# Supplementary material for: Cultivar‐specific preference of bacterial communities and host immune receptor kinase modulate the outcomes of rice–microbiota interactions
Source: Imeta. 2025 Dec 16;4(6):e70098. doi: 10.1002/imt2.70098 (PMC12747538; doi:10.1002/imt2.70098)
Supplement: Supplementary file 2 — Table S1: ASV abundances and taxonomic annotation of the input NSM, rhizosphere and root samples of MH63 and KIT. Table S2: Taxonomy and 16S rRNA sequences of bacteria in SynCom22 and SynCom11. Table S3: Enriched and depleted bacterial taxa in osfls2 and oscerk1 mutants. Table S4: Differentially expressed genes in KIT, osfls2 and oscerk1 roots at 14 days post‐NSM inoculation. Table S5: DNA oligos used in this study. Table S6: Strain selection criteria for the construction of SynCom11 from SynCom22. [file IMT2-4-e70098-s002.xlsx]

## Sheet: S1
Table S1. ASV abundances and taxonomic annotation of input NSM, rhizosphere and root samples of MH63 and KIT
Note:
ASV with prevalence > 16 % are shown.
Columns G-L show the average number of reads from 6 biological replicates
ASV_id	Phylum	Class	Order	Family	Genus	MH63_NSM (reads, count)	KIT_NSM (reads, count)	MH63_ Rhizosphere (reads, count)	KIT_Rhizosphere (reads, count)	MH63_Root (reads, count)	KIT_Root (reads, count)
ASV_1	Pseudomonadota	GammaPseudomonadota	Burkholderiales	Comamonadaceae	Ideonella	15.8333	1.5	1669.67	145.667	30450.5	9053.83
ASV_5	Pseudomonadota	GammaPseudomonadota	Burkholderiales	Rhodocyclaceae	Dechloromonas	114.5	0	245.333	36.5	7315.67	316
ASV_17	Pseudomonadota	GammaPseudomonadota	Burkholderiales	Comamonadaceae	NA	27.3333	0	180.167	111.333	3940.83	795
ASV_9	Pseudomonadota	GammaPseudomonadota	Burkholderiales	Rhodocyclaceae	Azospira	0	0	583.833	202	2844.33	566.333
ASV_2	Pseudomonadota	GammaPseudomonadota	Burkholderiales	Rhodocyclaceae	Zoogloea	22	10.1667	455	5472.17	2490.5	16901.2
ASV_27	Pseudomonadota	GammaPseudomonadota	Burkholderiales	Rhodocyclaceae	Azospira	6.33333	0	356.333	12.6667	1969	112
ASV_12	Pseudomonadota	GammaPseudomonadota	Burkholderiales	Rhodocyclaceae	Azospira	0	0	555	1956.33	1524.17	1739.83
ASV_69	Pseudomonadota	GammaPseudomonadota	Burkholderiales	Rhodocyclaceae	Dechloromonas	0	0	58.3333	0	1420.17	4.33333
ASV_53	Pseudomonadota	GammaPseudomonadota	Burkholderiales	Comamonadaceae	NA	177.167	0	65.5	0	1161.83	94.8333
ASV_92	Pseudomonadota	GammaPseudomonadota	Burkholderiales	Rhodocyclaceae	NA	0	0	95	0	1122.5	0
ASV_93	Pseudomonadota	GammaPseudomonadota	Burkholderiales	Comamonadaceae	Ideonella	24.8333	22.6667	35.1667	0	1112.33	14.5
ASV_87	Pseudomonadota	GammaPseudomonadota	Burkholderiales	Rhodocyclaceae	Quatrionicoccus	0	0	22	43.5	761.833	60.6667
ASV_60	Pseudomonadota	GammaPseudomonadota	Burkholderiales	Comamonadaceae	Pelomonas	59.3333	0	86.6667	130.667	717.333	195
ASV_140	Pseudomonadota	GammaPseudomonadota	Burkholderiales	Rhodocyclaceae	Dechloromonas	0	0	39	3.16667	701.667	2.16667
ASV_20	Pseudomonadota	GammaPseudomonadota	Burkholderiales	Rhodocyclaceae	Dechloromonas	0	0	0	7.66667	654.167	434.5
ASV_11	Pseudomonadota	GammaPseudomonadota	Pseudomonadales	Pseudomonadaceae	Azotobacter	6.16667	0.666667	78.3333	288	604.167	978
ASV_196	Pseudomonadota	GammaPseudomonadota	Burkholderiales	Rhodocyclaceae	Zoogloea	1.5	0	38	0	389	0
ASV_107	Pseudomonadota	GammaPseudomonadota	Burkholderiales	Rhodocyclaceae	NA	0	0	626.5	3	353.667	5.33333
ASV_148	Pseudomonadota	GammaPseudomonadota	Burkholderiales	Comamonadaceae	Rhodoferax	0	95.5	7.16667	21.3333	345.833	5.83333
ASV_122	Pseudomonadota	AlphaPseudomonadota	Rhodospirillales	Magnetospirillaceae	Magnetospirillum	0	0	556.5	0.5	332.667	0.166667
ASV_37	Pseudomonadota	GammaPseudomonadota	Burkholderiales	Rhodocyclaceae	Methyloversatilis	0	0	839.5	208.167	332	113.833
ASV_86	Pseudomonadota	GammaPseudomonadota	Burkholderiales	Comamonadaceae	Curvibacter	77.6667	121.167	222.333	99.6667	321.667	22.3333
ASV_134	Pseudomonadota	GammaPseudomonadota	Burkholderiales	Comamonadaceae	NA	0	3	41.1667	15.8333	319	186.667
ASV_91	Pseudomonadota	GammaPseudomonadota	Burkholderiales	Comamonadaceae	NA	0	0	16.5	0	317.667	241.833
ASV_258	Pseudomonadota	AlphaPseudomonadota	Rhizobiales	Rhizobiaceae	Ciceribacter	0	0	17.3333	0	309.167	1.16667
ASV_6	Pseudomonadota	GammaPseudomonadota	Burkholderiales	Rhodocyclaceae	Dechlorosoma	9.66667	1.33333	123	60.1667	298.167	410.167
ASV_25	Pseudomonadota	GammaPseudomonadota	Burkholderiales	Comamonadaceae	NA	0	0	12.1667	85	296.333	1153
ASV_247	Pseudomonadota	GammaPseudomonadota	Burkholderiales	Oxalobacteraceae	NA	22	0	69.3333	0	296	0
ASV_291	Pseudomonadota	AlphaPseudomonadota	Rhizobiales	Rhizobiaceae	Ensifer	0	0	24.3333	0	281.833	0
ASV_174	Pseudomonadota	GammaPseudomonadota	Burkholderiales	Comamonadaceae	Delftia	96	0	23	0	278.333	0
ASV_42	Pseudomonadota	GammaPseudomonadota	Pseudomonadales	Pseudomonadaceae	Pseudomonas	0	0	5.83333	18.3333	266	516.5
ASV_315	Pseudomonadota	GammaPseudomonadota	Burkholderiales	Rhodocyclaceae	Georgfuchsia	0	1.33333	42.5	0	261	0
ASV_185	Bacteroidota	Bacteroidia	Bacteroidales	Paludibacteraceae	NA	0	0	261.5	0	260.667	0
ASV_159	Pseudomonadota	GammaPseudomonadota	Burkholderiales	Comamonadaceae	Ideonella	0	0	0	0	252.167	75.6667
ASV_127	Pseudomonadota	GammaPseudomonadota	Pseudomonadales	Pseudomonadaceae	Pseudomonas	20.1667	0.5	140.5	34.6667	237	138.833
ASV_98	Acidobacteriota	Holophagae	Holophagales	Holophagaceae	Geothrix	75.6667	0	832.167	2.83333	235.333	0
ASV_388	Actinobacteriota	Actinobacteriota	Streptosporangiales	Thermomonosporaceae	NA	0	0	3	0	233.5	0
ASV_278	Pseudomonadota	GammaPseudomonadota	Burkholderiales	Rhodocyclaceae	Ferribacterium	51.1667	0	13.3333	7.5	212.833	19.1667
ASV_164	Pseudomonadota	GammaPseudomonadota	Burkholderiales	Comamonadaceae	NA	0	0	4.33333	0	205.833	119.333
ASV_67	Pseudomonadota	GammaPseudomonadota	Burkholderiales	Chromobacteriaceae	Vogesella	69.5	8	1039.83	24.8333	203.5	55
ASV_382	Pseudomonadota	GammaPseudomonadota	Burkholderiales	Rhodocyclaceae	Georgfuchsia	0	8.83333	22.5	0	202.167	2
ASV_120	Pseudomonadota	GammaPseudomonadota	Burkholderiales	Comamonadaceae	NA	0	0	6.33333	31.3333	196.667	267
ASV_48	Pseudomonadota	GammaPseudomonadota	Burkholderiales	Comamonadaceae	Curvibacter	5.5	0	62.1667	304.167	191.333	501.833
ASV_95	Pseudomonadota	GammaPseudomonadota	Enterobacterales	Enterobacteriaceae	Enterobacter	5.33333	0	87.6667	0	173.333	22.1667
ASV_7	Pseudomonadota	GammaPseudomonadota	Burkholderiales	Comamonadaceae	[Polyangium] brachysporum group	0	0	14.8333	49.3333	156.833	4002.83
ASV_501	Pseudomonadota	GammaPseudomonadota	Burkholderiales	Rhodocyclaceae	Georgfuchsia	0	7.33333	0	0	153.833	3.5
ASV_245	Pseudomonadota	AlphaPseudomonadota	Rhizobiales	Rhizobiaceae	Shinella	0	0	23.5	3.5	148.5	0
ASV_108	Pseudomonadota	GammaPseudomonadota	Pseudomonadales	Pseudomonadaceae	Azotobacter	0	0	10	38.5	146.333	84.6667
ASV_267	Pseudomonadota	GammaPseudomonadota	Burkholderiales	Comamonadaceae	Simplicispira	0	0	90.1667	15	138.667	19.6667
ASV_51	Thermodesulfobacteriota	Desulfuromonadia	Geobacterales	Geobacteraceae	Geobacter	27.8333	4.16667	163	280.167	135.5	0
ASV_436	Pseudomonadota	GammaPseudomonadota	Burkholderiales	Rhodocyclaceae	NA	0	0	22.1667	4.5	134.667	4.83333
ASV_361	Pseudomonadota	GammaPseudomonadota	Burkholderiales	Oxalobacteraceae	Pseudoduganella	50	0	71.6667	0	133	5
ASV_251	Pseudomonadota	GammaPseudomonadota	Burkholderiales	Rhodocyclaceae	Azovibrio	0	0	184.167	6.5	131.833	5
ASV_325	Pseudomonadota	GammaPseudomonadota	Burkholderiales	Comamonadaceae	Pelomonas	0	0	2.66667	0	127.667	72.8333
ASV_113	Acidobacteriota	Holophagae	Holophagales	Holophagaceae	Geothrix	2.5	0	844	0	116.167	0
ASV_184	Pseudomonadota	AlphaPseudomonadota	Rhizobiales	Rhizobiaceae	Allorhizobium-Neorhizobium-Pararhizobium-Rhizobium	0	0	16.6667	4.33333	106.833	83.5
ASV_396	Pseudomonadota	AlphaPseudomonadota	Rhizobiales	Beijerinckiaceae	Bosea	0	0	11	3	105.5	4.83333
ASV_170	Pseudomonadota	GammaPseudomonadota	Burkholderiales	NA	NA	0	0	13.5	0	104.167	134.333
ASV_145	Myxococcota	Myxococcia	Myxococcales	Myxococcaceae	P3OB-42	1.83333	0	14.8333	73.8333	102.833	11.1667
ASV_413	Pseudomonadota	GammaPseudomonadota	Burkholderiales	Oxalobacteraceae	Pseudoduganella	67.1667	0	52.3333	0	99.5	0
ASV_192	Acidobacteriota	Holophagae	Holophagales	Holophagaceae	NA	112.833	2.33333	225.833	27	98.1667	0
ASV_285	Pseudomonadota	GammaPseudomonadota	Enterobacterales	Enterobacteriaceae	NA	0	0	154.5	0	97.1667	4
ASV_212	Bacteroidota	Bacteroidia	Bacteroidales	Paludibacteraceae	NA	0	4.83333	17.3333	17.8333	93.3333	105
ASV_4	Bacteroidota	Bacteroidia	Bacteroidales	Prolixibacteraceae	WCHB1-32	74.3333	146.667	11506.7	6025.67	85.5	150
ASV_879	Pseudomonadota	GammaPseudomonadota	Burkholderiales	Oxalobacteraceae	NA	0	0	2	0	85.1667	0
ASV_625	Actinobacteriota	Actinobacteriota	Micromonosporales	Micromonosporaceae	Micromonospora	0	17.5	0	0	84.5	12.1667
ASV_55	Pseudomonadota	GammaPseudomonadota	Burkholderiales	Rhodocyclaceae	Azospira	14.8333	0	407.5	117.167	83.3333	256.333
ASV_79	Pseudomonadota	GammaPseudomonadota	Burkholderiales	Comamonadaceae	Delftia	0	0	5.83333	21.1667	83.3333	304.333
ASV_304	Pseudomonadota	GammaPseudomonadota	Burkholderiales	Rhodocyclaceae	Niveibacterium	62.5	1.16667	140.833	5.66667	82.5	14
ASV_522	Pseudomonadota	AlphaPseudomonadota	Rhizobiales	Rhizobiaceae	Ciceribacter	0	0	2.5	0	81	23.5
ASV_459	Pseudomonadota	AlphaPseudomonadota	Rhizobiales	Rhizobiaceae	NA	25	0	19.1667	3.33333	75.8333	7.83333
ASV_227	Pseudomonadota	GammaPseudomonadota	Burkholderiales	Rhodocyclaceae	Georgfuchsia	10	10.3333	5	35.1667	73.8333	48.5
ASV_702	Pseudomonadota	AlphaPseudomonadota	Rhizobiales	Rhizobiaceae	NA	2	0	3.33333	0	70.3333	0
ASV_190	Pseudomonadota	GammaPseudomonadota	Burkholderiales	Rhodocyclaceae	Georgfuchsia	0	6.83333	311.5	8.16667	69.8333	33
ASV_393	Pseudomonadota	GammaPseudomonadota	Pseudomonadales	Cellvibrionaceae	Cellvibrio	1.33333	0	147.333	0	69.8333	0
ASV_68	Acidobacteriota	Holophagae	Holophagales	Holophagaceae	Geothrix	94	0	854.167	179.167	69.1667	2.5
ASV_3	Pseudomonadota	GammaPseudomonadota	Burkholderiales	Chromobacteriaceae	Paludibacterium	0	0	7.66667	320	68.6667	13887.3
ASV_622	Pseudomonadota	AlphaPseudomonadota	Caulobacterales	Caulobacteraceae	Asticcacaulis	0	0	32	0	68.6667	0
ASV_160	Pseudomonadota	GammaPseudomonadota	Burkholderiales	Burkholderiaceae	Pandoraea	0	0	11	0	66.5	5.16667
ASV_346	Pseudomonadota	GammaPseudomonadota	Burkholderiales	Comamonadaceae	Aquabacterium	24.3333	0	9.16667	0	64	50.8333
ASV_41	Pseudomonadota	GammaPseudomonadota	Burkholderiales	Chromobacteriaceae	Pseudogulbenkiania	25.1667	0	2102.17	23.8333	63.1667	8.66667
ASV_450	Pseudomonadota	GammaPseudomonadota	Burkholderiales	Comamonadaceae	NA	24.8333	0	22	0	63.1667	36.5
ASV_125	Pseudomonadota	GammaPseudomonadota	Burkholderiales	Oxalobacteraceae	Massilia	0	0	24	86.1667	61.6667	220.833
ASV_303	Pseudomonadota	GammaPseudomonadota	Burkholderiales	Methylophilaceae	Methylovorus	0	0	11.3333	1	60.5	19.8333
ASV_1089	Pseudomonadota	GammaPseudomonadota	Burkholderiales	Oxalobacteraceae	Pseudoduganella	0	0	5.66667	0	59.8333	0
ASV_75	Pseudomonadota	GammaPseudomonadota	Burkholderiales	Gallionellaceae	Sideroxydans	28.8333	356.167	4.5	83.8333	59.3333	356.333
ASV_900	Pseudomonadota	GammaPseudomonadota	B108	NA	NA	0	4.33333	14.8333	0.5	59.1667	0
ASV_61	Pseudomonadota	GammaPseudomonadota	Enterobacterales	Enterobacteriaceae	Enterobacter	0	0	727.333	0	56.8333	233.667
ASV_506	Pseudomonadota	AlphaPseudomonadota	Rhizobiales	Pleomorphomonadaceae	Pleomorphomonas	46	0	16.3333	0	56	0
ASV_22	Pseudomonadota	GammaPseudomonadota	Burkholderiales	Comamonadaceae	Comamonas	0	1.33333	0	101.667	53	1654
ASV_50	Pseudomonadota	GammaPseudomonadota	Burkholderiales	Comamonadaceae	Curvibacter	13.3333	0	3.83333	154.333	52.5	672
ASV_205	Pseudomonadota	GammaPseudomonadota	Burkholderiales	Comamonadaceae	Hydrogenophaga	2.5	3.66667	49	50.8333	49.8333	47.5
ASV_588	Pseudomonadota	AlphaPseudomonadota	Caulobacterales	Caulobacteraceae	Asticcacaulis	0	0	6.66667	0	49	0
ASV_123	Pseudomonadota	AlphaPseudomonadota	Rhizobiales	Rhizobiaceae	Ciceribacter	0	0	3.16667	0	48.8333	292.667
ASV_14	Pseudomonadota	GammaPseudomonadota	Pseudomonadales	Pseudomonadaceae	Pseudomonas	116.333	3.83333	24	1044.33	48.6667	2585.17
ASV_409	Pseudomonadota	AlphaPseudomonadota	Caulobacterales	Caulobacteraceae	Caulobacter	0	0	55	0	48.5	3.16667
ASV_172	Pseudomonadota	GammaPseudomonadota	Burkholderiales	Gallionellaceae	Gallionella	0	47.3333	31	34.3333	47.1667	54
ASV_157	Pseudomonadota	AlphaPseudomonadota	Caulobacterales	Caulobacteraceae	Phenylobacterium	0	0	86	67.3333	43.6667	68
ASV_81	Pseudomonadota	GammaPseudomonadota	Pseudomonadales	Pseudomonadaceae	Pseudomonas	862.333	0	131	40	42.8333	104
ASV_789	Pseudomonadota	GammaPseudomonadota	Xanthomonadales	Rhodanobacteraceae	Dyella	40	0	15.3333	0	42.8333	0
ASV_65	Pseudomonadota	GammaPseudomonadota	Pseudomonadales	Pseudomonadaceae	Pseudomonas	19.5	0.833333	14.8333	42.5	41.1667	568.333
ASV_780	Pseudomonadota	AlphaPseudomonadota	Rhizobiales	Rhizobiaceae	NA	16.1667	0	2.33333	0	40.5	0
ASV_133	Pseudomonadota	GammaPseudomonadota	Burkholderiales	Oxalobacteraceae	Massilia	0	0	15	141.5	38.1667	163
ASV_406	Pseudomonadota	AlphaPseudomonadota	Rhizobiales	Pleomorphomonadaceae	Pleomorphomonas	0	0	19.8333	0	38	22.1667
ASV_203	Pseudomonadota	GammaPseudomonadota	Xanthomonadales	Xanthomonadaceae	Stenotrophomonas	390.5	0	4.83333	0	35.5	0
ASV_759	Pseudomonadota	AlphaPseudomonadota	Rhizobiales	Rhizobiaceae	NA	0	0	5.83333	4.16667	35.3333	32.1667
ASV_781	Pseudomonadota	GammaPseudomonadota	Burkholderiales	Rhodocyclaceae	Uliginosibacterium	0	0	5.83333	0	35.3333	7
ASV_530	Pseudomonadota	GammaPseudomonadota	Burkholderiales	Comamonadaceae	Curvibacter	26.8333	0	42.6667	0	35	19.3333
ASV_112	Pseudomonadota	GammaPseudomonadota	Burkholderiales	Rhodocyclaceae	Georgfuchsia	0	0	3.16667	9.66667	34.8333	367.333
ASV_35	Pseudomonadota	GammaPseudomonadota	Burkholderiales	Chromobacteriaceae	Pseudogulbenkiania	44.8333	0	2479.17	11	34.6667	9.16667
ASV_405	Pseudomonadota	GammaPseudomonadota	Burkholderiales	Alcaligenaceae	Achromobacter	0	0	15.8333	0	33.6667	17.5
ASV_913	Actinobacteriota	Actinobacteriota	Streptomycetales	Streptomycetaceae	Streptomyces	2.33333	0	0	0	32.5	25.5
ASV_623	Pseudomonadota	AlphaPseudomonadota	Rhizobiales	Ancalomicrobiaceae	Ancalomicrobium	11.6667	0	23.5	0	32.3333	7
ASV_1527	Pseudomonadota	AlphaPseudomonadota	Rhizobiales	Xanthobacteraceae	Bradyrhizobium	0	0	6.83333	0	32.1667	0
ASV_872	Bacteroidota	Bacteroidia	Bacteroidales	Paludibacteraceae	NA	7.5	0	42.6667	3.83333	31.3333	0
ASV_924	Thermodesulfobacteriota	Desulfuromonadia	Geobacterales	Geobacteraceae	Trichlorobacter	10.3333	3	11.5	7.83333	31.3333	3
ASV_1443	Fibrobacterota	Fibrobacteria	Fibrobacterales	BBMC-4	NA	0	8	1.83333	0	31.1667	0
ASV_1170	Pseudomonadota	GammaPseudomonadota	Burkholderiales	Comamonadaceae	Pelomonas	13.8333	0	2.5	0	30.8333	8.33333
ASV_222	Pseudomonadota	GammaPseudomonadota	Burkholderiales	Rhodocyclaceae	Dechloromonas	0	0	397.5	0	30.5	0
ASV_71	Thermodesulfobacteriota	Desulfuromonadia	Geobacterales	Geobacteraceae	Citrifermentans	67.6667	205.833	114.333	209.833	30.1667	3.5
ASV_764	Pseudomonadota	AlphaPseudomonadota	Rhizobiales	Devosiaceae	Devosia	12.3333	0	0	0	30.1667	32
ASV_239	Pseudomonadota	GammaPseudomonadota	Burkholderiales	Gallionellaceae	Gallionella	0	42.3333	20.5	104	29	71.3333
ASV_1225	Pseudomonadota	AlphaPseudomonadota	Rhizobiales	Devosiaceae	Devosia	3.83333	0	9.33333	0	28.8333	0.333333
ASV_1612	Pseudomonadota	GammaPseudomonadota	Burkholderiales	Rhodocyclaceae	Propionivibrio	0	0	4.5	0	26.6667	6.66667
ASV_18	Pseudomonadota	GammaPseudomonadota	Burkholderiales	Burkholderiaceae	Burkholderia-Caballeronia-Paraburkholderia	0	0	0	0	26.1667	109.833
ASV_16	Pseudomonadota	AlphaPseudomonadota	Rhodospirillales	Magnetospirillaceae	Magnetospirillum	0	0.666667	99.6667	3722.17	26	554.167
ASV_364	Pseudomonadota	GammaPseudomonadota	Burkholderiales	Rhodocyclaceae	Propionivibrio	116	0	47.8333	0	25.5	0
ASV_59	Pseudomonadota	GammaPseudomonadota	Burkholderiales	Rhodocyclaceae	Azospira	0	0	137.5	45.1667	25.3333	35.8333
ASV_1055	Myxococcota	Myxococcia	Myxococcales	NA	NA	2.5	12.3333	13.6667	3	24.8333	0
ASV_700	Pseudomonadota	GammaPseudomonadota	Burkholderiales	Comamonadaceae	Hylemonella	0	39	51.6667	4.5	24.5	0
ASV_482	Pseudomonadota	GammaPseudomonadota	Burkholderiales	Methylophilaceae	Methylophilus	0	0	12	0	24.1667	20.6667
ASV_760	Spirochaetota	Spirochaetia	Spirochaetales	Spirochaetaceae	Treponema	3.83333	6.66667	49.8333	4.33333	24.1667	4.5
ASV_1020	Pseudomonadota	AlphaPseudomonadota	Rhizobiales	Beijerinckiaceae	Bosea	0	0	6	4.83333	23.6667	1.33333
ASV_793	Pseudomonadota	GammaPseudomonadota	Burkholderiales	Rhodocyclaceae	Azoarcus	4.16667	0	74.3333	0	23.3333	0
ASV_1773	Pseudomonadota	AlphaPseudomonadota	Rhizobiales	Rhizobiaceae	NA	4.83333	0	0	0	23.1667	0
ASV_792	Pseudomonadota	GammaPseudomonadota	Burkholderiales	Comamonadaceae	Pelomonas	0	0	1.33333	0	22.6667	47.6667
ASV_104	Pseudomonadota	GammaPseudomonadota	Burkholderiales	Gallionellaceae	Gallionella	23.1667	47	3.16667	488.833	22	78.5
ASV_21	Pseudomonadota	GammaPseudomonadota	Burkholderiales	Gallionellaceae	Sideroxydans	31.1667	941.333	8	173.167	21.8333	1381.5
ASV_193	Pseudomonadota	GammaPseudomonadota	Burkholderiales	Rhodocyclaceae	Ferribacterium	58.8333	0	0	61.1667	21.5	88.5
ASV_667	Pseudomonadota	AlphaPseudomonadota	Rhizobiales	Pleomorphomonadaceae	Pleomorphomonas	5.33333	0	10.6667	0	21.5	5.66667
ASV_491	Pseudomonadota	GammaPseudomonadota	Burkholderiales	Gallionellaceae	Gallionella	7.66667	1.16667	28.3333	41.6667	21.3333	5.5
ASV_252	Bacteroidota	Bacteroidia	Bacteroidales	Prolixibacteraceae	WCHB1-32	0	0	358.667	0	21.1667	0
ASV_152	Pseudomonadota	GammaPseudomonadota	Burkholderiales	Comamonadaceae	Ideonella	0	0	1.66667	0.833333	20.1667	102.833
ASV_659	Pseudomonadota	GammaPseudomonadota	Burkholderiales	Comamonadaceae	Variovorax	91.3333	6.83333	0	0	20	9.5
ASV_376	Pseudomonadota	GammaPseudomonadota	Burkholderiales	Leeiaceae	Leeia	182.5	2	31.5	2.33333	19.8333	1.83333
ASV_83	Pseudomonadota	GammaPseudomonadota	Pseudomonadales	Pseudomonadaceae	Pseudomonas	206.833	0	14.3333	0	19.1667	515.167
ASV_627	Pseudomonadota	GammaPseudomonadota	Burkholderiales	Rhodocyclaceae	NA	0	3.16667	0	6.5	18.3333	41.8333
ASV_463	Pseudomonadota	AlphaPseudomonadota	Azospirillales	Azospirillaceae	Azospirillum	0	0	18.6667	26.3333	18	31
ASV_1437	Actinobacteriota	Actinobacteriota	Propionibacteriales	Propionibacteriaceae	Propionicimonas	0	0	0.666667	0	17.8333	0
ASV_509	Pseudomonadota	AlphaPseudomonadota	Azospirillales	Azospirillaceae	Azospirillum	0	0	14	37.5	17.6667	21.3333
ASV_188	Pseudomonadota	GammaPseudomonadota	Burkholderiales	Comamonadaceae	NA	0	78.3333	0	63.6667	17.3333	79
ASV_348	Bacillota	Clostridia	Clostridiales	Clostridiaceae	Clostridium sensu stricto 1	25.1667	66.8333	114.167	5.83333	17.3333	6.16667
ASV_1174	Pseudomonadota	AlphaPseudomonadota	Azospirillales	Azospirillaceae	Azospirillum	0	0	6.83333	0	17.3333	0
ASV_33	Pseudomonadota	GammaPseudomonadota	Burkholderiales	Comamonadaceae	Ideonella	0	3.16667	8.83333	79	16.6667	976.833
ASV_30	Pseudomonadota	GammaPseudomonadota	Burkholderiales	Hydrogenophilaceae	Thiobacillus	1763	1143.83	24.1667	9.16667	16.1667	1.33333
ASV_179	Bacillota	Clostridia	Peptostreptococcales-Tissierellales	Anaerovoracaceae	Anaerovorax	0	0	23.5	102.667	15.6667	19.1667
ASV_935	Pseudomonadota	AlphaPseudomonadota	Rhizobiales	Pleomorphomonadaceae	Pleomorphomonas	5.83333	0	11.6667	0	15.3333	0
ASV_1361	Pseudomonadota	AlphaPseudomonadota	Caulobacterales	Caulobacteraceae	Brevundimonas	22	0	6.5	0	14.6667	0
ASV_460	Pseudomonadota	GammaPseudomonadota	Enterobacterales	Enterobacteriaceae	NA	0	0	89.6667	0	14.5	4.33333
ASV_428	Pseudomonadota	GammaPseudomonadota	Burkholderiales	Alcaligenaceae	Verticiella	53.5	0	0	3.66667	14.3333	66
ASV_929	Pseudomonadota	AlphaPseudomonadota	Rhizobiales	Rhizobiaceae	NA	0	0	5.66667	7.33333	14.3333	25.1667
ASV_392	Pseudomonadota	GammaPseudomonadota	Burkholderiales	Rhodocyclaceae	NA	22.5	0	155	0	14.1667	0
ASV_110	Pseudomonadota	GammaPseudomonadota	Pseudomonadales	Pseudomonadaceae	Pseudomonas	11	1.5	26	71.8333	14	271.333
ASV_671	Bdellovibrionota	Bdellovibrionia	Bdellovibrionales	Bdellovibrionaceae	Bdellovibrio	0	0	78.5	0	13.6667	0
ASV_2044	Pseudomonadota	AlphaPseudomonadota	Rhizobiales	Xanthobacteraceae	Pseudolabrys	0	0	1.5	0	13.6667	6.66667
ASV_525	Pseudomonadota	GammaPseudomonadota	Burkholderiales	Rhodocyclaceae	Azoarcus	27.6667	2.5	107.833	1.83333	13.5	1.16667
ASV_744	Pseudomonadota	AlphaPseudomonadota	Rhizobiales	Devosiaceae	Devosia	0	0	12.5	0	12.6667	3.66667
ASV_210	Pseudomonadota	AlphaPseudomonadota	Rhodospirillales	Magnetospirillaceae	Magnetospirillum	0	0	30.5	111	12.3333	25.8333
ASV_255	Pseudomonadota	GammaPseudomonadota	Xanthomonadales	Xanthomonadaceae	Stenotrophomonas	356.167	0	0	0	12.3333	0
ASV_571	Actinobacteriota	Actinobacteriota	Streptomycetales	Streptomycetaceae	Streptomyces	0	3	0	0	11.8333	19.6667
ASV_121	Pseudomonadota	GammaPseudomonadota	Enterobacterales	Enterobacteriaceae	Cedecea	0	0	501.333	12.1667	11.3333	176.833
ASV_378	Pseudomonadota	AlphaPseudomonadota	Rhodospirillales	Magnetospirillaceae	Magnetospirillum	117.167	0	33.3333	60	10.8333	20.8333
ASV_1105	Pseudomonadota	AlphaPseudomonadota	Caulobacterales	Caulobacteraceae	Brevundimonas	18.6667	0	2	0	10.8333	0
ASV_262	Pseudomonadota	GammaPseudomonadota	Burkholderiales	Methylophilaceae	MM2	47	72.6667	176.667	13.8333	10.6667	0
ASV_483	Pseudomonadota	GammaPseudomonadota	Burkholderiales	Oxalobacteraceae	Massilia	0	0	102.167	3.16667	10.5	0
ASV_707	Pseudomonadota	AlphaPseudomonadota	Rhizobiales	Rhizobiaceae	Ciceribacter	5.66667	0	5.16667	1.5	10.5	35
ASV_161	Pseudomonadota	AlphaPseudomonadota	Caulobacterales	Caulobacteraceae	Brevundimonas	339.5	0	2.33333	0	10.3333	0
ASV_471	Pseudomonadota	GammaPseudomonadota	Burkholderiales	Alcaligenaceae	Achromobacter	0	0	0	4	10.1667	25.1667
ASV_650	Pseudomonadota	AlphaPseudomonadota	Ferrovibrionales	Ferrovibrionaceae	Ferrovibrio	0	0	4.5	6.5	10.1667	8.16667
ASV_2137	Bacteroidota	Bacteroidia	Bacteroidales	Paludibacteraceae	NA	0	0	8.16667	0	10.1667	0
ASV_508	Pseudomonadota	AlphaPseudomonadota	Azospirillales	Azospirillaceae	Azospirillum	0	0	34.5	0	10	0
ASV_141	Bacteroidota	Bacteroidia	Bacteroidales	Williamwhitmaniaceae	Acetobacteroides	0	0	4.83333	256.333	9.83333	2.83333
ASV_1113	Actinobacteriota	Actinobacteriota	Streptomycetales	Streptomycetaceae	NA	4.33333	12.5	1	0	9.83333	11.3333
ASV_1532	Bacteroidota	Bacteroidia	Bacteroidales	Paludibacteraceae	NA	0	0	31	0	9.83333	0
ASV_241	Pseudomonadota	GammaPseudomonadota	Burkholderiales	Gallionellaceae	Gallionella	14.3333	64.5	90.5	23.6667	9.66667	5.66667
ASV_391	Pseudomonadota	GammaPseudomonadota	Burkholderiales	Rhodocyclaceae	Azonexus	1.16667	0	4.16667	0	9.5	58.3333
ASV_1000	Pseudomonadota	GammaPseudomonadota	Burkholderiales	Nitrosomonadaceae	mle1-7	13.1667	7.83333	32.5	0	9.5	0
ASV_1088	Pseudomonadota	GammaPseudomonadota	Burkholderiales	Rhodocyclaceae	Ferribacterium	12.6667	0	17.8333	3.83333	9.33333	2.83333
ASV_1320	Pseudomonadota	AlphaPseudomonadota	Rhizobiales	Beijerinckiaceae	Microvirga	0	0	6.83333	0.833333	9.33333	4.16667
ASV_1591	Myxococcota	Polyangia	Polyangiales	Phaselicystidaceae	Phaselicystis	2.16667	0.5	9.66667	3.66667	9	0
ASV_220	Bacteroidota	Bacteroidia	Bacteroidales	Prolixibacteraceae	WCHB1-32	0	27	115.333	70.8333	8.66667	0
ASV_386	Pseudomonadota	GammaPseudomonadota	Burkholderiales	Methylophilaceae	Methylobacillus	9.33333	127.833	11.6667	13.6667	7.66667	45.5
ASV_29	Pseudomonadota	GammaPseudomonadota	Pseudomonadales	Pseudomonadaceae	Pseudomonas	3269.83	0	9.66667	0	7.5	53.5
ASV_299	Pseudomonadota	AlphaPseudomonadota	Rhizobiales	Rhizobiaceae	Mycoplana	0	0	0.833333	10.8333	7.33333	65.6667
ASV_675	Pseudomonadota	GammaPseudomonadota	Burkholderiales	Methylophilaceae	MM2	4.16667	9	53.3333	10.1667	7.16667	10
ASV_2264	Pseudomonadota	AlphaPseudomonadota	Rhizobiales	Rhizobiaceae	Allorhizobium-Neorhizobium-Pararhizobium-Rhizobium	3.83333	0	0.833333	0	7.16667	1.16667
ASV_519	Pseudomonadota	AlphaPseudomonadota	Rhodospirillales	Magnetospirillaceae	Magnetospirillum	0	0	15.6667	74.6667	7	22.6667
ASV_1005	Gemmatimonadota	Gemmatimonadetes	Gemmatimonadales	Gemmatimonadaceae	NA	8.33333	9.5	43.5	1.33333	7	1.33333
ASV_2544	Actinobacteriota	Actinobacteriota	Kineosporiales	Kineosporiaceae	NA	11.8333	0	0	0	7	0
ASV_902	Pseudomonadota	AlphaPseudomonadota	Rhizobiales	Devosiaceae	Devosia	1.33333	0	42.8333	0	6.83333	0
ASV_1365	Campylobacterota	Campylobacteria	Campylobacterales	NA	NA	2.33333	10.3333	8.83333	13.1667	6.66667	5.83333
ASV_70	Bacillota	Clostridia	Peptostreptococcales-Tissierellales	Anaerovoracaceae	Anaerovorax	0	4.66667	272.833	170.667	6.5	23.8333
ASV_109	Bacteroidota	Bacteroidia	Flavobacteriales	Flavobacteriaceae	Flavobacterium	1018	0	4.83333	0	6.5	0
ASV_1173	Pseudomonadota	GammaPseudomonadota	Burkholderiales	Oxalobacteraceae	Duganella	8.5	0	10.1667	6.16667	6.33333	9.16667
ASV_576	Pseudomonadota	AlphaPseudomonadota	Reyranellales	Reyranellaceae	Reyranella	0	0	58	9.66667	5.83333	2
ASV_859	Pseudomonadota	AlphaPseudomonadota	Rhizobiales	Beijerinckiaceae	Microvirga	0	0	14.1667	0	5.83333	0
ASV_189	Bacteroidota	Bacteroidia	Bacteroidales	Paludibacteraceae	NA	0	0	5.5	93	5.66667	15.1667
ASV_214	Bacteroidota	Bacteroidia	Bacteroidales	Williamwhitmaniaceae	Acetobacteroides	0	0	32.8333	165.167	5.66667	0
ASV_242	Pseudomonadota	GammaPseudomonadota	Burkholderiales	Oxalobacteraceae	NA	0	0	0	0	5.66667	207.333
ASV_1303	Pseudomonadota	GammaPseudomonadota	Burkholderiales	Oxalobacteraceae	Noviherbaspirillum	0	0	46	0	5.5	0
ASV_1352	Thermodesulfobacteriota	Desulfovibrionia	Desulfovibrionales	Desulfovibrionaceae	Desulfovibrio	0	0	31.5	0	5.5	0
ASV_76	Pseudomonadota	GammaPseudomonadota	Burkholderiales	Rhodocyclaceae	Dechlorosoma	0	0	4.33333	381.167	5.16667	366
ASV_434	Pseudomonadota	AlphaPseudomonadota	Rhodospirillales	Magnetospirillaceae	Magnetospirillum	0	0	193.333	0	5.16667	0
ASV_915	Pseudomonadota	GammaPseudomonadota	Burkholderiales	Comamonadaceae	Aquabacterium	2.83333	0	8.5	2	5.16667	28.5
ASV_945	Bacteroidota	Bacteroidia	Bacteroidales	Paludibacteraceae	NA	0	0	5	4.33333	5.16667	14.3333
ASV_176	Pseudomonadota	GammaPseudomonadota	Burkholderiales	Sulfuricellaceae	NA	0	13.8333	0	20	4.83333	8.33333
ASV_615	Pseudomonadota	GammaPseudomonadota	Burkholderiales	Rhodocyclaceae	Dechloromonas	2	7	0	11.8333	4.83333	96.6667
ASV_119	Pseudomonadota	GammaPseudomonadota	Burkholderiales	Rhodocyclaceae	Azoarcus	0	0	913.333	0	4.66667	0
ASV_1834	Pseudomonadota	GammaPseudomonadota	Burkholderiales	Rhodocyclaceae	Sulfuritalea	1	17	0	0.666667	4.66667	0
ASV_712	Thermodesulfobacteriota	Desulfovibrionia	Desulfovibrionales	Desulfovibrionaceae	Desulfovibrio	39.6667	0	9.5	8.5	4.5	9.83333
ASV_1690	Acidobacteriota	Acidobacteriotae	Paludibaculum	NA	NA	3	0	25	0	4.5	0.333333
ASV_835	Pseudomonadota	AlphaPseudomonadota	Rhodospirillales	Magnetospirillaceae	Magnetospirillum	0	0	89.5	0	4.33333	0
ASV_324	Bacillota	Symbiobacteriia	Symbiobacteriales	Symbiobacteraceae	Symbiobacterium	0	0	290.5	0	4.16667	0
ASV_591	Myxococcota	Myxococcia	Myxococcales	Myxococcaceae	NA	6.33333	103.167	0	2.5	4.16667	0
ASV_1995	Pseudomonadota	AlphaPseudomonadota	Sphingomonadales	Sphingomonadaceae	Sphingomonas	0	0	0	0	4.16667	8
ASV_3687	Planctomycetota	vadinHA49	NA	NA	NA	0	0	5.66667	0	4.16667	0
ASV_593	Pseudomonadota	AlphaPseudomonadota	Sphingomonadales	Sphingomonadaceae	Sphingomonas	0	0	3.66667	3.83333	4	18.1667
ASV_669	Bacteroidota	Bacteroidia	Bacteroidales	Paludibacteraceae	Paludibacter	0	0	50.5	17.8333	4	0
ASV_711	Pseudomonadota	AlphaPseudomonadota	Rhizobiales	Xanthobacteraceae	Azorhizobium	0	0	0	15.1667	4	43.5
ASV_1322	Pseudomonadota	GammaPseudomonadota	Burkholderiales	Comamonadaceae	NA	0	0	10.6667	0	4	8
ASV_1647	Pseudomonadota	AlphaPseudomonadota	Rhizobiales	Xanthobacteraceae	Bradyrhizobium	17.3333	11.1667	4.16667	0	4	0
ASV_13	Pseudomonadota	GammaPseudomonadota	Pseudomonadales	Pseudomonadaceae	Pseudomonas	0	1.33333	5.66667	194.5	3.83333	3822
ASV_150	Pseudomonadota	GammaPseudomonadota	Burkholderiales	Chromobacteriaceae	Pseudogulbenkiania	0	0	661	4.5	3.83333	0
ASV_429	Pseudomonadota	GammaPseudomonadota	Burkholderiales	Hydrogenophilaceae	Thiobacillus	0	0	6.16667	8.66667	3.83333	61.8333
ASV_1366	Pseudomonadota	AlphaPseudomonadota	Rhizobiales	Xanthobacteraceae	Pseudorhodoplanes	3.83333	6.66667	7.33333	0	3.83333	0
ASV_1450	Pseudomonadota	GammaPseudomonadota	Burkholderiales	Chromobacteriaceae	Vogesella	0	2.16667	36	0	3.83333	1.66667
ASV_2653	Bacteroidota	Bacteroidia	Chitinophagales	Chitinophagaceae	Flavihumibacter	0	0	9.16667	0	3.83333	0
ASV_280	Pseudomonadota	GammaPseudomonadota	Burkholderiales	Rhodocyclaceae	Georgfuchsia	11.8333	0	3.66667	17.3333	3.66667	71.8333
ASV_332	Pseudomonadota	AlphaPseudomonadota	Acetobacterales	Acetobacteraceae	Roseomonas	31.3333	9	39	2.33333	3.66667	7.5
ASV_1493	Pseudomonadota	AlphaPseudomonadota	Rhizobiales	Beijerinckiaceae	Methylorosula	0	0	14.6667	6.33333	3.66667	0
ASV_2670	Bacteroidota	Bacteroidia	Bacteroidales	Paludibacteraceae	Paludibacter	11.3333	0	2.33333	0	3.66667	0
ASV_45	Bacteroidota	Bacteroidia	Bacteroidales	Prolixibacteraceae	WCHB1-32	59.1667	0	69.5	648.667	3.5	8.16667
ASV_171	Pseudomonadota	GammaPseudomonadota	Pseudomonadales	Pseudomonadaceae	Pseudomonas	553.667	0	0	0	3.5	4
ASV_686	Spirochaetota	Spirochaetia	Spirochaetales	Spirochaetaceae	Spirochaeta 2	88.3333	0	31.1667	0	3.5	0
ASV_102	Bacteroidota	Bacteroidia	Bacteroidales	Bacteroidaceae	Bacteroides	0	1	31.3333	327.833	3.16667	63
ASV_198	Pseudomonadota	GammaPseudomonadota	Burkholderiales	Oxalobacteraceae	NA	178.667	0	123.5	0	3.16667	72.8333
ASV_286	Pseudomonadota	GammaPseudomonadota	Burkholderiales	Comamonadaceae	Ramlibacter	0	0	333.167	0	3.16667	0
ASV_1465	Gemmatimonadota	Gemmatimonadetes	Gemmatimonadales	Gemmatimonadaceae	NA	0.833333	1	37.8333	0	3.16667	0
ASV_143	Pseudomonadota	GammaPseudomonadota	Burkholderiales	Rhodocyclaceae	Ferribacterium	0	41.1667	0	41.1667	3	125.167
ASV_374	Bacillota	Clostridia	Gracilibacteraceae	Gracilibacter	NA	0	2.33333	42.5	4.66667	3	0
ASV_1252	Pseudomonadota	AlphaPseudomonadota	Rhizobiales	Beijerinckiaceae	alphaI cluster	2.5	12.5	3.66667	0	3	10.1667
ASV_1950	Gemmatimonadota	Gemmatimonadetes	Gemmatimonadales	Gemmatimonadaceae	NA	5.33333	0	20.3333	0	3	0
ASV_4017	Pseudomonadota	GammaPseudomonadota	Burkholderiales	Rhodocyclaceae	NA	0	0	3.83333	0	3	0
ASV_2345	Pseudomonadota	GammaPseudomonadota	Burkholderiales	Leeiaceae	Leeia	15.6667	0	2.83333	0	2.83333	0
ASV_5643	Pseudomonadota	GammaPseudomonadota	Burkholderiales	Oxalobacteraceae	NA	0	0	0	0	2.83333	0.666667
ASV_848	Bacteroidota	Bacteroidia	Bacteroidales	Dysgonomonadaceae	NA	9.66667	0	80	0	2.66667	0
ASV_3030	Pseudomonadota	GammaPseudomonadota	Enterobacterales	Enterobacteriaceae	NA	0.166667	0	0.5	0	2.5	7.83333
ASV_96	Pseudomonadota	GammaPseudomonadota	Burkholderiales	Gallionellaceae	Sideroxydans	5.66667	234.667	0	30.8333	2.33333	427.167
ASV_167	Bacillota	Bacilli	Bacillales	Bacillaceae	Bacillus	0	6.83333	53.8333	101.667	2.33333	36.1667
ASV_914	Pseudomonadota	AlphaPseudomonadota	Dongiales	Dongiaceae	Dongia	10.6667	5.66667	59.1667	2	2.33333	0
ASV_1815	Pseudomonadota	GammaPseudomonadota	Burkholderiales	Comamonadaceae	Hydrogenophaga	17.6667	1.83333	4.66667	0	2.33333	0
ASV_208	Pseudomonadota	GammaPseudomonadota	Burkholderiales	Comamonadaceae	NA	0	0	0	8.83333	2.16667	151
ASV_47	Thermodesulfobacteriota	Desulfuromonadia	Geobacterales	Geobacteraceae	Citrifermentans	4.83333	2.16667	558.167	452.5	2	1.16667
ASV_2516	Spirochaetota	Leptospirae	Leptospirales	Leptospiraceae	Turneriella	0	0	17.1667	0	2	0
ASV_202	Pseudomonadota	GammaPseudomonadota	Burkholderiales	Comamonadaceae	[Polyangium] brachysporum group	0	0	0	74.8333	1.83333	37.1667
ASV_831	Pseudomonadota	GammaPseudomonadota	Burkholderiales	Oxalobacteraceae	Herbaspirillum	0	0	0	2.16667	1.83333	44.1667
ASV_1528	Thermodesulfobacteriota	Desulfuromonadia	Desulfuromonadales	Geothermobacteraceae	Geothermobacter	23.6667	4.16667	11.3333	0	1.83333	0
ASV_131	Pseudomonadota	GammaPseudomonadota	Burkholderiales	NA	NA	0	0	1.83333	50	1.66667	317.167
ASV_470	Acidobacteriota	Acidobacteriotae	Paludibaculum	NA	NA	0	0	177.333	0	1.66667	0
ASV_521	Myxococcota	Myxococcia	Myxococcales	Myxococcaceae	NA	0	0	0	31.6667	1.66667	19.5
ASV_2168	Thermodesulfobacteriota	Desulfobulbia	Desulfobulbales	Desulfocapsaceae	[Desulfobacterium] catecholicum group	4.83333	0	4.5	3.5	1.66667	0
ASV_3455	Pseudomonadota	GammaPseudomonadota	Burkholderiales	Rhodocyclaceae	Azoarcus	5.5	0	3.83333	0	1.66667	0
ASV_4592	Pseudomonadota	GammaPseudomonadota	Burkholderiales	Rhodocyclaceae	Propionivibrio	0	0	4.83333	0	1.66667	0
ASV_230	Bacillota	Clostridia	Clostridiales	Clostridiaceae	Clostridium sensu stricto 10	0	0	0	157.333	1.5	0
ASV_484	MBNT15	NA	NA	NA	NA	5.66667	97.1667	10.1667	8.66667	1.5	0
ASV_986	Bacteroidota	Bacteroidia	Bacteroidales	Paludibacteraceae	NA	0	0	57.6667	9	1.5	0
ASV_1264	Thermodesulfobacteriota	Desulfovibrionia	Desulfovibrionales	Desulfovibrionaceae	Desulfovibrio	26.5	0	7.5	0	1.5	2.5
ASV_1502	Pseudomonadota	AlphaPseudomonadota	Rhizobiales	Xanthobacteraceae	Xanthobacter	0	0	7.33333	8.5	1.5	0
ASV_2908	Myxococcota	Polyangia	mle1-27	NA	NA	2.5	1.83333	1.66667	2.5	1.5	0
ASV_400	Bacillota	Clostridia	Lachnospirales	Lachnospiraceae	Herbinix	21.8333	0	17.5	41.8333	1.33333	4.33333
ASV_503	Pseudomonadota	AlphaPseudomonadota	Rhizobiales	Kaistiaceae	Kaistia	9.33333	0	3	3.16667	1.33333	6
ASV_1729	Campylobacterota	Campylobacteria	Campylobacterales	Sulfurimonadaceae	Sulfuricurvum	0	5.33333	0	9	1.16667	10
ASV_1982	Pseudomonadota	GammaPseudomonadota	Salinisphaerales	Solimonadaceae	Nevskia	11.8333	0	5.66667	0.666667	1.16667	0
ASV_5678	Pseudomonadota	GammaPseudomonadota	Burkholderiales	Comamonadaceae	NA	0	1.66667	1.16667	0.166667	1.16667	0
ASV_254	Pseudomonadota	GammaPseudomonadota	Pseudomonadales	Pseudomonadaceae	Pseudomonas	118.167	0	0	0	1	108.833
ASV_931	Bacteroidota	Bacteroidia	Bacteroidales	NA	NA	0	0	37.6667	14.6667	1	0
ASV_3590	Pseudomonadota	AlphaPseudomonadota	Rhodobacterales	Rhodobacteraceae	Tabrizicola	1.33333	0	8	0	1	0
ASV_570	Bacteroidota	Bacteroidia	Bacteroidales	Barnesiellaceae	NA	0	0	9.33333	27	0.833333	46.6667
ASV_973	Acidobacteriota	Acidobacteriotae	Bryobacterales	Bryobacteraceae	Bryobacter	8.66667	7.16667	56	0.166667	0.833333	0
ASV_1041	Bacteroidota	Bacteroidia	Sphingobacteriales	Sphingobacteriaceae	Sphingobacterium	61.8333	0	2.33333	0	0.833333	0
ASV_1076	Cyanobacteriota	Sericytochromatia	NA	NA	NA	0	0	35	4.16667	0.833333	1
ASV_15	Thermodesulfobacteriota	Desulfuromonadia	Geobacterales	Geobacteraceae	Citrifermentans	1.33333	10.1667	56.3333	2023.83	0.5	9.16667
ASV_155	Pseudomonadota	GammaPseudomonadota	Burkholderiales	Gallionellaceae	Sideroxydans	0	282.167	0	95.6667	0.5	96.5
ASV_634	Pseudomonadota	GammaPseudomonadota	Enterobacterales	Aeromonadaceae	Tolumonas	1.66667	2.5	52.5	13.1667	0.5	15
ASV_926	Planctomycetota	Phycisphaerae	Phycisphaerales	Phycisphaeraceae	SM1A02	12	30	33.6667	0.833333	0.5	0
ASV_939	Fibrobacterota	Fibrobacteria	Fibrobacterales	BBMC-4	NA	1.5	4.33333	0	0	0.5	32.3333
ASV_1017	Thermodesulfobacteriota	Desulfobulbia	Desulfobulbales	Desulfobulbaceae	Desulfobulbus	20	3.5	25.8333	2	0.5	0
ASV_1785	Pseudomonadota	AlphaPseudomonadota	Rhodospirillales	Rhodospirillaceae	NA	0	0	30.8333	0.833333	0.5	0
ASV_1817	Thermodesulfobacteriota	Syntrophobacteria	Syntrophobacterales	Syntrophobacteraceae	Desulforhabdus	12.1667	12	4	1	0.5	0
ASV_1892	Pseudomonadota	AlphaPseudomonadota	NA	NA	NA	0	0	29.5	0	0.5	0
ASV_2912	Thermodesulfobacteriota	NA	NA	NA	NA	5.83333	7.83333	0.833333	0	0.5	0
ASV_629	Bacteroidota	Bacteroidia	Bacteroidales	Paludibacteraceae	Paludibacter	11.5	9.33333	0	23	0.333333	25.8333
ASV_661	Acidobacteriota	Acidobacteriotae	Paludibaculum	NA	NA	1.83333	0	123.667	0	0.333333	0
ASV_1622	Pseudomonadota	GammaPseudomonadota	Pseudomonadales	Pseudomonadaceae	Pseudomonas	2.5	0	1.5	0	0.166667	1.83333
ASV_4485	Pseudomonadota	GammaPseudomonadota	Burkholderiales	Rhodocyclaceae	NA	0	0	0.666667	0.166667	0.166667	1.5
ASV_8	Pseudomonadota	GammaPseudomonadota	Burkholderiales	Rhodocyclaceae	Dechloromonas	0	0	0	221.833	0	2421.83
ASV_10	Pseudomonadota	AlphaPseudomonadota	Rhodospirillales	Magnetospirillaceae	Magnetospirillum	0	19.1667	0	2603.5	0	471.167
ASV_19	Pseudomonadota	GammaPseudomonadota	Burkholderiales	Comamonadaceae	Malikia	0	8.33333	0	1586.17	0	21.5
ASV_23	Pseudomonadota	GammaPseudomonadota	Burkholderiales	Gallionellaceae	Gallionella	0	49.8333	0	1047.5	0	557.167
ASV_24	Bacteroidota	Bacteroidia	Bacteroidales	Prolixibacteraceae	WCHB1-32	231.333	27	14.3333	687.5	0	59.6667
ASV_26	Pseudomonadota	AlphaPseudomonadota	Rhodospirillales	Magnetospirillaceae	Magnetospirillum	0	4.5	0	721.5	0	112.667
ASV_28	Bacillota	Bacilli	Bacillales	Bacillaceae	Bacillus	12.3333	71.3333	46.1667	914.833	0	207.167
ASV_31	Bacteroidota	Bacteroidia	Bacteroidales	Williamwhitmaniaceae	Acetobacteroides	0	5.66667	0	1100.67	0	62.5
ASV_32	Pseudomonadota	GammaPseudomonadota	Burkholderiales	Comamonadaceae	Acidovorax	58.1667	0	0	26.3333	0	615
ASV_36	Bacillota	Clostridia	Clostridiales	Clostridiaceae	Clostridium sensu stricto 10	16.6667	26.3333	4.16667	803.833	0	11.5
ASV_38	Thermodesulfobacteriota	Desulfuromonadia	Geobacterales	Geobacteraceae	Geotalea	0	0	0	631.167	0	10.5
ASV_39	Thermodesulfobacteriota	Desulfuromonadia	Geobacterales	Geobacteraceae	Citrifermentans	30.1667	30.5	58.1667	670.167	0	0
ASV_40	Pseudomonadota	AlphaPseudomonadota	Rhizobiales	Rhizobiaceae	Ensifer	0	318.833	0	343.333	0	388.5
ASV_43	Bacteroidota	Bacteroidia	Bacteroidales	Prolixibacteraceae	WCHB1-32	0	0	261	302.167	0	0
ASV_44	Pseudomonadota	GammaPseudomonadota	Burkholderiales	Gallionellaceae	Sideroxydans	0	0	0	76.8333	0	853.333
ASV_46	Thermodesulfobacteriota	Desulfuromonadia	Geobacterales	Geobacteraceae	Citrifermentans	7	14.6667	22	514	0	0
ASV_49	Bacillota	Clostridia	Clostridiales	Clostridiaceae	Clostridium sensu stricto 8	0	0	0	574.667	0	0.833333
ASV_52	Bacillota	Clostridia	Gracilibacteraceae	Lutispora	NA	0	1.83333	1.66667	504.833	0	15.3333
ASV_54	Bacillota	Clostridia	Clostridiales	Clostridiaceae	Clostridium sensu stricto 8	20.8333	8.5	1.83333	539.833	0	1.33333
ASV_56	Bacillota	Bacilli	Bacillales	Bacillaceae	Bacillus	0	0	6.66667	442.167	0	130
ASV_57	Bacillota	Bacilli	Paenibacillales	Paenibacillaceae	Ammoniphilus	0.5	0	30.8333	488.667	0	28
ASV_58	Bacillota	Bacilli	Bacillales	Bacillaceae	Bacillus	0	0	0	601.833	0	90.1667
ASV_62	Thermodesulfobacteriota	Desulfuromonadia	Geobacterales	Geobacteraceae	Citrifermentans	0	0	0	210.833	0	30.8333
ASV_63	Thermodesulfobacteriota	Desulfuromonadia	Geobacterales	Geobacteraceae	Geobacter	81.5	854	1.5	173.5	0	41.1667
ASV_64	Bacteroidota	Bacteroidia	Bacteroidales	Prolixibacteraceae	WCHB1-32	61	11.6667	42.5	387.5	0	3.5
ASV_66	Bacillota	Clostridia	Clostridiales	Clostridiaceae	Clostridium sensu stricto 10	8.5	20.8333	0	500.167	0	2.66667
ASV_72	Pseudomonadota	GammaPseudomonadota	Burkholderiales	Oxalobacteraceae	Duganella	1156.33	0	135.667	12.8333	0	76.5
ASV_73	Bacillota	Clostridia	Clostridiales	Caloramatoraceae	Fonticella	0	4.5	0	455.833	0	1
ASV_74	Bacillota	Bacilli	Bacillales	Bacillaceae	Bacillus	11.1667	7.5	17.8333	396	0	136.833
ASV_77	Bacillota	Bacilli	Bacillales	Bacillaceae	Bacillus	0	0	4	548.5	0	38
ASV_78	Bacillota	Bacilli	Bacillales	Bacillaceae	Bacillus	0	2.16667	0	309.5	0	21.1667
ASV_80	Pseudomonadota	GammaPseudomonadota	Burkholderiales	Oxalobacteraceae	Janthinobacterium	455.5	0	0	11.5	0	385.667
ASV_85	NA	NA	NA	NA	NA	0	107.333	0	185.833	0	341.5
ASV_88	Bacillota	Bacilli	Bacillales	Bacillaceae	Bacillus	0	0	0	266	0	236.667
ASV_89	Bacteroidota	Bacteroidia	Bacteroidales	Prolixibacteraceae	BSV13	0	0	34	232.167	0	3.33333
ASV_90	MBNT15	NA	NA	NA	NA	209	1076.5	0	1.5	0	0
ASV_94	Thermodesulfobacteriota	Desulfuromonadia	Geobacterales	Geobacteraceae	NA	0	21.5	0	240	0	0
ASV_97	Bacteroidota	Bacteroidia	Bacteroidales	Bacteroidaceae	Bacteroides	0	3.83333	28.1667	158.5	0	36.6667
ASV_100	Thermodesulfobacteriota	Desulfuromonadia	Geobacterales	Geobacteraceae	Citrifermentans	22	0	499.667	179.5	0	0
ASV_101	Bacteroidota	Bacteroidia	Bacteroidales	Prolixibacteraceae	WCHB1-32	9.33333	4.66667	57.5	255.833	0	5.33333
ASV_103	Bacteroidota	Bacteroidia	Bacteroidales	Paludibacteraceae	NA	0	2.5	229.167	173.333	0	25
ASV_105	Pseudomonadota	GammaPseudomonadota	Burkholderiales	Oxalobacteraceae	Massilia	0	0	0	89	0	228.667
ASV_106	Myxococcota	Myxococcia	Myxococcales	Anaeromyxobacteraceae	Anaeromyxobacter	7.16667	112.167	0	237.333	0	0
ASV_111	Pseudomonadota	AlphaPseudomonadota	Rhodospirillales	Magnetospirillaceae	Magnetospirillum	85	0	0	502	0	129.833
ASV_114	Acidobacteriota	Holophagae	Holophagales	Holophagaceae	Geothrix	9	0	952.333	0	0	0
ASV_116	Pseudomonadota	GammaPseudomonadota	Burkholderiales	Comamonadaceae	Mitsuaria	0	0	0	61.1667	0	213
ASV_118	Thermodesulfobacteriota	Desulfuromonadia	Geobacterales	Geobacteraceae	Citrifermentans	12	0	7.66667	235.833	0	14.6667
ASV_124	Pseudomonadota	GammaPseudomonadota	Enterobacterales	Enterobacteriaceae	Cedecea	0	0	757.667	2.66667	0	54
ASV_126	Thermodesulfobacteriota	Desulfuromonadia	Geobacterales	Geobacteraceae	Citrifermentans	0	0	822	12	0	0
ASV_130	Bacteroidota	Bacteroidia	Bacteroidales	Bacteroidota vadinHA17	NA	0	0	0	129.667	0	3
ASV_132	Pseudomonadota	GammaPseudomonadota	Enterobacterales	Enterobacteriaceae	Enterobacter	0	0	0	21	0	361.667
ASV_135	Bacillota	Clostridia	Oscillospirales	NA	NA	0	2.16667	11.5	205.333	0	0
ASV_136	Nitrospirota	4-29-1	NA	NA	NA	290.167	498.5	0.666667	1.83333	0	0
ASV_137	Pseudomonadota	GammaPseudomonadota	Pseudomonadales	Pseudomonadaceae	Pseudomonas	145.5	0	0	3.33333	0	290
ASV_138	Bacteroidota	Bacteroidia	Bacteroidales	Paludibacteraceae	NA	0	1.66667	0	188.5	0	87.5
ASV_139	Pseudomonadota	GammaPseudomonadota	Burkholderiales	Rhodocyclaceae	Candidatus Accumulibacter	0	0	0	101	0	163
ASV_142	Bacteroidota	Bacteroidia	Bacteroidales	Bacteroidota vadinHA17	NA	0	44.1667	0	137.167	0	5.83333
ASV_144	Bacteroidota	Bacteroidia	Bacteroidales	Williamwhitmaniaceae	Acetobacteroides	0	3.33333	1	276.5	0	7.66667
ASV_153	Bacillota	Clostridia	Clostridiales	Clostridiaceae	NA	2.33333	0	0	218.5	0	0
ASV_154	Pseudomonadota	GammaPseudomonadota	Burkholderiales	Oxalobacteraceae	Massilia	0	0	0	29.8333	0	266.667
ASV_158	Pseudomonadota	GammaPseudomonadota	Burkholderiales	Gallionellaceae	Sideroxydans	94.8333	537.167	0	4.5	0	0
ASV_163	Pseudomonadota	GammaPseudomonadota	Burkholderiales	Oxalobacteraceae	Janthinobacterium	148	0	0	0	0	204.333
ASV_165	Pseudomonadota	GammaPseudomonadota	Burkholderiales	Comamonadaceae	Variovorax	55.3333	0	0	5.16667	0	261
ASV_166	Pseudomonadota	GammaPseudomonadota	Burkholderiales	Oxalobacteraceae	Massilia	583.5	0	0	0	0	3.5
ASV_168	Pseudomonadota	GammaPseudomonadota	Burkholderiales	Rhodocyclaceae	Dechloromonas	22.6667	0	0	0	0	51
ASV_169	Bacteroidota	Bacteroidia	Bacteroidales	Paludibacteraceae	NA	0	1	0	130	0	59.6667
ASV_173	Pseudomonadota	GammaPseudomonadota	Burkholderiales	SC-I-84	NA	548.667	14.5	2.16667	0	0	0
ASV_175	Bacillota	Clostridia	Clostridiales	Clostridiaceae	Clostridium sensu stricto 8	7.33333	0	3.83333	125.333	0	1.33333
ASV_177	Pseudomonadota	GammaPseudomonadota	Burkholderiales	Comamonadaceae	Curvibacter	39	0	29.1667	143	0	22.1667
ASV_178	Bacillota	Clostridia	Oscillospirales	Hungateiclostridiaceae	HN-HF0106	0	0	1.83333	173.167	0	0
ASV_181	Myxococcota	Myxococcia	Myxococcales	NA	NA	0	0	0	201	0	0.833333
ASV_182	Pseudomonadota	GammaPseudomonadota	Burkholderiales	Oxalobacteraceae	NA	0	0	0	1	0	235.833
ASV_183	Pseudomonadota	GammaPseudomonadota	Burkholderiales	Oxalobacteraceae	Massilia	0	0	4.83333	76.8333	0	181
ASV_191	Bacillota	Bacilli	Bacillales	Bacillaceae	Bacillus	0	4.66667	40.3333	157.833	0	3.83333
ASV_194	Actinobacteriota	Actinobacteriota	Micrococcales	Intrasporangiaceae	Lapillicoccus	16.3333	471.5	0	6	0	0
ASV_195	MBNT15	NA	NA	NA	NA	45.5	448.167	0	0	0	0
ASV_200	Pseudomonadota	GammaPseudomonadota	Ectothiorhodospirales	Thioalkalispiraceae	Thioalkalispira-Sulfurivermis	117.333	345	1.83333	6.16667	0	0
ASV_201	Bacteroidota	Bacteroidia	Bacteroidales	Prolixibacteraceae	WCHB1-32	0	0	36.3333	177.333	0	0
ASV_206	Nitrospirota	4-29-1	NA	NA	NA	133.5	332.833	0	1	0	0
ASV_209	Thermodesulfobacteriota	Desulfobulbia	Desulfobulbales	Desulfobulbaceae	Desulfobulbus	50.8333	70.8333	17.1667	79.5	0	0
ASV_213	Myxococcota	Myxococcia	Myxococcales	Anaeromyxobacteraceae	Anaeromyxobacter	0	11	0	101.167	0	0
ASV_215	Bacillota	Clostridia	Clostridia UCG-014	NA	NA	0	0	0	150.5	0	2
ASV_218	Thermodesulfobacteriota	Desulfuromonadia	Geobacterales	Geobacteraceae	NA	200.667	81.3333	0	36.3333	0	1.66667
ASV_221	Pseudomonadota	GammaPseudomonadota	Burkholderiales	Oxalobacteraceae	Massilia	0	0	0	77.6667	0	107.667
ASV_223	Bacillota	Clostridia	Clostridiales	Oxobacteraceae	Oxobacter	0	0	0	151	0	1
ASV_224	Pseudomonadota	GammaPseudomonadota	Burkholderiales	Rhodocyclaceae	Zoogloea	0	0	0	44.3333	0	141.5
ASV_225	Pseudomonadota	AlphaPseudomonadota	Rhizobiales	Xanthobacteraceae	Bradyrhizobium	0	47.6667	0	58.8333	0	74
ASV_228	Myxococcota	Myxococcia	Myxococcales	NA	NA	0	0	3.5	132.833	0	0
ASV_232	Pseudomonadota	GammaPseudomonadota	Burkholderiales	Gallionellaceae	Sideroxydans	0	2.33333	0	15.5	0	172.167
ASV_233	Bacillota	Clostridia	Clostridiales	Oxobacteraceae	Oxobacter	0	0	3.83333	87	0	0
ASV_234	Pseudomonadota	GammaPseudomonadota	Burkholderiales	Rhodocyclaceae	Azovibrio	0	0	0	30	0	64.8333
ASV_235	Thermodesulfobacteriota	Desulfuromonadia	Desulfuromonadales	Geothermobacteraceae	Geothermobacter	205.333	111.333	92.3333	0	0	0
ASV_237	Nitrospirota	Nitrospiria	Nitrospirales	Nitrospiraceae	Nitrospira	124.667	279	0	0	0	0
ASV_238	Pseudomonadota	GammaPseudomonadota	Burkholderiales	Oxalobacteraceae	Massilia	0	0	1.5	85.1667	0	62.3333
ASV_240	Bacteroidota	Bacteroidia	Bacteroidales	Prolixibacteraceae	BSV13	0	0	20.8333	87.5	0	0
ASV_244	Bacteroidota	Bacteroidia	Bacteroidales	Williamwhitmaniaceae	Acetobacteroides	0	1.16667	0	116	0	7.16667
ASV_250	Pseudomonadota	AlphaPseudomonadota	Reyranellales	Reyranellaceae	Reyranella	166.667	215.667	0	0	0	0
ASV_256	Pseudomonadota	GammaPseudomonadota	Burkholderiales	Gallionellaceae	NA	0	370.667	0	3.66667	0	0
ASV_259	Bacteroidota	Bacteroidia	Bacteroidales	Dysgonomonadaceae	NA	0	2.16667	0	112.833	0	1.5
ASV_260	Pseudomonadota	GammaPseudomonadota	Burkholderiales	Oxalobacteraceae	Massilia	0	0	0	45.3333	0	90
ASV_263	Pseudomonadota	GammaPseudomonadota	Burkholderiales	Rhodocyclaceae	Azospira	0	0	0.333333	69.6667	0	50.6667
ASV_268	Thermodesulfobacteriota	Syntrophia	Syntrophales	NA	NA	235.667	122.167	2	0.666667	0	0
ASV_269	Pseudomonadota	GammaPseudomonadota	Burkholderiales	Nitrosomonadaceae	Ellin6067	234.333	14.8333	110.167	0	0	0
ASV_270	Bacillota	Clostridia	Clostridiales	Oxobacteraceae	Oxobacter	0	0	0.833333	116.667	0	1.16667
ASV_272	MBNT15	NA	NA	NA	NA	52.3333	302.167	0	0	0	0
ASV_276	Bacillota	Clostridia	Clostridiales	Oxobacteraceae	Oxobacter	0	0	34.1667	96.1667	0	0
ASV_277	Pseudomonadota	GammaPseudomonadota	Burkholderiales	Comamonadaceae	Ramlibacter	0	2	345	0	0	0
ASV_279	Pseudomonadota	GammaPseudomonadota	Pseudomonadales	NA	NA	207.833	137.333	1.33333	0	0	0
ASV_281	Thermodesulfobacteriota	Desulfuromonadia	Geobacterales	Geobacteraceae	Geotalea	85	100.5	0	44.6667	0	0
ASV_282	Bdellovibrionota	Bdellovibrionia	Bdellovibrionales	Bdellovibrionaceae	Bdellovibrio	0	0	0	58.5	0	75
ASV_283	Pseudomonadota	GammaPseudomonadota	Burkholderiales	Gallionellaceae	Candidatus Nitrotoga	0	158.333	0	16.8333	0	60
ASV_287	Pseudomonadota	AlphaPseudomonadota	Rhizobiales	Beijerinckiaceae	Methylocystis	50	283	0	0	0	0
ASV_290	Bacteroidota	Bacteroidia	Bacteroidales	Williamwhitmaniaceae	Acetobacteroides	0	0	0	115.833	0	9.33333
ASV_293	Bacteroidota	Bacteroidia	Bacteroidales	Barnesiellaceae	NA	0	12.1667	0	96.1667	0	11.1667
ASV_296	Thermodesulfobacteriota	Desulfuromonadia	Geobacterales	Geobacteraceae	NA	173	134.667	0	0	0	0
ASV_298	Pseudomonadota	GammaPseudomonadota	Burkholderiales	Rhodocyclaceae	Dechloromonas	0	0	0	56.5	0	41
ASV_301	Thermodesulfobacteriota	Desulfuromonadia	Geobacterales	Geobacteraceae	NA	61.3333	159.833	0	24.5	0	0
ASV_302	Verrucomicrobiota	Verrucomicrobiae	Pedosphaerales	Pedosphaeraceae	ADurb.Bin063-1	227.333	37.3333	49.1667	0	0	0
ASV_306	Thermodesulfobacteriota	Desulfuromonadia	Geobacterales	Geobacteraceae	NA	0	39.5	0	68	0	0
ASV_307	Actinobacteriota	Actinobacteriota	Micrococcales	Intrasporangiaceae	Intrasporangium	79.3333	197	0	8.5	0	0
ASV_308	Bacteroidota	Bacteroidia	Bacteroidales	Tannerellaceae	Parabacteroides	0	0	0	132.5	0	3.33333
ASV_309	Acidobacteriota	Holophagae	Holophagales	Holophagaceae	Geothrix	6.16667	9.33333	0	103.333	0	0
ASV_310	Pseudomonadota	GammaPseudomonadota	Burkholderiales	Oxalobacteraceae	NA	26.8333	0	0	16.8333	0	11.5
ASV_312	Pseudomonadota	GammaPseudomonadota	Burkholderiales	Comamonadaceae	Aquabacterium	0	0	0	33.1667	0	74.8333
ASV_313	Bacteroidota	Bacteroidia	Bacteroidales	Prolixibacteraceae	BSV13	0	5.16667	11.3333	94.8333	0	0.5
ASV_314	Pseudomonadota	GammaPseudomonadota	Burkholderiales	Sutterellaceae	NA	269.667	10.6667	24.6667	0	0	0
ASV_316	Verrucomicrobiota	Verrucomicrobiae	Pedosphaerales	Pedosphaeraceae	ADurb.Bin063-1	73.8333	116.5	94.1667	5.66667	0	0
ASV_317	Pseudomonadota	GammaPseudomonadota	Burkholderiales	Sutterellaceae	NA	143.833	139	12.3333	1.16667	0	0
ASV_318	Pseudomonadota	AlphaPseudomonadota	Rhizobiales	Rhizobiaceae	Allorhizobium-Neorhizobium-Pararhizobium-Rhizobium	0	32.5	0	40.8333	0	61
ASV_320	Thermodesulfobacteriota	Desulfuromonadia	Geobacterales	Geobacteraceae	Geobacter	0	2.33333	0	73.1667	0	2
ASV_327	Pseudomonadota	GammaPseudomonadota	Burkholderiales	Nitrosomonadaceae	GOUTA6	122.833	165.167	3	0	0	0
ASV_328	Pseudomonadota	AlphaPseudomonadota	Sphingomonadales	Sphingomonadaceae	NA	0	0	0	9.5	0	11.5
ASV_331	Pseudomonadota	GammaPseudomonadota	Burkholderiales	Oxalobacteraceae	Massilia	0	0	0	58.1667	0	93.6667
ASV_336	Pseudomonadota	AlphaPseudomonadota	Rhizobiales	Beijerinckiaceae	Methylocystis	20.6667	259.5	0	0	0	0
ASV_337	Bacillota	Clostridia	Lachnospirales	Lachnospiraceae	Mobilitalea	6.66667	0	30	100.167	0	0
ASV_338	Pseudomonadota	GammaPseudomonadota	Enterobacterales	Enterobacteriaceae	Lelliottia	235.667	0	28.5	0	0	2.16667
ASV_339	Pseudomonadota	GammaPseudomonadota	Burkholderiales	Rhodocyclaceae	Sulfuritalea	0	4.83333	0	91.3333	0	47.3333
ASV_340	Bacillota	Clostridia	Peptostreptococcales-Tissierellales	Anaerovoracaceae	Anaerovorax	0	0	4.83333	64.6667	0	0
ASV_341	Bacteroidota	Bacteroidia	Bacteroidales	Bacteroidaceae	Bacteroides	0	0	0	106.167	0	8.5
ASV_344	Thermodesulfobacteriota	Desulfuromonadia	Geobacterales	Geobacteraceae	Geobacter	35.5	154	0	19.1667	0	0
ASV_347	Bacteroidota	Bacteroidia	Bacteroidales	Prolixibacteraceae	BSV13	6.83333	0	11.8333	56	0	0
ASV_349	Thermodesulfobacteriota	Desulfuromonadia	Geobacterales	Geobacteraceae	Geobacter	2.33333	17.8333	0	87.5	0	5.83333
ASV_350	Bacteroidota	Bacteroidia	Flavobacteriales	Flavobacteriaceae	Flavobacterium	259.833	0	4.83333	0	0	0
ASV_351	Verrucomicrobiota	Verrucomicrobiae	Pedosphaerales	Pedosphaeraceae	ADurb.Bin063-1	145.667	45.5	28.3333	6.16667	0	0
ASV_352	Pseudomonadota	GammaPseudomonadota	Methylococcales	Methylococcaceae	Candidatus Methylospira	2.16667	257.333	0	0	0	0
ASV_353	Nitrospirota	4-29-1	NA	NA	NA	98.6667	167	0	0	0	0
ASV_354	Pseudomonadota	GammaPseudomonadota	Burkholderiales	Comamonadaceae	Curvibacter	136.667	70.8333	0	12.5	0	0
ASV_355	Thermodesulfobacteriota	Desulfuromonadia	Geobacterales	Geobacteraceae	Citrifermentans	9.66667	0	0	49.1667	0	22.3333
ASV_356	Pseudomonadota	GammaPseudomonadota	Burkholderiales	Gallionellaceae	Sideroxydans	0	126.333	0	13.6667	0	36.3333
ASV_357	Patescibacteriota	CPR2	NA	NA	NA	0	0	0	77.3333	0	4.33333
ASV_358	Nitrospirota	4-29-1	NA	NA	NA	118.833	143	0	0	0	0
ASV_360	Pseudomonadota	AlphaPseudomonadota	Rhizobiales	Xanthobacteraceae	Pseudolabrys	117.5	143	0	0	0	0
ASV_365	Bacillota	Clostridia	Peptostreptococcales-Tissierellales	Anaerovoracaceae	Anaerovorax	0	0	7.83333	48.5	0	0
ASV_366	Pseudomonadota	GammaPseudomonadota	Burkholderiales	Gallionellaceae	NA	0	236.333	5.16667	6.5	0	0
ASV_367	Pseudomonadota	GammaPseudomonadota	Burkholderiales	Gallionellaceae	Sideroxydans	0	160	0	36.5	0	9.33333
ASV_368	Pseudomonadota	AlphaPseudomonadota	Rhizobiales	Rhizobiaceae	Allorhizobium-Neorhizobium-Pararhizobium-Rhizobium	0	33.1667	0	39	0	43
ASV_371	Bacillota	Clostridia	Clostridiales	Clostridiaceae	Clostridium sensu stricto 8	0	35.6667	0	67	0	0
ASV_372	Thermodesulfobacteriota	Desulfuromonadia	Geobacterales	Geobacteraceae	NA	0	0	2.16667	67.5	0	10.8333
ASV_373	Pseudomonadota	GammaPseudomonadota	Burkholderiales	Nitrosomonadaceae	oc32	131.833	101.5	6.16667	2	0	0
ASV_377	Verrucomicrobiota	Verrucomicrobiae	Pedosphaerales	Pedosphaeraceae	ADurb.Bin063-1	88.1667	154.167	0	0	0	0
ASV_379	Thermodesulfobacteriota	Desulfuromonadia	Geobacterales	Geobacteraceae	NA	50.5	191.667	0	0	0	0
ASV_380	Pseudomonadota	GammaPseudomonadota	Burkholderiales	Rhodocyclaceae	Azospira	0	0	0	55.3333	0	52.1667
ASV_381	Verrucomicrobiota	Verrucomicrobiae	Pedosphaerales	Pedosphaeraceae	ADurb.Bin063-1	165.167	31.5	45.1667	0	0	0
ASV_383	Pseudomonadota	GammaPseudomonadota	Steroidobacterales	Steroidobacteraceae	NA	194.333	47	0	0	0	0
ASV_384	Bacillota	Clostridia	Clostridiales	Clostridiaceae	Clostridium sensu stricto 8	0.166667	2.33333	0	70.8333	0	2.83333
ASV_385	Pseudomonadota	GammaPseudomonadota	Enterobacterales	Enterobacteriaceae	NA	0	0	0	2.16667	0	112.667
ASV_387	Spirochaetota	Spirochaetia	Spirochaetales	Spirochaetaceae	NA	0	14.6667	0	24.8333	0	23.8333
ASV_389	Bacillota	Clostridia	Clostridiales	Clostridiaceae	Clostridium sensu stricto 5	0	0	0	63.5	0	1.5
ASV_394	Bacteroidota	Bacteroidia	Bacteroidales	Tannerellaceae	Parabacteroides	0	0	0	89	0	1.5
ASV_398	Bacteroidota	Bacteroidia	Bacteroidales	Bacteroidaceae	Bacteroides	0	0	0	81.6667	0	4.83333
ASV_401	Nitrospirota	4-29-1	NA	NA	NA	18.3333	206.167	0	0	0	0
ASV_402	Thermodesulfobacteriota	Desulfuromonadia	Geobacterales	Geobacteraceae	Geobacter	94.8333	25.1667	0	32	0	3.66667
ASV_407	Bacteroidota	Bacteroidia	Bacteroidales	Bacteroidaceae	Bacteroides	0	2.16667	0	78.8333	0	8.66667
ASV_411	Bacillota	Desulfitobacteriia	Desulfitobacteriales	Desulfitobacteriaceae	Desulfosporosinus	4.66667	0	19.1667	65.6667	0	0
ASV_414	Nitrospirota	Thermodesulfovibrionia	NA	NA	NA	217.833	0	1.16667	0	0	0
ASV_415	Pseudomonadota	GammaPseudomonadota	Xanthomonadales	Xanthomonadaceae	Arenimonas	167.833	3.16667	47.3333	0	0	0
ASV_416	Pseudomonadota	GammaPseudomonadota	Methylococcales	Methylomonadaceae	Methylomicrobium	100	116.167	0	0	0	0
ASV_418	Pseudomonadota	GammaPseudomonadota	Burkholderiales	Oxalobacteraceae	Massilia	200	17.1667	0	0	0	0
ASV_421	Nitrospirota	Thermodesulfovibrionia	NA	NA	NA	210.667	1.5	1.66667	0	0	0
ASV_426	Pseudomonadota	AlphaPseudomonadota	Reyranellales	Reyranellaceae	Reyranella	53.5	151.833	2.16667	0	0	0
ASV_433	Nitrospirota	4-29-1	NA	NA	NA	26	171.333	0	1	0	0
ASV_440	Thermodesulfobacteriota	Desulfuromonadia	Geobacterales	Geobacteraceae	Geotalea	27	127.333	0	14.3333	0	0
ASV_444	Pseudomonadota	GammaPseudomonadota	Methylococcales	Methylococcaceae	Candidatus Methylospira	1.33333	192.167	0	0	0	0
ASV_445	Bacteroidota	Bacteroidia	Bacteroidales	NA	NA	0	1.5	10.6667	50.1667	0	4.83333
ASV_448	Bacillota	Bacilli	Bacillales	Bacillaceae	Bacillus	38.3333	147.5	0	0	0	0
ASV_449	Bacteroidota	Bacteroidia	Sphingobacteriales	Lentimicrobiaceae	NA	4.33333	186.5	0	0	0	0
ASV_451	Bacillota	Clostridia	Clostridiales	Clostridiaceae	Clostridium sensu stricto 9	180.667	9.5	0	0	0	0
ASV_456	Bacillota	Bacilli	Lactobacillales	Carnobacteriaceae	Trichococcus	1	78.8333	0	29.5	0	0.666667
ASV_457	Pseudomonadota	GammaPseudomonadota	Burkholderiales	Oxalobacteraceae	Duganella	34.6667	0	0	0	0	66.8333
ASV_461	Pseudomonadota	GammaPseudomonadota	Burkholderiales	Rhodocyclaceae	Uliginosibacterium	27.8333	0	72.3333	0	0	55.5
ASV_464	Bacillota	Clostridia	Peptostreptococcales-Tissierellales	Sedimentibacteraceae	Sedimentibacter	0.666667	6	0	58	0	0
ASV_465	Thermodesulfobacteriota	Syntrophobacteria	Syntrophobacterales	Syntrophobacteraceae	NA	60.1667	117.333	2	0	0	0
ASV_466	Myxococcota	Myxococcia	Myxococcales	Anaeromyxobacteraceae	Anaeromyxobacter	0	34.8333	0	35.1667	0	0
ASV_467	Bacteroidota	Bacteroidia	Bacteroidales	Prolixibacteraceae	NA	18	112.667	9.5	8.5	0	0
ASV_468	Bacteroidota	Bacteroidia	Bacteroidales	Paludibacteraceae	NA	0	0	0	52.5	0	4.33333
ASV_472	Thermodesulfobacteriota	Desulfuromonadia	Geobacterales	Geobacteraceae	Geobacter	143.5	35.8333	0	0	0	0
ASV_473	Pseudomonadota	AlphaPseudomonadota	Reyranellales	Reyranellaceae	Reyranella	43.8333	133.5	0	0	0	1.16667
ASV_476	Pseudomonadota	AlphaPseudomonadota	Rhizobiales	Beijerinckiaceae	Methylocystis	5.33333	169.667	0	0	0	0
ASV_480	Bacteroidota	Bacteroidia	Bacteroidales	Paludibacteraceae	Paludibacter	0	7.16667	0	12.8333	0	53.6667
ASV_481	Pseudomonadota	GammaPseudomonadota	Burkholderiales	Oxalobacteraceae	NA	0	9.5	111.333	0	0	0
ASV_485	Thermodesulfobacteriota	Desulfuromonadia	Geobacterales	Geobacteraceae	Geobacter	34.3333	93.1667	0	15.1667	0	0
ASV_486	Bacillota	Clostridia	Clostridiales	Oxobacteraceae	Oxobacter	0	0	43	42.6667	0	0
ASV_488	Thermodesulfobacteriota	Desulfuromonadia	Geobacterales	Geobacteraceae	NA	0.833333	0	68	40.3333	0	0
ASV_489	Pseudomonadota	GammaPseudomonadota	Burkholderiales	Gallionellaceae	Sideroxydans	18.8333	108.333	0	6.16667	0	16.3333
ASV_492	Gemmatimonadota	Gemmatimonadetes	Gemmatimonadales	Gemmatimonadaceae	NA	15.8333	155.167	0	0	0	0
ASV_493	Sva0485	NA	NA	NA	NA	3.66667	167.167	0	0	0	0
ASV_494	Actinobacteriota	Acidimicrobiia	NA	NA	NA	14.3333	155.833	0	0	0	0
ASV_495	Bacillota	Bacilli	Bacillales	Bacillaceae	Bacillus	0	0	27.6667	21.3333	0	14
ASV_500	Pseudomonadota	AlphaPseudomonadota	Acetobacterales	Acetobacteraceae	Roseomonas	47.3333	86.3333	13.3333	0	0	0
ASV_502	Pseudomonadota	AlphaPseudomonadota	Reyranellales	Reyranellaceae	NA	113.833	50.5	2.66667	0	0	0
ASV_505	Thermodesulfobacteriota	Desulfobacteria	Desulfobacterales	Desulfosarcinaceae	Sva0081 sediment group	114.333	50.6667	0	0	0	0
ASV_507	Bacillota	Clostridia	Clostridia UCG-014	NA	NA	1	0	0	75.8333	0	0
ASV_510	Pseudomonadota	AlphaPseudomonadota	Rhodospirillales	Magnetospirillaceae	Magnetospirillum	19.5	0	127.667	0	0	0
ASV_511	Nitrospirota	Thermodesulfovibrionia	NA	NA	NA	82	79.6667	0	0	0	0
ASV_514	Thermodesulfobacteriota	Desulfuromonadia	Geobacterales	Pseudopelobacteraceae	Pseudopelobacter	0	39.8333	0	28	0	0.333333
ASV_515	Nitrospirota	4-29-1	NA	NA	NA	29	131.667	0	0	0	0
ASV_516	Pseudomonadota	GammaPseudomonadota	Enterobacterales	Enterobacteriaceae	Cedecea	0.666667	0	1	2.16667	0	60.5
ASV_520	Pseudomonadota	AlphaPseudomonadota	Reyranellales	Reyranellaceae	NA	105.833	15.3333	38.8333	0	0	0
ASV_523	Patescibacteriota	Saccharimonadia	Saccharimonadales	NA	NA	155.333	1	0.5	2.16667	0	0
ASV_526	Pseudomonadota	GammaPseudomonadota	Burkholderiales	Comamonadaceae	Ramlibacter	0	0	72	20.8333	0	16.3333
ASV_528	Pseudomonadota	GammaPseudomonadota	Burkholderiales	Oxalobacteraceae	Massilia	0	0	0	3.16667	0	82
ASV_538	Pseudomonadota	GammaPseudomonadota	Burkholderiales	Rhodocyclaceae	NA	125.833	30	0	0	0	0
ASV_542	Bacteroidota	Kryptonia	Kryptoniales	BSV26	NA	52.8333	101.833	0	0	0	0
ASV_547	Pseudomonadota	GammaPseudomonadota	Ectothiorhodospirales	Thioalkalispiraceae	Thioalkalispira-Sulfurivermis	7.16667	143.667	0	1.66667	0	0
ASV_548	Pseudomonadota	GammaPseudomonadota	Burkholderiales	Oxalobacteraceae	Massilia	0	0	4.5	22.3333	0	25.6667
ASV_553	Pseudomonadota	GammaPseudomonadota	Burkholderiales	Methylophilaceae	NA	1.5	14.8333	0	7.66667	0	58.1667
ASV_557	Thermodesulfobacteriota	Syntrophorhabdia	Syntrophorhabdales	Syntrophorhabdaceae	Syntrophorhabdus	77.6667	73.1667	0	0	0	0
ASV_558	Bacteroidota	Bacteroidia	Flavobacteriales	Flavobacteriaceae	Flavobacterium	84.6667	66.1667	0	0	0	0
ASV_559	Bacteroidota	Bacteroidia	Bacteroidales	Bacteroidaceae	Bacteroides	0	0	3.33333	43.5	0	11
ASV_560	Pseudomonadota	GammaPseudomonadota	Burkholderiales	Rhodocyclaceae	Niveibacterium	0	0	0	8.5	0	41.8333
ASV_562	Pseudomonadota	AlphaPseudomonadota	Rhizobiales	Beijerinckiaceae	Methylosinus	22.1667	127.833	0	0	0	0
ASV_563	Bacillota	Clostridia	Clostridia UCG-014	NA	NA	0	0	0	53.5	0	1.5
ASV_564	Pseudomonadota	GammaPseudomonadota	Steroidobacterales	Steroidobacteraceae	NA	97.5	31.1667	14.5	0	0	0
ASV_568	Bacteroidota	Bacteroidia	Bacteroidales	Bacteroidota vadinHA17	NA	14.6667	133.167	0	0	0	0
ASV_569	Thermodesulfobacteriota	Desulfuromonadia	Geobacterales	Geobacteraceae	NA	63	71.5	13.1667	0	0	0
ASV_574	Acidobacteriota	Acidobacteriotae	Subgroup 13	NA	NA	144.833	0	1.33333	0	0	0
ASV_579	Thermodesulfobacteriota	Desulfuromonadia	Geobacterales	Geobacteraceae	Citrifermentans	0	3	0	57	0	3.5
ASV_581	Thermodesulfobacteriota	Syntrophia	Syntrophales	NA	NA	57.6667	86.8333	0	0	0	0
ASV_583	MBNT15	NA	NA	NA	NA	82.3333	54.1667	0	4	0	0
ASV_585	Bacillota	Clostridia	Clostridiales	Clostridiaceae	Clostridium sensu stricto 10	0	0	7.33333	3.83333	0	38
ASV_586	Sva0485	NA	NA	NA	NA	66.3333	76	0	0	0	0
ASV_590	Pseudomonadota	AlphaPseudomonadota	Sphingomonadales	Sphingomonadaceae	Sphingomonas	118.833	17.3333	5.33333	0	0	0
ASV_594	Thermodesulfobacteriota	Desulfuromonadia	Geobacterales	Geobacteraceae	Geobacter	0	0	0	36.6667	0	1.83333
ASV_595	Pseudomonadota	GammaPseudomonadota	Pseudomonadales	Pseudomonadaceae	Pseudomonas	138.167	0	0	0	0	1.5
ASV_598	Pseudomonadota	GammaPseudomonadota	Steroidobacterales	Steroidobacteraceae	NA	56.3333	75	8.5	0	0	0
ASV_599	Bacteroidota	Bacteroidia	Bacteroidales	Bacteroidota vadinHA17	NA	135.667	0	2.83333	0	0	0
ASV_601	Pseudomonadota	GammaPseudomonadota	Burkholderiales	Oxalobacteraceae	Duganella	127.833	0	7.5	0	0	0
ASV_602	Myxococcota	Myxococcia	Myxococcales	Anaeromyxobacteraceae	Anaeromyxobacter	90.1667	47.1667	1.83333	0	0	0
ASV_604	Pseudomonadota	GammaPseudomonadota	Burkholderiales	Oxalobacteraceae	Massilia	0	0	30.8333	16.8333	0	13.5
ASV_606	Pseudomonadota	GammaPseudomonadota	Burkholderiales	Oxalobacteraceae	Janthinobacterium	107.5	0	0	0	0	30.8333
ASV_607	Verrucomicrobiota	Verrucomicrobiae	Pedosphaerales	Pedosphaeraceae	ADurb.Bin063-1	50.6667	5.5	80.5	0	0	0
ASV_608	Pseudomonadota	GammaPseudomonadota	Burkholderiales	Oxalobacteraceae	NA	0	0	8	31	0	0
ASV_611	Thermodesulfobacteriota	Desulfobaccia	Desulfobaccales	Desulfobaccaceae	Desulfobacca	2	134.167	0	0	0	0
ASV_614	Pseudomonadota	AlphaPseudomonadota	Rhizobiales	Xanthobacteraceae	NA	15.6667	120.333	0	0	0	0
ASV_616	MBNT15	NA	NA	NA	NA	25.5	110.333	0	0	0	0
ASV_618	Verrucomicrobiota	Chlamydiae	Chlamydiales	Simkaniaceae	NA	135.167	0	0.5	0	0	0
ASV_620	Verrucomicrobiota	Verrucomicrobiae	Pedosphaerales	Pedosphaeraceae	ADurb.Bin063-1	27.3333	108	0	0	0	0
ASV_621	Pseudomonadota	AlphaPseudomonadota	Rhizobiales	Xanthobacteraceae	Pseudolabrys	44.1667	91.1667	0	0	0	0
ASV_624	Thermodesulfobacteriota	Desulfobacteria	Desulfatiglandales	Desulfatiglandaceae	Desulfatiglans	98.5	35.1667	0.666667	0	0	0
ASV_636	Thermodesulfobacteriota	Desulfuromonadia	Geobacterales	NA	NA	95.3333	36.6667	0	0	0	0
ASV_638	Bacteroidota	Bacteroidia	Bacteroidales	Marinilabiliaceae	[Cytophaga] xylanolytica group	0	94	0	8.66667	0	12.6667
ASV_639	Bacillota	Clostridia	Peptostreptococcales-Tissierellales	Anaerovoracaceae	Anaerovorax	9.33333	0	0	37.3333	0	7.66667
ASV_641	Pseudomonadota	GammaPseudomonadota	Burkholderiales	Methylophilaceae	Methylotenera	0	35.1667	0	10.6667	0	31.8333
ASV_645	Pseudomonadota	GammaPseudomonadota	Burkholderiales	Oxalobacteraceae	NA	0	3.66667	12.1667	34	0	0
ASV_647	Thermodesulfobacteriota	Desulfuromonadia	Desulfuromonadales	Desulfuromonadaceae	Desulfuromonas	4.66667	81.8333	0	11.5	0	0
ASV_648	Bacillota	Clostridia	Clostridiales	Clostridiaceae	Clostridium sensu stricto 10	0	0	58	9.66667	0	12.6667
ASV_652	Pseudomonadota	GammaPseudomonadota	Burkholderiales	Nitrosomonadaceae	MND1	5.5	123.167	0	0	0	0
ASV_654	Pseudomonadota	GammaPseudomonadota	Burkholderiales	TRA3-20	NA	59.5	58.1667	10.6667	0	0	0
ASV_656	Pseudomonadota	GammaPseudomonadota	Burkholderiales	Comamonadaceae	[Polyangium] brachysporum group	1.83333	126.167	0	0	0	0
ASV_658	Pseudomonadota	GammaPseudomonadota	Burkholderiales	Hydrogenophilaceae	Thiobacillus	10.6667	117.167	0	0	0	0
ASV_660	Pseudomonadota	GammaPseudomonadota	Burkholderiales	Rhodocyclaceae	Propionivibrio	67.3333	57.5	2.66667	0	0	0
ASV_663	Myxococcota	Myxococcia	Myxococcales	Anaeromyxobacteraceae	Anaeromyxobacter	46.6667	66.3333	0	4.66667	0	0
ASV_664	Verrucomicrobiota	Kiritimatiellae	WCHB1-41	NA	NA	0	1.5	0	39.3333	0	2
ASV_666	Pseudomonadota	GammaPseudomonadota	Pseudomonadales	Pseudomonadaceae	Pseudomonas	11	0	0	0	0	53
ASV_672	Gemmatimonadota	Gemmatimonadetes	Gemmatimonadales	Gemmatimonadaceae	NA	58.6667	4.5	62.1667	0	0	0
ASV_673	Thermodesulfobacteriota	Desulfuromonadia	Geobacterales	Pseudopelobacteraceae	Pseudopelobacter	8	33.5	0	18.1667	0	0
ASV_674	Bacteroidota	Bacteroidia	Bacteroidales	Bacteroidota vadinHA17	NA	7.33333	117.667	0	0	0	0
ASV_677	Bacillota	Clostridia	Clostridiales	Clostridiaceae	Clostridium sensu stricto 12	2.16667	114.167	0	5.5	0	0
ASV_678	Bacteroidota	Bacteroidia	Bacteroidales	Bacteroidota vadinHA17	NA	0	85.3333	4.83333	9.83333	0	0
ASV_680	Nitrospirota	Nitrospiria	Nitrospirales	Nitrospiraceae	Nitrospira	96.5	25.3333	2.33333	0	0	0
ASV_681	Verrucomicrobiota	Kiritimatiellae	WCHB1-41	NA	NA	0	0	5.33333	26.3333	0	0
ASV_683	Nitrospirota	Nitrospiria	Nitrospirales	Nitrospiraceae	Nitrospira	110.167	13.5	0	0	0	0
ASV_685	Gemmatimonadota	Gemmatimonadetes	Gemmatimonadales	Gemmatimonadaceae	NA	107.667	15.1667	0.5	0	0	0
ASV_687	Pseudomonadota	AlphaPseudomonadota	Rhodospirillales	Magnetospirillaceae	Magnetospirillum	89.1667	0	0	29.5	0	3.83333
ASV_691	Thermodesulfobacteriota	Desulfuromonadia	Geobacterales	Geobacteraceae	Geobacter	31.3333	20.6667	0	14	0	8.16667
ASV_693	Elusimicrobiota	Elusimicrobia	Lineage IV	NA	NA	2.66667	11.1667	91.6667	3.16667	0	0
ASV_696	Actinobacteriota	Coriobacteriia	OPB41	NA	NA	0	2.5	0	45.3333	0	0.833333
ASV_697	Bacteroidota	Kryptonia	Kryptoniales	BSV26	NA	116.667	0	3.66667	0	0	0
ASV_699	Pseudomonadota	GammaPseudomonadota	Burkholderiales	Oxalobacteraceae	Noviherbaspirillum	113.667	0	0	0	0	6.33333
ASV_704	Acidobacteriota	Holophagae	Holophagales	Holophagaceae	NA	108	11	0	0	0	0
ASV_708	Pseudomonadota	GammaPseudomonadota	Burkholderiales	Oxalobacteraceae	Massilia	0	0	64.3333	16.3333	0	6.33333
ASV_715	Pseudomonadota	GammaPseudomonadota	CCD24	NA	NA	17.5	98.8333	0	0	0	0
ASV_717	Pseudomonadota	GammaPseudomonadota	Burkholderiales	Oxalobacteraceae	NA	0	4.16667	21.1667	24.1667	0	0
ASV_722	Pseudomonadota	GammaPseudomonadota	Burkholderiales	Nitrosomonadaceae	GOUTA6	98	16.6667	0	0	0	0
ASV_724	Acidobacteriota	Acidobacteriotae	Solibacterales	Solibacteraceae	Candidatus Solibacter	89.6667	14.8333	10	0	0	0
ASV_729	Thermodesulfobacteriota	Syntrophorhabdia	Syntrophorhabdales	Syntrophorhabdaceae	Syntrophorhabdus	63.1667	50.5	0.5	0	0	0
ASV_730	Bacteroidota	Bacteroidia	Bacteroidales	Bacteroidota vadinHA17	NA	89.6667	23.6667	0	0.833333	0	0
ASV_731	Myxococcota	Polyangia	Polyangiales	Polyangiaceae	Labilithrix	45.3333	68.8333	0	0	0	0
ASV_734	Pseudomonadota	GammaPseudomonadota	Burkholderiales	Oxalobacteraceae	NA	0	3.33333	51.3333	13.1667	0	0
ASV_735	Verrucomicrobiota	Verrucomicrobiae	Pedosphaerales	Pedosphaeraceae	ADurb.Bin063-1	31.8333	20.8333	8.33333	8.33333	0	0
ASV_738	Bacteroidota	Kryptonia	Kryptoniales	BSV26	NA	15.5	96.1667	0	0	0	0
ASV_739	Bacillota	Clostridia	Clostridiales	Clostridiaceae	Clostridium sensu stricto 1	38.8333	73.6667	0	0	0	0
ASV_745	Acidobacteriota	Acidobacteriotae	GOUTB8	NA	NA	3.83333	103.667	1.33333	0	0	0
ASV_749	Bacteroidota	Kryptonia	Kryptoniales	BSV26	NA	2.83333	106.333	0	0	0	0
ASV_752	Actinobacteriota	Actinobacteriota	Propionibacteriales	Nocardioidaceae	Nocardioides	34.6667	74.6667	0	0	0	0
ASV_754	Pseudomonadota	AlphaPseudomonadota	Rhizobiales	Methyloligellaceae	NA	31.6667	77.5	0	0	0	0
ASV_757	Pseudomonadota	GammaPseudomonadota	Xanthomonadales	Xanthomonadaceae	NA	64.5	42.1667	0	0	0	0
ASV_763	Thermodesulfobacteriota	Desulfuromonadia	Geobacterales	Geobacteraceae	Geobacter	56.3333	51.1667	0	0	0	0
ASV_765	Bacillota	Clostridia	Oscillospirales	Hungateiclostridiaceae	Ruminiclostridium	0	0	3.66667	45	0	0
ASV_766	Cyanobacteriota	Cyanobacteriia	Chloroplast	NA	NA	0	15.3333	0	16.6667	0	18.5
ASV_767	Bacillota	Clostridia	Clostridiales	Clostridiaceae	Clostridium sensu stricto 12	8	45.5	7.16667	1.16667	0	11.8333
ASV_768	Pseudomonadota	GammaPseudomonadota	Burkholderiales	Nitrosomonadaceae	Ellin6067	99.5	1.83333	5	0	0	0
ASV_770	Acidobacteriota	Holophagae	Holophagales	Holophagaceae	NA	7	0	0	19.8333	0	31.5
ASV_773	Actinobacteriota	Actinobacteriota	Frankiales	Sporichthyaceae	Candidatus Planktophila	83.1667	20.1667	0	0	0	0
ASV_774	Thermodesulfobacteriota	Desulfuromonadia	Geobacterales	Geobacteraceae	NA	18.3333	86.5	0	0	0	0
ASV_779	Bacillota	Clostridia	Clostridiales	Clostridiaceae	Clostridium sensu stricto 1	31.3333	73	0	0	0	0
ASV_782	Actinobacteriota	Actinobacteriota	Micrococcales	Intrasporangiaceae	Intrasporangium	56	36.5	1.66667	0	0	1
ASV_784	Pseudomonadota	AlphaPseudomonadota	Caulobacterales	Hyphomonadaceae	SWB02	34.5	54	15	0	0	0
ASV_788	Pseudomonadota	AlphaPseudomonadota	Sphingomonadales	Sphingomonadaceae	Sphingomonas	62.5	27.1667	12.8333	0	0	0
ASV_794	Bacillota	Clostridia	Clostridiales	Oxobacteraceae	Oxobacter	0	0	23	28.3333	0	0
ASV_795	Pseudomonadota	GammaPseudomonadota	Burkholderiales	SC-I-84	NA	71	30.8333	0	0	0	0
ASV_799	Pseudomonadota	GammaPseudomonadota	Burkholderiales	Nitrosomonadaceae	Ellin6067	92	5.16667	4.16667	0	0	0
ASV_801	Pseudomonadota	GammaPseudomonadota	Burkholderiales	Oxalobacteraceae	NA	0	0	5.16667	18.5	0	0
ASV_803	Bacillota	Clostridia	Clostridiales	Clostridiaceae	Clostridium sensu stricto 8	5.33333	2	0	43.1667	0	0
ASV_805	Pseudomonadota	GammaPseudomonadota	Burkholderiales	Comamonadaceae	NA	47	0	52.5	0	0	0
ASV_806	Acidobacteriota	Acidobacteriotae	Solibacterales	Solibacteraceae	Candidatus Solibacter	72.5	20.8333	6.16667	0	0	0
ASV_807	Pseudomonadota	GammaPseudomonadota	Burkholderiales	Oxalobacteraceae	Massilia	0	0	0	14.5	0	35.8333
ASV_808	Thermodesulfobacteriota	Desulfobulbia	Desulfobulbales	Desulfurivibrionaceae	Desulfurivibrio	5	94	0	0	0	0
ASV_810	Bacteroidota	Bacteroidia	Bacteroidales	Bacteroidota vadinHA17	NA	5.16667	92.6667	0	0	0	0
ASV_811	Bacillota	Clostridia	Clostridiales	Clostridiaceae	Clostridium sensu stricto 5	16	82.8333	0	0	0	0
ASV_812	Verrucomicrobiota	Verrucomicrobiae	Pedosphaerales	Pedosphaeraceae	ADurb.Bin063-1	67.1667	0	31.3333	0	0	0
ASV_814	Bdellovibrionota	Bdellovibrionia	Bacteriovoracales	Bacteriovoracaceae	Bacteriovorax	0	0	2	7.66667	0	11.5
ASV_815	Thermodesulfobacteriota	Desulfobaccia	Desulfobaccales	Desulfobaccaceae	Desulfobacca	13.3333	84.3333	0	0	0	0
ASV_817	Verrucomicrobiota	Verrucomicrobiae	Pedosphaerales	Pedosphaeraceae	ADurb.Bin063-1	59.8333	32	5.33333	0	0	0
ASV_821	Thermodesulfobacteriota	Syntrophorhabdia	Syntrophorhabdales	Syntrophorhabdaceae	Syntrophorhabdus	23.8333	71.8333	0	0.666667	0	0
ASV_822	Pseudomonadota	GammaPseudomonadota	Burkholderiales	Chromobacteriaceae	Vogesella	0	13.1667	56.1667	5.16667	0	4.66667
ASV_823	Chloroflexota	Dehalococcoidia	S085	NA	NA	0	95.3333	0	0.5	0	0
ASV_829	NB1-j	NA	NA	NA	NA	24.5	70.6667	0	0	0	0
ASV_832	Pseudomonadota	AlphaPseudomonadota	Azospirillales	Azospirillaceae	Azospirillum	0	0	10	34.5	0	22.8333
ASV_834	Bacillota	Clostridia	Lachnospirales	Lachnospiraceae	Mobilitalea	0	0	1.33333	19.5	0	0
ASV_837	Thermodesulfobacteriota	Desulfobacteria	Desulfatiglandales	Desulfatiglandaceae	Desulfatiglans	37.8333	55.8333	0	0	0	0
ASV_839	Thermodesulfobacteriota	Desulfuromonadia	Desulfuromonadales	Geothermobacteraceae	Geothermobacter	48.5	5.33333	39.3333	0	0	0
ASV_844	Pseudomonadota	GammaPseudomonadota	Steroidobacterales	Steroidobacteraceae	NA	52.8333	29.8333	10	0	0	0
ASV_847	Nitrospirota	4-29-1	NA	NA	NA	4.66667	86	0	0	0	0
ASV_855	Nitrospirota	Thermodesulfovibrionia	NA	NA	NA	90.5	0	1.16667	0	0	0
ASV_856	Planctomycetota	vadinHA49	NA	NA	NA	19.8333	52.3333	0	1.83333	0	11
ASV_857	Pseudomonadota	GammaPseudomonadota	Burkholderiales	Oxalobacteraceae	Rugamonas	77	0	0	0	0	6.33333
ASV_858	Verrucomicrobiota	Verrucomicrobiae	Pedosphaerales	Pedosphaeraceae	ADurb.Bin063-1	65	21.1667	5.33333	0	0	0
ASV_860	Thermodesulfobacteriota	Desulfuromonadia	Geobacterales	Geobacteraceae	NA	22.3333	68.5	0	0	0	0
ASV_862	Actinobacteriota	Thermoleophilia	Gaiellales	Gaiellaceae	Gaiella	11.3333	78.3333	0	0.833333	0	0
ASV_863	Bacillota	Clostridia	Clostridiales	Clostridiaceae	Clostridium sensu stricto 13	25.6667	64.8333	0	0	0	0
ASV_868	Myxococcota	Polyangia	Polyangiales	Polyangiaceae	Pajaroellobacter	45.5	33.8333	10.1667	0	0	0
ASV_871	Bacteroidota	Bacteroidia	Bacteroidales	Prolixibacteraceae	BSV13	0	2.5	6	36.3333	0	0
ASV_873	Pseudomonadota	GammaPseudomonadota	Pseudomonadales	KI89A clade	NA	42.8333	37.8333	7.5	0	0	0
ASV_875	Bacteroidota	Kryptonia	Kryptoniales	BSV26	NA	6.83333	81.3333	0	0	0	0
ASV_877	Thermodesulfobacteriota	Desulfuromonadia	Geobacterales	Geobacteraceae	Geobacter	0.166667	1	0	25.3333	0	6.33333
ASV_878	Pseudomonadota	GammaPseudomonadota	Burkholderiales	Comamonadaceae	Caenimonas	1.5	0	77.8333	1.83333	0	0
ASV_880	Campylobacterota	Campylobacteria	Campylobacterales	NA	NA	0	2.33333	0	21.5	0	11.1667
ASV_881	Bacillota	Clostridia	Clostridiales	Clostridiaceae	Clostridium sensu stricto 1	0	80.8333	0	0	0	2.83333
ASV_886	Pseudomonadota	AlphaPseudomonadota	Rhizobiales	Xanthobacteraceae	NA	14.5	71.8333	0	0	0	0
ASV_888	Bacillota	Clostridia	Oscillospirales	Hungateiclostridiaceae	Ruminiclostridium	0	0	16.8333	17.6667	0	0
ASV_890	Bacteroidota	Bacteroidia	Bacteroidales	Prolixibacteraceae	BSV13	0	0	13.5	23.5	0	0
ASV_892	Verrucomicrobiota	Verrucomicrobiae	Pedosphaerales	Pedosphaeraceae	ADurb.Bin063-1	70.3333	11.1667	4	0	0	0
ASV_894	Bacillota	Bacilli	Bacillales	Bacillaceae	Bacillus	0	18.8333	66.5	0	0	0
ASV_895	Thermodesulfobacteriota	Desulfuromonadia	Geobacterales	Geobacteraceae	NA	31.6667	27.1667	4	5.33333	0	0
ASV_899	Thermodesulfobacteriota	Desulfuromonadia	Geobacterales	Geobacteraceae	NA	7.66667	75	1.5	0	0	0
ASV_909	Bacillota	Clostridia	Clostridiales	Clostridiaceae	Clostridium sensu stricto 1	56.3333	26.3333	0	0	0	0
ASV_917	Nitrospirota	Thermodesulfovibrionia	NA	NA	NA	12.3333	68.8333	0	0	0	0
ASV_920	Thermodesulfobacteriota	Desulfuromonadia	Geobacterales	Geobacteraceae	NA	18.1667	63.1667	0	0	0	0
ASV_921	Pseudomonadota	AlphaPseudomonadota	Sphingomonadales	Sphingomonadaceae	Sphingobium	0	15.3333	0	10.5	0	15.8333
ASV_923	Pseudomonadota	AlphaPseudomonadota	Rhizobiales	Beijerinckiaceae	Methylorosula	0	0	0	7.83333	0	20.8333
ASV_927	Campylobacterota	Campylobacteria	Campylobacterales	Sulfurospirillaceae	Sulfurospirillum	0	0	0	21.5	0	15.3333
ASV_930	Bacteroidota	Ignavibacteria	Ignavibacteriales	Ignavibacteriaceae	Ignavibacterium	61	18	0.833333	0	0	0
ASV_933	Verrucomicrobiota	Verrucomicrobiae	Pedosphaerales	Pedosphaeraceae	ADurb.Bin063-1	24.8333	23.6667	29.3333	0	0	0
ASV_934	Sva0485	NA	NA	NA	NA	54.8333	24.5	0	0	0	0
ASV_937	Thermodesulfobacteriota	Desulfuromonadia	Geobacterales	Geobacteraceae	NA	43.6667	35.5	0	0	0	0
ASV_938	Bacillota	Clostridia	Clostridiales	Caloramatoraceae	Fonticella	0.666667	0	46.5	9.5	0	6.33333
ASV_942	Thermodesulfobacteriota	Desulfuromonadia	Geobacterales	Geobacteraceae	NA	8	70.6667	0	0	0	0
ASV_943	Pseudomonadota	AlphaPseudomonadota	Rhizobiales	Beijerinckiaceae	alphaI cluster	0	3.33333	14	14.1667	0	0.833333
ASV_944	Verrucomicrobiota	Verrucomicrobiae	Pedosphaerales	Pedosphaeraceae	ADurb.Bin063-1	64	14.3333	0	0	0	0
ASV_948	Pseudomonadota	AlphaPseudomonadota	Rhizobiales	Rhizobiales Incertae Sedis	NA	39.1667	33	6	0	0	0
ASV_949	MBNT15	NA	NA	NA	NA	25.6667	27.1667	0	5.66667	0	0
ASV_950	Verrucomicrobiota	Verrucomicrobiae	Pedosphaerales	Pedosphaeraceae	NA	35.8333	42	0	0	0	0
ASV_956	Bacteroidota	Bacteroidia	Bacteroidales	Barnesiellaceae	NA	0	29.6667	8.16667	19.3333	0	0
ASV_957	Pseudomonadota	AlphaPseudomonadota	Caulobacterales	Caulobacteraceae	Brevundimonas	0	9	0	15	0	11.1667
ASV_958	Patescibacteriota	CPR2	NA	NA	NA	2.5	0	64.1667	4.16667	0	0
ASV_959	Bacillota	Clostridia	Lachnospirales	Lachnospiraceae	Mobilitalea	0	1.66667	0	12.5	0	14.3333
ASV_960	Myxococcota	Polyangia	Polyangiales	BIrii41	NA	74.6667	2.16667	0	0	0	0
ASV_963	Pseudomonadota	GammaPseudomonadota	Enterobacterales	Aeromonadaceae	Aeromonas	0	2	47	13.1667	0	3.83333
ASV_966	Bacteroidota	Kryptonia	Kryptoniales	BSV26	NA	58.8333	16.8333	0	0	0	0
ASV_969	Pseudomonadota	AlphaPseudomonadota	Rhizobiales	Devosiaceae	Devosia	0	0	20	7.66667	0	3.33333
ASV_972	Bacillota	Clostridia	Clostridiales	Clostridiaceae	Clostridium sensu stricto 13	55.5	19.1667	0	0	0	0
ASV_975	Bacteroidota	Bacteroidia	Bacteroidales	Bacteroidota vadinHA17	NA	38.5	35.6667	0	0	0	0
ASV_978	Pseudomonadota	GammaPseudomonadota	Burkholderiales	Nitrosomonadaceae	NA	31	43	0	0	0	0
ASV_980	Pseudomonadota	GammaPseudomonadota	Burkholderiales	Comamonadaceae	Ramlibacter	0	1.5	62.8333	5.5	0	0
ASV_981	Pseudomonadota	AlphaPseudomonadota	Rhizobiales	Beijerinckiaceae	alphaI cluster	20.8333	39.1667	1.66667	1.66667	0	1.83333
ASV_983	Fibrobacterota	Fibrobacteria	Fibrobacterales	BBMC-4	NA	14	19.3333	0	0.833333	0	21.1667
ASV_992	Bacteroidota	Kapabacteria	Kapabacteriales	NA	NA	23.3333	36.8333	12.5	0	0	0
ASV_994	Bacillota	Clostridia	Clostridiales	Clostridiaceae	Clostridium sensu stricto 9	67.5	5.16667	0	0	0	0
ASV_998	Thermodesulfobacteriota	Desulfobacteria	Desulfatiglandales	Desulfatiglandaceae	Desulfatiglans	70.5	1.83333	0	0	0	0
ASV_1008	Bacillota	Clostridia	Christensenellales	Christensenellaceae	Christensenellaceae R-7 group	0	2	1.66667	11.8333	0	0
ASV_1011	Planctomycetota	Phycisphaerae	Phycisphaerales	Phycisphaeraceae	SM1A02	26.5	44.6667	0	0.333333	0	0
ASV_1016	Myxococcota	Polyangia	Haliangiales	Haliangiaceae	Haliangium	10.1667	56.6667	0	0	0	1.5
ASV_1019	Thermodesulfobacteriota	Syntrophobacteria	Syntrophobacterales	Syntrophobacteraceae	Syntrophobacter	13	58	0	0	0	0
ASV_1024	Pseudomonadota	GammaPseudomonadota	Xanthomonadales	Xanthomonadaceae	Arenimonas	39	2	28.3333	1.33333	0	0
ASV_1028	Bacillota	Bacilli	Bacillales	Bacillaceae	Bacillus	1.33333	69.1667	0	0	0	0
ASV_1030	Pseudomonadota	GammaPseudomonadota	Burkholderiales	Oxalobacteraceae	NA	8.16667	0	0	2.83333	0	24.1667
ASV_1032	Bacillota	Clostridia	Peptostreptococcales-Tissierellales	Anaerovoracaceae	Anaerovorax	15.8333	2.5	10	11.6667	0	0
ASV_1034	Thermodesulfobacteriota	Desulfobulbia	Desulfobulbales	Desulfobulbaceae	NA	5.33333	63.1667	0	0	0	0
ASV_1035	Dependentiae	Babeliae	Babeliales	NA	NA	37.6667	32.1667	0	0	0	0
ASV_1039	Bacteroidota	Kapabacteria	Kapabacteriales	NA	NA	54.8333	0	12.3333	0	0	0
ASV_1043	Thermodesulfobacteriota	Syntrophia	Syntrophales	Syntrophaceae	Syntrophus	28.5	40.8333	0	0	0	0
ASV_1045	Pseudomonadota	GammaPseudomonadota	Burkholderiales	Nitrosomonadaceae	Ellin6067	37.6667	31.5	0	0	0	0
ASV_1046	Verrucomicrobiota	Verrucomicrobiae	Pedosphaerales	Pedosphaeraceae	NA	26.1667	42.8333	0	0	0	0
ASV_1048	Candidatus Latescibacterota	NA	NA	NA	NA	8.5	60.3333	0	0	0	0
ASV_1050	Pseudomonadota	GammaPseudomonadota	Burkholderiales	Comamonadaceae	Xylophilus	0	0	0	8.5	0	20
ASV_1052	Acidobacteriota	Acidobacteriotae	Solibacterales	Solibacteraceae	Candidatus Solibacter	56.5	11	0	0	0	0
ASV_1053	Actinobacteriota	Actinobacteriota	Propionibacteriales	Nocardioidaceae	Nocardioides	26.3333	42	0	0	0	0
ASV_1056	Pseudomonadota	AlphaPseudomonadota	Acetobacterales	Acetobacteraceae	NA	20.1667	5.66667	25.5	6.5	0	0
ASV_1057	Bacillota	Clostridia	Clostridiales	Clostridiaceae	Clostridium sensu stricto 9	25.3333	42.8333	0	0	0	0
ASV_1058	Acidobacteriota	Acidobacteriotae	Paludibaculum	NA	NA	0	5.16667	52.6667	3.16667	0	0
ASV_1061	Thermodesulfobacteriota	Desulfuromonadia	Geobacterales	Geobacteraceae	Geobacter	1.33333	8.83333	0	15.8333	0	0
ASV_1062	Nitrospirota	4-29-1	NA	NA	NA	10.5	57.3333	0	0	0	0
ASV_1071	Pseudomonadota	GammaPseudomonadota	Steroidobacterales	Steroidobacteraceae	NA	35.1667	27.6667	4.16667	0	0	0
ASV_1077	Thermodesulfobacteriota	Desulfobulbia	Desulfobulbales	Desulfocapsaceae	Desulfoprunum	0	51.8333	2.83333	0	0	0
ASV_1078	Bacillota	Clostridia	Clostridiales	Caloramatoraceae	Fonticella	2.83333	7.33333	0	20.8333	0	0
ASV_1080	Thermodesulfobacteriota	NA	NA	NA	NA	44.1667	22.5	0	0	0	0
ASV_1082	Bacteroidota	Kapabacteria	Kapabacteriales	NA	NA	0	44.5	0	5	0	0
ASV_1086	Pseudomonadota	GammaPseudomonadota	Burkholderiales	Gallionellaceae	Gallionella	3.16667	56.5	0	6.16667	0	0
ASV_1092	Pseudomonadota	GammaPseudomonadota	Burkholderiales	Rhodocyclaceae	Dechloromonas	17.6667	47.8333	0	0	0	0
ASV_1094	Pseudomonadota	AlphaPseudomonadota	Acetobacterales	Acetobacteraceae	NA	30.5	27.8333	0	3.66667	0	0
ASV_1097	Nitrospirota	Thermodesulfovibrionia	NA	NA	NA	19.8333	45	0	0	0	0
ASV_1099	Bacillota	Clostridia	Clostridiales	Clostridiaceae	Clostridium sensu stricto 8	1.66667	18	0	11.5	0	0
ASV_1102	Bacillota	Clostridia	Clostridiales	Clostridiaceae	Clostridium sensu stricto 12	34.3333	30.1667	0	0	0	0
ASV_1103	Verrucomicrobiota	Verrucomicrobiae	Pedosphaerales	Pedosphaeraceae	ADurb.Bin063-1	59.1667	5.16667	0	0	0	0
ASV_1104	Gemmatimonadota	Gemmatimonadetes	Gemmatimonadales	Gemmatimonadaceae	Gemmatimonas	34.8333	29.5	0	0	0	0
ASV_1112	NA	NA	NA	NA	NA	8.16667	55.8333	0	0	0	0
ASV_1115	Pseudomonadota	AlphaPseudomonadota	Rhizobiales	Hyphomicrobiaceae	Hyphomicrobium	11.5	41.8333	1.33333	0	0	0
ASV_1116	Myxococcota	Myxococcia	Myxococcales	Myxococcaceae	KD3-10	49.1667	14.6667	0	0	0	0
ASV_1119	Actinobacteriota	Actinobacteriota	Corynebacteriales	Mycobacteriaceae	Mycobacterium	8.5	53.6667	0	0	0	0
ASV_1121	Thermodesulfobacteriota	Desulfuromonadia	Geobacterales	Geobacteraceae	Geobacter	43.6667	19.3333	0	0	0	0
ASV_1122	Pseudomonadota	GammaPseudomonadota	Burkholderiales	Comamonadaceae	Piscinibacter	5.16667	38.6667	13.6667	0	0	2.5
ASV_1124	Thermodesulfobacteriota	Desulfuromonadia	Geobacterales	Geobacteraceae	Geobacter	6	1	0.5	9.66667	0	1.83333
ASV_1126	Pseudomonadota	GammaPseudomonadota	Burkholderiales	A21b	NA	54.6667	8	0	0	0	0
ASV_1128	Thermodesulfobacteriota	Desulfuromonadia	Geobacterales	Geobacteraceae	Geotalea	1.33333	13	0	9.16667	0	0
ASV_1129	Bacteroidota	Bacteroidia	Sphingobacteriales	Lentimicrobiaceae	NA	20	41.1667	0	0	0	0
ASV_1131	Candidatus Zixiibacteriota	NA	NA	NA	NA	8.5	53.8333	0	0	0	0
ASV_1134	Pseudomonadota	GammaPseudomonadota	Burkholderiales	Comamonadaceae	NA	33.6667	7.33333	0	3.33333	0	7.33333
ASV_1136	Verrucomicrobiota	Verrucomicrobiae	Pedosphaerales	Pedosphaeraceae	ADurb.Bin063-1	6.5	0	32.8333	2	0	0
ASV_1137	Sva0485	NA	NA	NA	NA	46.6667	15.3333	0	0	0	0
ASV_1138	Verrucomicrobiota	Verrucomicrobiae	Pedosphaerales	Pedosphaeraceae	ADurb.Bin063-1	44.5	13.3333	4	0	0	0
ASV_1140	Nitrospirota	Thermodesulfovibrionia	NA	NA	NA	13.6667	48	0	0	0	0
ASV_1142	Verrucomicrobiota	Chlamydiae	Chlamydiales	NA	NA	29.8333	31.6667	0	0	0	0
ASV_1144	Pseudomonadota	GammaPseudomonadota	PLTA13	NA	NA	56.1667	1.16667	4	0	0	0
ASV_1148	Pseudomonadota	AlphaPseudomonadota	Caulobacterales	Caulobacteraceae	Phenylobacterium	17.8333	0	22.5	0	0	0
ASV_1149	Bacteroidota	Kapabacteria	Kapabacteriales	NA	NA	12.8333	20.6667	25.8333	1.5	0	0
ASV_1150	Actinobacteriota	Actinobacteriota	Micromonosporales	Micromonosporaceae	Micromonospora	19.3333	28.3333	7	3.16667	0	0
ASV_1151	Pseudomonadota	GammaPseudomonadota	Burkholderiales	Rhodocyclaceae	Azoarcus	2.66667	0	57.8333	0	0	0
ASV_1153	Verrucomicrobiota	Verrucomicrobiae	Pedosphaerales	Pedosphaeraceae	ADurb.Bin063-1	35	20.1667	5.33333	0	0	0
ASV_1155	Thermodesulfobacteriota	Desulfuromonadia	Geobacterales	Geobacteraceae	NA	10.3333	50	0	0	0	0
ASV_1163	Candidatus Latescibacterota	Latescibacteria	Latescibacterales	Latescibacteraceae	NA	0	59.1667	0	0.666667	0	0
ASV_1164	Nitrospirota	Thermodesulfovibrionia	NA	NA	NA	44.5	15.3333	0	0	0	0
ASV_1169	Actinobacteriota	MB-A2-108	NA	NA	NA	9	50.5	0	0	0	0
ASV_1171	Bacteroidota	Bacteroidia	Sphingobacteriales	Lentimicrobiaceae	NA	47.3333	0	12	0	0	0
ASV_1176	RCP2-54	NA	NA	NA	NA	52.6667	5	1.33333	0	0	0
ASV_1177	Bacteroidota	Kryptonia	Kryptoniales	BSV26	NA	5.33333	53.6667	0	0	0	0
ASV_1178	Bacillota	Clostridia	Christensenellales	Christensenellaceae	NA	0	0	6	16.6667	0	0.666667
ASV_1182	Nitrospirota	Nitrospiria	Nitrospirales	Nitrospiraceae	Nitrospira	45	13.8333	0	0	0	0
ASV_1184	Verrucomicrobiota	Verrucomicrobiae	Pedosphaerales	Pedosphaeraceae	ADurb.Bin063-1	25.3333	33.3333	0	0	0	0
ASV_1188	Bacteroidota	Bacteroidia	Chitinophagales	Saprospiraceae	NA	52.3333	6	0	0	0	0
ASV_1190	Bacteroidota	Bacteroidia	Bacteroidales	Bacteroidota vadinHA17	NA	45	7.33333	5.83333	0	0	0
ASV_1191	Acidobacteriota	Acidobacteriotae	Subgroup 13	NA	NA	11.1667	47	0	0	0	0
ASV_1192	Myxococcota	Polyangia	Haliangiales	Haliangiaceae	Haliangium	18.8333	39.3333	0	0	0	0
ASV_1194	Bacillota	Bacilli	Alicyclobacillales	Alicyclobacillaceae	Effusibacillus	0	0	54.8333	1.66667	0	0
ASV_1196	Verrucomicrobiota	Verrucomicrobiae	Pedosphaerales	Pedosphaeraceae	ADurb.Bin063-1	37.3333	20.5	0	0	0	0
ASV_1197	Pseudomonadota	GammaPseudomonadota	Pseudomonadales	Moraxellaceae	NA	37	2.5	13.6667	0	0	0
ASV_1203	Acidobacteriota	Acidobacteriotae	Paludibaculum	NA	NA	1.66667	11.5	25.1667	2.83333	0	0
ASV_1204	Actinobacteriota	Actinobacteriota	Micromonosporales	Micromonosporaceae	Micromonospora	8.33333	48.1667	0	0	0	0
ASV_1206	Gemmatimonadota	Gemmatimonadetes	Gemmatimonadales	Gemmatimonadaceae	NA	34.6667	22.5	0	0	0	0
ASV_1209	Pseudomonadota	GammaPseudomonadota	Burkholderiales	Comamonadaceae	Ramlibacter	5	0	51.8333	0	0	0
ASV_1210	Pseudomonadota	GammaPseudomonadota	Enterobacterales	Aeromonadaceae	Aeromonas	0	3.5	0.333333	6.16667	0	2.5
ASV_1211	Bacillota	Clostridia	Peptostreptococcales-Tissierellales	Anaerovoracaceae	Anaerovorax	0	0	6	16.5	0	0
ASV_1213	Actinobacteriota	Actinobacteriota	Micromonosporales	Micromonosporaceae	Micromonospora	10.8333	45.8333	0	0	0	0
ASV_1217	Nitrospirota	Thermodesulfovibrionia	NA	NA	NA	18.3333	38.1667	0	0	0	0
ASV_1218	Bacillota	Clostridia	Clostridiales	Clostridiaceae	Clostridium sensu stricto 6	7.66667	48.8333	0	0	0	0
ASV_1219	Pseudomonadota	GammaPseudomonadota	Xanthomonadales	Rhodanobacteraceae	Rhodanobacter	54.3333	0.833333	1.16667	0	0	0
ASV_1227	Thermodesulfobacteriota	Desulfobacteria	Desulfobacterales	Desulfosarcinaceae	Sva0081 sediment group	20.6667	35.3333	0	0	0	0
ASV_1228	Sva0485	NA	NA	NA	NA	9.16667	46.6667	0	0	0	0
ASV_1229	Candidatus Zixiibacteriota	NA	NA	NA	NA	12.6667	42.6667	0.333333	0	0	0
ASV_1230	Thermodesulfobacteriota	Desulfuromonadia	Desulfuromonadales	Desulfuromonadaceae	Desulfuromonas	0	34.1667	0	4.16667	0	0
ASV_1239	Verrucomicrobiota	Verrucomicrobiae	Pedosphaerales	Pedosphaeraceae	NA	4.83333	50.1667	0	0	0	0
ASV_1243	Myxococcota	Myxococcia	Myxococcales	Anaeromyxobacteraceae	Anaeromyxobacter	34	5.66667	0	1.5	0	0
ASV_1244	Pseudomonadota	GammaPseudomonadota	Burkholderiales	Comamonadaceae	NA	36.6667	0	17.8333	0	0	0
ASV_1247	Pseudomonadota	AlphaPseudomonadota	Acetobacterales	Acetobacteraceae	Roseomonas	2.33333	47.8333	0	2	0	0
ASV_1249	Bacteroidota	Bacteroidia	Chitinophagales	Chitinophagaceae	Terrimonas	33.3333	21	0	0	0	0
ASV_1250	Acidobacteriota	Subgroup 22	NA	NA	NA	5.33333	49	0	0	0	0
ASV_1255	Chloroflexota	NLS2-31	NA	NA	NA	2.66667	51.3333	0	0	0	0
ASV_1256	Bacillota	Clostridia	Lachnospirales	Lachnospiraceae	Mobilitalea	0	2	0	9.5	0	0
ASV_1258	Thermodesulfobacteriota	Desulfuromonadia	Geobacterales	Geobacteraceae	NA	18.5	35.3333	0	0	0	0
ASV_1261	Bacillota	Clostridia	Clostridiales	Caloramatoraceae	Fonticella	21.8333	12.3333	0	11.6667	0	0
ASV_1262	Nitrospirota	Nitrospiria	Nitrospirales	Nitrospiraceae	Nitrospira	11.5	42	0	0	0	0
ASV_1265	Bacillota	Clostridia	Clostridiales	Caloramatoraceae	Fonticella	11.8333	17.3333	0	0	0	10.3333
ASV_1267	Pseudomonadota	GammaPseudomonadota	Burkholderiales	Nitrosomonadaceae	MND1	12.5	40.6667	0	0	0	0
ASV_1269	Bacteroidota	Kryptonia	Kryptoniales	BSV26	NA	7.83333	45.1667	0	0	0	0
ASV_1273	Pseudomonadota	GammaPseudomonadota	Burkholderiales	SC-I-84	NA	48.5	4.33333	0	0	0	0
ASV_1276	Pseudomonadota	AlphaPseudomonadota	Rhizobiales	Rhizobiales Incertae Sedis	NA	5.16667	9.33333	21.5	1.5	0	0
ASV_1282	Acidobacteriota	Acidobacteriotae	Solibacterales	Solibacteraceae	Candidatus Solibacter	38.1667	11.3333	3	0	0	0
ASV_1284	LCP-89	NA	NA	NA	NA	2.16667	50.3333	0	0	0	0
ASV_1298	Myxococcota	Polyangia	Polyangiales	Polyangiaceae	Aetherobacter	23.5	24.3333	0	0	0	4
ASV_1301	Bacillota	Bacilli	Thermoactinomycetales	Thermoactinomycetaceae	NA	10.3333	41.3333	0	0	0	0
ASV_1302	Pseudomonadota	AlphaPseudomonadota	Caulobacterales	Caulobacteraceae	Caulobacter	19.6667	0	4.5	0	0	1.16667
ASV_1306	Fibrobacterota	Fibrobacteria	Fibrobacterales	B122	NA	0	51	0	0.5	0	0
ASV_1309	Actinobacteriota	Actinobacteriota	Corynebacteriales	Mycobacteriaceae	Mycobacterium	38	11.8333	0.833333	0	0	0
ASV_1315	Acidobacteriota	Subgroup 22	NA	NA	NA	32.5	8.66667	9.66667	0	0	0
ASV_1321	Pseudomonadota	GammaPseudomonadota	Burkholderiales	Oxalobacteraceae	Janthinobacterium	31.6667	0	0	0	0	13.1667
ASV_1323	Pseudomonadota	AlphaPseudomonadota	Reyranellales	Reyranellaceae	Reyranella	16.3333	34	0	0	0	0
ASV_1331	Bacillota	Clostridia	Christensenellales	Christensenellaceae	NA	0	0	6.66667	8.66667	0	0
ASV_1333	Thermodesulfobacteriota	Syntrophorhabdia	Syntrophorhabdales	Syntrophorhabdaceae	Syntrophorhabdus	1.83333	48	0	0	0	0
ASV_1336	Pseudomonadota	AlphaPseudomonadota	Rhodospirillales	Magnetospiraceae	NA	2.5	0	47.1667	0	0	0
ASV_1337	Gemmatimonadota	Gemmatimonadetes	Gemmatimonadales	Gemmatimonadaceae	NA	16.8333	32.8333	0	0	0	0
ASV_1344	Verrucomicrobiota	Verrucomicrobiae	Pedosphaerales	Pedosphaeraceae	ADurb.Bin063-1	40.5	6	3	0	0	0
ASV_1346	Chloroflexota	TK10	NA	NA	NA	22.8333	26.5	0	0	0	0
ASV_1347	Bacillota	Clostridia	Clostridiales	Clostridiaceae	Clostridium sensu stricto 3	2.83333	14.1667	0	5.33333	0	0
ASV_1351	Thermodesulfobacteriota	Desulfuromonadia	Geobacterales	Geobacteraceae	NA	41	7.83333	0	0	0	0
ASV_1362	Pseudomonadota	GammaPseudomonadota	Burkholderiales	Nitrosomonadaceae	MND1	28.1667	18	1.83333	0	0	0
ASV_1364	Pseudomonadota	GammaPseudomonadota	Burkholderiales	Rhodocyclaceae	Sulfuritalea	0	8.33333	0	7.33333	0	14.5
ASV_1373	Bacteroidota	Bacteroidia	Bacteroidales	Bacteroidota vadinHA17	NA	27	19.5	0.833333	0	0	0
ASV_1380	Pseudomonadota	AlphaPseudomonadota	Rhizobiales	Rhizobiaceae	Nitratireductor	13.6667	33.5	0	0	0	0
ASV_1381	Pseudomonadota	GammaPseudomonadota	Methylococcales	Methylomonadaceae	Methylomicrobium	39.1667	8	0	0	0	0
ASV_1382	Myxococcota	Polyangia	UASB-TL25	NA	NA	7	40.1667	0	0	0	0
ASV_1387	Bacteroidota	Ignavibacteria	SJA-28	NA	NA	9.66667	37	0	0	0	0
ASV_1389	Actinobacteriota	Actinobacteriota	Frankiales	Sporichthyaceae	Longivirga	18	23.5	3.66667	1.33333	0	0
ASV_1392	Bacteroidota	Bacteroidia	Bacteroidales	Marinilabiliaceae	[Cytophaga] xylanolytica group	0	33.1667	0	7.33333	0	0
ASV_1395	Pseudomonadota	AlphaPseudomonadota	Acetobacterales	Acetobacteraceae	Roseomonas	38.6667	5.83333	0	0	0	0
ASV_1396	Pseudomonadota	AlphaPseudomonadota	Rhizobiales	Rhizobiales Incertae Sedis	NA	7.33333	39	0	0	0	0
ASV_1403	Pseudomonadota	GammaPseudomonadota	Burkholderiales	Methylophilaceae	NA	10.8333	35	0.166667	0	0	0
ASV_1410	Actinobacteriota	Thermoleophilia	Gaiellales	Gaiellaceae	Gaiella	16.5	29.3333	0	0	0	0
ASV_1411	NA	NA	NA	NA	NA	0	2.83333	0	6.66667	0	7.16667
ASV_1418	Thermodesulfobacteriota	Desulfuromonadia	Geobacterales	Pseudopelobacteraceae	Pseudopelobacter	0	39.1667	0	0	0	5
ASV_1419	Pseudomonadota	GammaPseudomonadota	Burkholderiales	TRA3-20	NA	27	18.3333	0	0	0	0
ASV_1425	Pseudomonadota	GammaPseudomonadota	Burkholderiales	Oxalobacteraceae	Massilia	0	0	0	10.6667	0	6.33333
ASV_1428	Pseudomonadota	GammaPseudomonadota	Burkholderiales	Comamonadaceae	Ramlibacter	3	0	23.6667	7.33333	0	0
ASV_1429	MBNT15	NA	NA	NA	NA	32	12.6667	0	0	0	0
ASV_1430	Acidobacteriota	Acidobacteriotae	Subgroup 13	NA	NA	15	29.6667	0	0	0	0
ASV_1435	Pseudomonadota	GammaPseudomonadota	Burkholderiales	Nitrosomonadaceae	oc32	0	0	6.16667	15.1667	0	8
ASV_1440	Pseudomonadota	GammaPseudomonadota	Burkholderiales	Comamonadaceae	Ramlibacter	1.83333	0	42.3333	0	0	0
ASV_1447	Pseudomonadota	AlphaPseudomonadota	Acetobacterales	Acetobacteraceae	Roseomonas	12.1667	24.6667	1.66667	0	0	0
ASV_1449	Bacteroidota	Bacteroidia	Cytophagales	Microscillaceae	NA	38.6667	5.16667	0	0	0	0
ASV_1455	Nitrospirota	4-29-1	NA	NA	NA	27.3333	16.1667	0	0	0	0
ASV_1456	Acidobacteriota	Acidobacteriotae	Bryobacterales	Bryobacteraceae	Bryobacter	10.6667	32.8333	0	0	0	0
ASV_1457	Verrucomicrobiota	Verrucomicrobiae	Pedosphaerales	Pedosphaeraceae	ADurb.Bin063-1	30.3333	13.1667	0	0	0	0
ASV_1462	Pseudomonadota	GammaPseudomonadota	Burkholderiales	SC-I-84	NA	33.5	9.83333	0	0	0	0
ASV_1464	Actinobacteriota	Thermoleophilia	Solirubrobacterales	67-14	NA	2	41.3333	0	0	0	0
ASV_1466	Thermodesulfobacteriota	NA	NA	NA	NA	20.6667	22.5	0	0	0	0
ASV_1468	Gemmatimonadota	Gemmatimonadetes	Gemmatimonadales	Gemmatimonadaceae	NA	15.3333	27.6667	0	0	0	0
ASV_1471	Pseudomonadota	AlphaPseudomonadota	Sphingomonadales	Sphingomonadaceae	Novosphingobium	20.1667	18.6667	4	0	0	0
ASV_1474	Bacillota	Clostridia	Gracilibacteraceae	Lutispora	NA	0	12.3333	0	2	0	0
ASV_1476	Nitrospirota	4-29-1	NA	NA	NA	1.33333	41.3333	0	0	0	0
ASV_1480	Pseudomonadota	GammaPseudomonadota	Burkholderiales	Methylophilaceae	NA	0	6.33333	0	10.6667	0	3
ASV_1481	Pseudomonadota	GammaPseudomonadota	Pseudomonadales	Moraxellaceae	NA	34.8333	0	7.66667	0	0	0
ASV_1487	Elusimicrobiota	Elusimicrobia	Lineage IV	NA	NA	40	2.33333	0	0	0	0
ASV_1488	Pseudomonadota	AlphaPseudomonadota	Rhizobiales	Rhizobiaceae	Allorhizobium-Neorhizobium-Pararhizobium-Rhizobium	0	14.8333	0	7.66667	0	8.66667
ASV_1490	Acidobacteriota	Acidobacteriotae	Paludibaculum	NA	NA	0.333333	0	40.8333	0	0	0
ASV_1498	Pseudomonadota	GammaPseudomonadota	Xanthomonadales	Xanthomonadaceae	Arenimonas	26.5	15.5	0	0	0	0
ASV_1500	Pseudomonadota	AlphaPseudomonadota	Rhizobiales	Xanthobacteraceae	Afipia	2.83333	13.3333	0	0	0	13
ASV_1506	Bacteroidota	Bacteroidia	Sphingobacteriales	Lentimicrobiaceae	NA	29.5	12.3333	0	0	0	0
ASV_1512	Actinobacteriota	Thermoleophilia	Gaiellales	NA	NA	19.8333	21.3333	0.5	0	0	0
ASV_1520	Thermodesulfobacteriota	Desulfobacteria	Desulfobacterales	Desulfosarcinaceae	Sva0081 sediment group	34.1667	7.16667	0	0	0	0
ASV_1541	Pseudomonadota	GammaPseudomonadota	Competibacterales	Competibacteraceae	Plasticicumulans	39.8333	0.5	0	0	0	0
ASV_1542	Verrucomicrobiota	Verrucomicrobiae	Pedosphaerales	Pedosphaeraceae	NA	38.8333	1.5	0	0	0	0
ASV_1543	Bacteroidota	Bacteroidia	Bacteroidales	Prolixibacteraceae	NA	23.3333	17	0	0	0	0
ASV_1546	Pseudomonadota	AlphaPseudomonadota	Caulobacterales	Caulobacteraceae	Phenylobacterium	12.8333	0	0	14.1667	0	8.5
ASV_1548	Pseudomonadota	AlphaPseudomonadota	Acetobacterales	Acetobacteraceae	NA	2.5	33.1667	0	2.33333	0	0
ASV_1549	Chloroflexota	Anaerolineae	SJA-15	NA	NA	21.8333	18.1667	0	0	0	0
ASV_1551	Nitrospirota	Thermodesulfovibrionia	NA	NA	NA	31	9	0	0	0	0
ASV_1552	Pseudomonadota	AlphaPseudomonadota	Caulobacterales	Caulobacteraceae	Caulobacter	4.83333	0	3.5	3.66667	0	1.5
ASV_1562	Pseudomonadota	GammaPseudomonadota	Burkholderiales	Comamonadaceae	NA	23.5	16	0	0	0	0
ASV_1563	Nitrospirota	Thermodesulfovibrionia	NA	NA	NA	32.5	7	0	0	0	0
ASV_1565	Actinobacteriota	Actinobacteriota	Propionibacteriales	Nocardioidaceae	Nocardioides	3.83333	35.5	0	0	0	0
ASV_1571	Bacteroidota	Bacteroidia	Bacteroidales	Prolixibacteraceae	BSV13	10.6667	3.5	12	4.66667	0	0
ASV_1574	Pseudomonadota	GammaPseudomonadota	Burkholderiales	Comamonadaceae	Rubrivivax	34	5	0	0	0	0
ASV_1578	Bacillota	Clostridia	Lachnospirales	Lachnospiraceae	NA	1.5	0	0	8.66667	0	0
ASV_1585	Myxococcota	Myxococcia	Myxococcales	Myxococcaceae	P3OB-42	5.5	10.8333	0	6.16667	0	0
ASV_1593	Verrucomicrobiota	Verrucomicrobiae	Pedosphaerales	Pedosphaeraceae	NA	18.6667	0	19.8333	0	0	0
ASV_1594	Pseudomonadota	AlphaPseudomonadota	Dongiales	Dongiaceae	Dongia	31.8333	2.83333	3.83333	0	0	0
ASV_1600	Verrucomicrobiota	Verrucomicrobiae	Pedosphaerales	Pedosphaeraceae	ADurb.Bin063-1	11.8333	20.8333	3.33333	2.33333	0	0
ASV_1605	Sva0485	NA	NA	NA	NA	31.3333	6.83333	0	0	0	0
ASV_1611	Bacteroidota	Ignavibacteria	SJA-28	NA	NA	7.83333	29.3333	0.833333	0	0	0
ASV_1615	Pseudomonadota	GammaPseudomonadota	Burkholderiales	Nitrosomonadaceae	Ellin6067	29.6667	3.5	4.66667	0	0	0
ASV_1624	Bacteroidota	Bacteroidia	Bacteroidales	Prolixibacteraceae	BSV13	23.5	0	1.5	5.5	0	0
ASV_1627	Pseudomonadota	GammaPseudomonadota	Burkholderiales	Sutterellaceae	NA	36.1667	1.16667	0	0	0	0
ASV_1629	Thermodesulfobacteriota	Desulfovibrionia	Desulfovibrionales	Desulfovibrionaceae	Desulfovibrio	10.1667	8.33333	6.83333	0	0	0
ASV_1637	Bacillota	Clostridia	Clostridiales	Clostridiaceae	Clostridium sensu stricto 9	12.1667	24.8333	0	0	0	0
ASV_1638	Bacillota	Syntrophomonadia	Syntrophomonadales	Syntrophomonadaceae	Syntrophomonas	3	34	0	0	0	0
ASV_1644	Pseudomonadota	GammaPseudomonadota	Burkholderiales	TRA3-20	NA	28.5	6.83333	1.5	0	0	0
ASV_1651	Thermodesulfobacteriota	Desulfobacteria	Desulfobacterales	Desulfosarcinaceae	Sva0081 sediment group	23	13.6667	0	0	0	0
ASV_1659	Acidobacteriota	Acidobacteriotae	Paludibaculum	NA	NA	30.3333	1.16667	5	0	0	0
ASV_1665	Sva0485	NA	NA	NA	NA	27	9.33333	0	0	0	0
ASV_1667	Pseudomonadota	AlphaPseudomonadota	Sphingomonadales	Sphingomonadaceae	Sphingomonas	34	0	2.16667	0	0	0
ASV_1675	Actinobacteriota	Actinobacteriota	Corynebacteriales	Mycobacteriaceae	Mycobacterium	11	25	0	0	0	0
ASV_1686	Pseudomonadota	GammaPseudomonadota	Burkholderiales	Rhodocyclaceae	Uliginosibacterium	35.1667	0.5	0	0	0	0
ASV_1695	Acidobacteriota	Subgroup 21	NA	NA	NA	1	34.5	0	0	0	0
ASV_1704	Bacteroidota	Bacteroidia	Bacteroidales	Bacteroidota BD2-2	NA	0.666667	34.5	0	0	0	0
ASV_1718	Sva0485	NA	NA	NA	NA	11	23.8333	0	0	0	0
ASV_1722	Bacillota	Clostridia	Christensenellales	Christensenellaceae	Christensenellaceae R-7 group	0	0	7	3.16667	0	0
ASV_1724	Sva0485	NA	NA	NA	NA	32.6667	1.66667	0.333333	0	0	0
ASV_1730	Verrucomicrobiota	Verrucomicrobiae	Pedosphaerales	Pedosphaeraceae	NA	5.83333	28	0	0	0	0
ASV_1733	Thermodesulfobacteriota	NA	NA	NA	NA	27.3333	7.16667	0	0	0	0
ASV_1736	Pseudomonadota	GammaPseudomonadota	Burkholderiales	Oxalobacteraceae	NA	0	7	16.8333	5.5	0	0
ASV_1742	Verrucomicrobiota	Verrucomicrobiae	Pedosphaerales	Pedosphaeraceae	ADurb.Bin063-1	20.5	9	1.5	0	0	0
ASV_1744	Thermodesulfobacteriota	Desulfuromonadia	Geobacterales	Geobacteraceae	Geobacter	2.66667	20.3333	0	2.5	0	0
ASV_1748	Pseudomonadota	GammaPseudomonadota	Methylococcales	Methylomonadaceae	Methylomonas	3	29.3333	0	0	0	0
ASV_1750	Spirochaetota	Spirochaetia	Spirochaetales	Spirochaetaceae	Spirochaeta	6.33333	27.5	0	0	0	0
ASV_1752	NB1-j	NA	NA	NA	NA	17.3333	16	0	0.333333	0	0
ASV_1754	Myxococcota	Myxococcia	Myxococcales	Myxococcaceae	NA	21.6667	12	0	0	0	0
ASV_1755	Myxococcota	Polyangia	Blfdi19	NA	NA	4.16667	29.5	0	0	0	0
ASV_1758	Pseudomonadota	AlphaPseudomonadota	Rhizobiales	Beijerinckiaceae	alphaI cluster	1.16667	0	29.1667	0	0	0
ASV_1761	Thermodesulfobacteriota	Syntrophia	Syntrophales	NA	NA	23.1667	9.66667	0	0.666667	0	0
ASV_1768	Bacillota	Clostridia	Clostridiales	Clostridiaceae	Clostridium sensu stricto 12	8.5	21.8333	0	0	0	0
ASV_1769	Pseudomonadota	GammaPseudomonadota	Burkholderiales	Nitrosomonadaceae	DSSD61	23.3333	10	0	0	0	0
ASV_1771	Thermodesulfobacteriota	Desulfobaccia	Desulfobaccales	Desulfobaccaceae	Desulfobacca	1	32.3333	0	0	0	0
ASV_1782	Bacillota	Clostridia	Peptostreptococcales-Tissierellales	Peptostreptococcaceae	NA	2.16667	30.8333	0	0	0	0
ASV_1784	Pseudomonadota	AlphaPseudomonadota	Azospirillales	Azospirillaceae	Niveispirillum	0	0	0	7.83333	0	10.6667
ASV_1787	Bacteroidota	Ignavibacteria	Ignavibacteriales	UA-50	NA	1.5	31.3333	0	0	0	0
ASV_1793	Verrucomicrobiota	Verrucomicrobiae	Pedosphaerales	Pedosphaeraceae	NA	15	1.33333	16.3333	0	0	0
ASV_1795	Thermodesulfobacteriota	Syntrophobacteria	Syntrophobacterales	Syntrophobacteraceae	Syntrophobacter	5.5	27.1667	0	0	0	0
ASV_1799	Actinobacteriota	Actinobacteriota	Corynebacteriales	Mycobacteriaceae	Mycobacterium	4	28.5	0	0	0	0
ASV_1804	Myxococcota	NA	NA	NA	NA	12.8333	19.5	0	0	0	0
ASV_1810	Pseudomonadota	GammaPseudomonadota	Burkholderiales	B1-7BS	NA	4.83333	11	16.3333	0	0	0
ASV_1818	Pseudomonadota	AlphaPseudomonadota	Acetobacterales	Acetobacteraceae	Rhodovastum	5.5	5.83333	16.8333	1.5	0	0
ASV_1821	Bacteroidota	Bacteroidia	Bacteroidales	Prolixibacteraceae	NA	8	22.8333	0	0	0	0
ASV_1831	Verrucomicrobiota	Chlamydiae	Chlamydiales	cvE6	NA	28.3333	3.16667	0	0	0	0
ASV_1837	Pseudomonadota	GammaPseudomonadota	Ga0077536	NA	NA	2.66667	10.5	14.1667	2	0	0
ASV_1838	Chloroflexota	Dehalococcoidia	Sh765B-TzT-20	NA	NA	3.66667	27.3333	0	0	0	0
ASV_1839	Pseudomonadota	AlphaPseudomonadota	Rhizobiales	Rhizobiales Incertae Sedis	NA	7.66667	22.8333	0	0	0	0
ASV_1840	Verrucomicrobiota	Verrucomicrobiae	Pedosphaerales	Pedosphaeraceae	NA	10.3333	21	0	0	0	0
ASV_1841	Gemmatimonadota	Gemmatimonadetes	Gemmatimonadales	Gemmatimonadaceae	NA	11	20.3333	0	0	0	0
ASV_1842	Pseudomonadota	GammaPseudomonadota	Burkholderiales	Nitrosomonadaceae	Ellin6067	8.83333	22.5	0	0	0	0
ASV_1849	Thermodesulfobacteriota	Desulfuromonadia	Geobacterales	Geobacteraceae	Geobacter	12.6667	18.3333	0	0	0	0
ASV_1851	Thermodesulfobacteriota	Desulfobaccia	Desulfobaccales	Desulfobaccaceae	Desulfobacca	6.66667	24.3333	0	0	0	0
ASV_1855	Actinobacteriota	Actinobacteriota	Micrococcales	Micrococcaceae	Pseudarthrobacter	6.33333	24.5	0	0	0	0
ASV_1857	Verrucomicrobiota	Verrucomicrobiae	Pedosphaerales	Pedosphaeraceae	ADurb.Bin063-1	1.5	29.3333	0	0	0	0
ASV_1858	Verrucomicrobiota	Kiritimatiellae	WCHB1-41	NA	NA	2.66667	28.1667	0	0	0	0
ASV_1864	Nitrospirota	Thermodesulfovibrionia	NA	NA	NA	16.6667	14	0	0	0	0
ASV_1880	Myxococcota	Polyangia	mle1-27	NA	NA	9	21.3333	0	0	0	0
ASV_1885	Dependentiae	Babeliae	Babeliales	NA	NA	28.1667	2	0	0	0	0
ASV_1886	Myxococcota	Polyangia	Polyangiales	Sandaracinaceae	NA	14.5	15.6667	0	0	0	0
ASV_1894	Pseudomonadota	GammaPseudomonadota	Methylococcales	Methylomonadaceae	Methylomonas	22.6667	6.33333	0	0	0	0
ASV_1901	Pseudomonadota	GammaPseudomonadota	Burkholderiales	B1-7BS	NA	6.16667	22.1667	1.5	0	0	0
ASV_1911	Pseudomonadota	GammaPseudomonadota	Pseudomonadales	KI89A clade	NA	9.5	20.1667	0	0	0	0
ASV_1932	Acidobacteriota	Acidobacteriotae	Solibacterales	Solibacteraceae	Candidatus Solibacter	5.5	23.6667	0	0	0	0
ASV_1942	Pseudomonadota	GammaPseudomonadota	Burkholderiales	Oxalobacteraceae	Massilia	23.3333	0	0	0	0	3.66667
ASV_1949	Bacteroidota	Kapabacteria	Kapabacteriales	NA	NA	18	0	7.66667	0	0	0
ASV_1955	Pseudomonadota	GammaPseudomonadota	Burkholderiales	Comamonadaceae	Ramlibacter	9.66667	0	13.1667	4	0	0
ASV_1957	Bacteroidota	Bacteroidia	Bacteroidales	Prolixibacteraceae	BSV13	7.83333	0	20.6667	0	0	0
ASV_1964	Nitrospirota	Nitrospiria	Nitrospirales	Nitrospiraceae	Nitrospira	5	23.3333	0	0	0	0
ASV_1971	Chloroflexota	Dehalococcoidia	GIF3	NA	NA	0.5	27.1667	0	0	0	0
ASV_1977	Acidobacteriota	Acidobacteriotae	TSBb06	NA	NA	12	14.3333	1.66667	0	0	0
ASV_1989	Verrucomicrobiota	Chlamydiae	Chlamydiales	Parachlamydiaceae	Neochlamydia	14.6667	13	0	0	0	0
ASV_1990	Bacteroidota	Bacteroidia	Bacteroidales	Paludibacteraceae	NA	0	0	17	4.5	0	0
ASV_1991	Pseudomonadota	AlphaPseudomonadota	Rhodobacterales	Rhodobacteraceae	Tabrizicola	4.5	22.5	0	0	0	0
ASV_1999	Myxococcota	Polyangia	Polyangiales	BIrii41	NA	19	8.33333	0	0	0	0
ASV_2014	Thermodesulfobacteriota	Desulfuromonadia	Geobacterales	Geobacteraceae	NA	22.8333	0	4.16667	0	0	0
ASV_2015	NB1-j	NA	NA	NA	NA	15.1667	10.1667	1.66667	0	0	0
ASV_2020	Bacillota	Clostridia	Clostridiales	Clostridiaceae	Clostridium sensu stricto 8	19.6667	7.33333	0	0	0	0
ASV_2028	Sva0485	NA	NA	NA	NA	17.6667	9.16667	0	0	0	0
ASV_2036	Pseudomonadota	AlphaPseudomonadota	Micropepsales	Micropepsaceae	Rhizomicrobium	0	0	0	6.33333	0	11
ASV_2052	Chloroflexota	Dehalococcoidia	RBG-13-46-9	NA	NA	1	24.5	0	0	0	0
ASV_2053	Acidobacteriota	Acidobacteriotae	GOUTB8	NA	NA	2.33333	24	0	0	0	0
ASV_2062	Verrucomicrobiota	Verrucomicrobiae	Pedosphaerales	Pedosphaeraceae	ADurb.Bin063-1	7	19.1667	0	0	0	0
ASV_2068	Pseudomonadota	AlphaPseudomonadota	Sphingomonadales	Sphingomonadaceae	NA	1.33333	17	7.66667	0	0	0
ASV_2084	Verrucomicrobiota	Verrucomicrobiae	Pedosphaerales	Pedosphaeraceae	ADurb.Bin063-1	21.5	4.16667	0	0	0	0
ASV_2085	Pseudomonadota	GammaPseudomonadota	Xanthomonadales	Rhodanobacteraceae	Rhodanobacter	4	21.6667	0	0	0	0
ASV_2089	Thermodesulfobacteriota	Syntrophobacteria	Syntrophobacterales	Syntrophobacteraceae	Syntrophobacter	20.8333	1.83333	2.83333	0	0	0
ASV_2114	Pseudomonadota	AlphaPseudomonadota	NA	NA	NA	19.3333	1.66667	4	0	0	0
ASV_2118	Actinobacteriota	MB-A2-108	NA	NA	NA	1	24	0	0	0	0
ASV_2121	Bacteroidota	Bacteroidia	Sphingobacteriales	Lentimicrobiaceae	NA	6.66667	16.6667	0.666667	0	0	0
ASV_2124	Sva0485	NA	NA	NA	NA	19.8333	5	0	0	0	0
ASV_2126	Verrucomicrobiota	NA	NA	NA	NA	5.66667	19.1667	0	0	0	0
ASV_2131	Pseudomonadota	GammaPseudomonadota	Burkholderiales	Nitrosomonadaceae	Ellin6067	14	10.6667	0	0	0	0
ASV_2139	Pseudomonadota	GammaPseudomonadota	Burkholderiales	Comamonadaceae	NA	3.83333	19	0	0	0	0
ASV_2140	Bacillota	Clostridia	Oscillospirales	Hungateiclostridiaceae	NA	10.1667	13.6667	0	0	0	0
ASV_2143	Bdellovibrionota	Bdellovibrionia	Bacteriovoracales	Bacteriovoracaceae	Bacteriovorax	6.5	18	0	0	0	0
ASV_2144	Thermodesulfobacteriota	Syntrophia	Syntrophales	Syntrophaceae	Syntrophus	4	20.5	0	0	0	0
ASV_2147	Pseudomonadota	AlphaPseudomonadota	Rhizobiales	Rhizobiaceae	Allorhizobium-Neorhizobium-Pararhizobium-Rhizobium	0	0	0	2.33333	0	5.33333
ASV_2159	Bacteroidota	Ignavibacteria	Ignavibacteriales	PHOS-HE36	NA	22	0	2.16667	0	0	0
ASV_2161	Actinobacteriota	Actinobacteriota	Micrococcales	Micrococcaceae	Arthrobacter	11.3333	12.8333	0	0	0	0
ASV_2163	Spirochaetota	Spirochaetia	Spirochaetales	Spirochaetaceae	Spirochaeta	2.83333	21.3333	0	0	0	0
ASV_2175	Pseudomonadota	AlphaPseudomonadota	Acetobacterales	Acetobacteraceae	Roseomonas	5	0	0	0	0	9.66667
ASV_2187	Actinobacteriota	WCHB1-81	NA	NA	NA	2.5	21.1667	0	0	0	0
ASV_2190	Bacteroidota	Bacteroidia	Bacteroidales	Prolixibacteraceae	BSV13	5.16667	3.66667	3.16667	5.16667	0	0
ASV_2194	Pseudomonadota	GammaPseudomonadota	Burkholderiales	Sutterellaceae	NA	7.5	15.5	0	0	0	0
ASV_2197	Thermodesulfobacteriota	Syntrophobacteria	Syntrophobacterales	NA	NA	22.1667	1.33333	0	0	0	0
ASV_2205	Verrucomicrobiota	Verrucomicrobiae	Pedosphaerales	Pedosphaeraceae	Oikopleura	16.5	3.66667	3.16667	0	0	0
ASV_2206	Bacillota	Desulfitobacteriia	Desulfitobacteriales	Desulfitobacteriaceae	Desulfitobacterium	2	5.33333	0	5	0	0
ASV_2224	Bacteroidota	Bacteroidia	Chitinophagales	Saprospiraceae	NA	15.8333	0	7.16667	0	0	0
ASV_2228	Myxococcota	Polyangia	Haliangiales	Haliangiaceae	Haliangium	18.1667	4.83333	0	0	0	0
ASV_2229	Candidatus Latescibacterota	Latescibacteria	Latescibacterales	Latescibacteraceae	NA	14.3333	8.66667	0	0	0	0
ASV_2238	Pseudomonadota	GammaPseudomonadota	Methylococcales	Methylomonadaceae	Methylomicrobium	15.1667	7.66667	0	0	0	0
ASV_2239	Verrucomicrobiota	Verrucomicrobiae	Pedosphaerales	Pedosphaeraceae	ADurb.Bin063-1	16.3333	6.5	0	0	0	0
ASV_2244	Actinobacteriota	Actinobacteriota	Propionibacteriales	Nocardioidaceae	Nocardioides	16.8333	4.83333	1	0	0	0
ASV_2246	Verrucomicrobiota	Verrucomicrobiae	Pedosphaerales	Pedosphaeraceae	NA	17.3333	5.33333	0	0	0	0
ASV_2248	Pseudomonadota	GammaPseudomonadota	Burkholderiales	SC-I-84	NA	7.5	15.1667	0	0	0	0
ASV_2249	Pseudomonadota	GammaPseudomonadota	Methylococcales	Methylomonadaceae	Methylomicrobium	5.66667	17	0	0	0	0
ASV_2253	Verrucomicrobiota	Verrucomicrobiae	Pedosphaerales	Pedosphaeraceae	NA	16.6667	0	5.83333	0	0	0
ASV_2258	NA	NA	NA	NA	NA	6.83333	15.6667	0	0	0	0
ASV_2265	Bacillota	Clostridia	Peptostreptococcales-Tissierellales	Anaerovoracaceae	NA	12.3333	7.33333	0	0	0	2.66667
ASV_2276	Chloroflexota	Chloroflexotaa	Chloroflexales	Chloroflexaceae	Oscillochloris	17.8333	0	4.5	0	0	0
ASV_2294	Bacteroidota	Bacteroidia	Sphingobacteriales	NS11-12 marine group	NA	0	0	9.5	6.16667	0	0.833333
ASV_2315	Actinobacteriota	Acidimicrobiia	NA	NA	NA	1.33333	20.5	0	0	0	0
ASV_2316	Pseudomonadota	AlphaPseudomonadota	Rhizobiales	Rhizobiales Incertae Sedis	NA	2.5	19.3333	0	0	0	0
ASV_2323	Verrucomicrobiota	Verrucomicrobiae	NA	NA	NA	15	0	6.66667	0	0	0
ASV_2339	Actinobacteriota	Actinobacteriota	Micrococcales	Cellulomonadaceae	NA	3.33333	18.1667	0	0	0	0
ASV_2346	Pseudomonadota	AlphaPseudomonadota	Zavarziniales	Zavarziniaceae	NA	12.1667	4.83333	4.33333	0	0	0
ASV_2377	Bacillota	Clostridia	Clostridiales	Caloramatoraceae	Fervidicella	6.16667	14.8333	0	0	0	0
ASV_2380	Actinobacteriota	Actinobacteriota	PeM15	NA	NA	6.66667	14.3333	0	0	0	0
ASV_2388	Pseudomonadota	GammaPseudomonadota	Burkholderiales	Hydrogenophilaceae	NA	12.6667	2.66667	5.5	0	0	0
ASV_2389	Pseudomonadota	AlphaPseudomonadota	NA	NA	NA	10.6667	7.5	2.66667	0	0	0
ASV_2421	Pseudomonadota	GammaPseudomonadota	Burkholderiales	B1-7BS	NA	18.8333	1.5	0	0	0	0
ASV_2422	Myxococcota	Polyangia	Polyangiales	Sandaracinaceae	NA	19.5	0.833333	0	0	0	0
ASV_2435	Verrucomicrobiota	Verrucomicrobiae	Pedosphaerales	Pedosphaeraceae	RS25G	6.66667	0	12.6667	0	0	0
ASV_2439	Actinobacteriota	MB-A2-108	NA	NA	NA	13.5	6.66667	0	0	0	0
ASV_2440	Bacteroidota	Kryptonia	Kryptoniales	BSV26	NA	11	9.16667	0	0	0	0
ASV_2446	Bacillota	Clostridia	Lachnospirales	Lachnospiraceae	Mobilitalea	0	0	0	4	0	3.16667
ASV_2449	Actinobacteriota	Acidimicrobiia	Microtrichales	NA	NA	10.8333	8.66667	0.5	0	0	0
ASV_2455	Pseudomonadota	AlphaPseudomonadota	Rhizobiales	Devosiaceae	NA	0	6.33333	3.16667	0	0	3.5
ASV_2466	Acidobacteriota	Thermoanaerobaculia	Thermoanaerobaculales	Thermoanaerobaculaceae	TPD-58	12.1667	7.66667	0	0	0	0
ASV_2467	Acidobacteriota	Subgroup 22	NA	NA	NA	3.16667	16.6667	0	0	0	0
ASV_2474	Bacteroidota	Kapabacteria	Kapabacteriales	NA	NA	3.33333	0	3.33333	0	0	0
ASV_2478	Verrucomicrobiota	Verrucomicrobiae	NA	NA	NA	12.8333	1.33333	5.5	0	0	0
ASV_2480	Pseudomonadota	AlphaPseudomonadota	Reyranellales	Reyranellaceae	NA	13.5	0.833333	5.33333	0	0	0
ASV_2482	Pseudomonadota	GammaPseudomonadota	NA	NA	NA	9.5	6.83333	3.33333	0	0	0
ASV_2497	Chloroflexota	Dehalococcoidia	Dehalococcoidales	NA	NA	0.666667	18.8333	0	0	0	0
ASV_2506	Thermodesulfobacteriota	Syntrophorhabdia	Syntrophorhabdales	Syntrophorhabdaceae	Syntrophorhabdus	14.1667	5.16667	0	0	0	0
ASV_2507	Bacteroidota	Bacteroidia	Cytophagales	Microscillaceae	Hassallia	16.6667	2.66667	0	0	0	0
ASV_2526	Pseudomonadota	GammaPseudomonadota	Burkholderiales	SC-I-84	NA	13.8333	5.16667	0	0	0	0
ASV_2550	Fibrobacterota	Chitinivibrionia	NA	NA	NA	1.5	17.3333	0	0	0	0
ASV_2555	Myxococcota	Polyangia	Polyangiales	BIrii41	NA	7.33333	6.5	2	0	0	1.83333
ASV_2557	Bacteroidota	Kryptonia	Kryptoniales	BSV26	NA	2	11.3333	4.66667	0.666667	0	0
ASV_2563	Nitrospirota	Nitrospiria	Nitrospirales	Nitrospiraceae	Nitrospira	9.5	9.16667	0	0	0	0
ASV_2587	Verrucomicrobiota	Chlamydiae	Chlamydiales	Parachlamydiaceae	NA	6.33333	11.3333	0.666667	0	0	0
ASV_2591	Pseudomonadota	AlphaPseudomonadota	Sphingomonadales	Sphingomonadaceae	Sphingomonas	17.6667	0.666667	0	0	0	0
ASV_2593	Chloroflexota	TK10	NA	NA	NA	1.16667	17.1667	0	0	0	0
ASV_2595	Pseudomonadota	AlphaPseudomonadota	Caulobacterales	Caulobacteraceae	Caulobacter	10.1667	0	6.83333	0	0	0
ASV_2597	Actinobacteriota	Acidimicrobiia	Microtrichales	Ilumatobacteraceae	NA	1.5	15.6667	0	1	0	0
ASV_2605	Myxococcota	Polyangia	Polyangiales	Sandaracinaceae	NA	5.33333	12.8333	0	0	0	0
ASV_2616	Verrucomicrobiota	Verrucomicrobiae	Pedosphaerales	Pedosphaeraceae	NA	9.33333	5.83333	0	0.5	0	0
ASV_2625	Thermodesulfobacteriota	Desulfuromonadia	Geobacterales	Geobacteraceae	Geobacter	3.83333	10.5	3.5	0	0	0
ASV_2676	Pseudomonadota	GammaPseudomonadota	Methylococcales	Methylomonadaceae	Methylomonas	1.83333	15.5	0	0	0	0
ASV_2682	Pseudomonadota	AlphaPseudomonadota	Rhodobacterales	Rhodobacteraceae	Tabrizicola	13	0	3.5	0	0	0
ASV_2686	Pseudomonadota	AlphaPseudomonadota	Rhizobiales	Hyphomicrobiaceae	Pedomicrobium	0	15	2.16667	0	0	0
ASV_2695	Pseudomonadota	AlphaPseudomonadota	Rhizobiales	Xanthobacteraceae	Pseudolabrys	7.33333	9.83333	0	0	0	0
ASV_2702	Pseudomonadota	GammaPseudomonadota	Pseudomonadales	Spongiibacteraceae	BD1-7 clade	5.5	9.83333	1.66667	0	0	0
ASV_2727	Pseudomonadota	AlphaPseudomonadota	Rhizobiales	Rhizobiales Incertae Sedis	Nordella	2.16667	14.6667	0	0	0	0
ASV_2757	Bacillota	Clostridia	Clostridiales	Clostridiaceae	Clostridium sensu stricto 1	1.5	10	5	0	0	0
ASV_2763	Pseudomonadota	AlphaPseudomonadota	Rhizobiales	KF-JG30-B3	NA	7.66667	8.83333	0	0	0	0
ASV_2774	Acidobacteriota	Acidobacteriotae	Bryobacterales	Bryobacteraceae	Bryobacter	0.5	11	4.83333	0	0	0
ASV_2778	Dependentiae	Babeliae	Babeliales	Vermiphilaceae	NA	1	15.3333	0	0	0	0
ASV_2782	Pseudomonadota	GammaPseudomonadota	Methylococcales	Methylomonadaceae	Methylobacter	3.83333	12.5	0	0	0	0
ASV_2814	Bacteroidota	Bacteroidia	Sphingobacteriales	AKYH767	NA	10.1667	5.83333	0	0	0	0
ASV_2827	Acidobacteriota	Thermoanaerobaculia	Thermoanaerobaculales	Thermoanaerobaculaceae	Thermoanaerobaculum	0.666667	14.6667	0.5	0	0	0
ASV_2901	PAUC34f	NA	NA	NA	NA	0.5	14.3333	0	0	0	0
ASV_2938	Myxococcota	Polyangia	Polyangiales	Sandaracinaceae	Sandaracinus	12.1667	2.66667	0	0	0	0
ASV_2940	Bacteroidota	Bacteroidia	Chitinophagales	Chitinophagaceae	Dinghuibacter	11.1667	3.66667	0	0	0	0
ASV_2942	Bacillota	Clostridia	Christensenellales	Christensenellaceae	NA	3.66667	11.1667	0	0	0	0
ASV_2957	NA	NA	NA	NA	NA	12.1667	2.16667	0.333333	0	0	0
ASV_2959	Bacteroidota	Bacteroidia	Cytophagales	Microscillaceae	NA	11.3333	3.33333	0	0	0	0
ASV_2960	Actinobacteriota	Acidimicrobiia	Microtrichales	NA	NA	3.16667	11.5	0	0	0	0
ASV_2984	Myxococcota	Polyangia	Haliangiales	Haliangiaceae	Haliangium	10.3333	4.16667	0	0	0	0
ASV_3013	Pseudomonadota	GammaPseudomonadota	Burkholderiales	Oxalobacteraceae	Massilia	0	0	5.5	1.66667	0	2.5
ASV_3025	Verrucomicrobiota	Verrucomicrobiae	Pedosphaerales	Pedosphaeraceae	ADurb.Bin063-1	6	8.16667	0	0	0	0
ASV_3040	Pseudomonadota	GammaPseudomonadota	Burkholderiales	Burkholderiaceae	Lautropia	1	8.83333	4.16667	0	0	0
ASV_3048	Acidobacteriota	Subgroup 22	NA	NA	NA	9.33333	4.66667	0	0	0	0
ASV_3049	Acidobacteriota	Subgroup 22	NA	NA	NA	8.33333	5.66667	0	0	0	0
ASV_3059	NA	NA	NA	NA	NA	0	2.66667	0	0.833333	0	4.66667
ASV_3076	Sva0485	NA	NA	NA	NA	3	10.8333	0	0	0	0
ASV_3077	Myxococcota	Polyangia	Polyangiales	Polyangiaceae	Pajaroellobacter	1.16667	12.6667	0	0	0	0
ASV_3083	Bacteroidota	Kryptonia	Kryptoniales	BSV26	NA	4.5	9.33333	0	0	0	0
ASV_3094	Pseudomonadota	GammaPseudomonadota	GammaPseudomonadota Incertae Sedis	Unknown Family	NA	9.16667	2.33333	2.16667	0	0	0
ASV_3113	Bacillota	Bacilli	Bacillales	Bacillaceae	Bacillus	0	11.3333	2.16667	0	0	0
ASV_3177	Actinobacteriota	Actinobacteriota	Corynebacteriales	Mycobacteriaceae	Mycobacterium	1.5	11.5	0	0	0	0
ASV_3268	Chloroflexota	TK10	NA	NA	NA	6.33333	6	0	0	0	0
ASV_3285	Verrucomicrobiota	Verrucomicrobiae	Pedosphaerales	Pedosphaeraceae	NA	4.33333	6.5	0	1.33333	0	0
ASV_3289	Acidobacteriota	NA	NA	NA	NA	10.3333	1.83333	0	0	0	0
ASV_3291	Pseudomonadota	GammaPseudomonadota	Methylococcales	Methylomonadaceae	Methylomicrobium	5.5	6.66667	0	0	0	0
ASV_3303	Verrucomicrobiota	Verrucomicrobiae	Pedosphaerales	Pedosphaeraceae	ADurb.Bin063-1	5.33333	2.66667	4	0	0	0
ASV_3359	Cyanobacteriota	Cyanobacteriia	Chloroplast	NA	NA	0	1.16667	0	2.66667	0	3.33333
ASV_3411	Verrucomicrobiota	Omnitrophia	Omnitrophales	Omnitrophaceae	Candidatus Omnitrophus	3.5	7.83333	0	0	0	0
ASV_3501	Planctomycetota	Phycisphaerae	Phycisphaerales	Phycisphaeraceae	SM1A02	1.83333	9	0	0	0	0
ASV_3628	Acidobacteriota	Thermoanaerobaculia	Thermoanaerobaculales	Thermoanaerobaculaceae	TPD-58	5.5	4.66667	0	0	0	0
ASV_3630	Thermodesulfobacteriota	Desulfuromonadia	Geobacterales	Geobacteraceae	NA	7.33333	2.83333	0	0	0	0
ASV_3654	Pseudomonadota	GammaPseudomonadota	Burkholderiales	Methylophilaceae	NA	1.66667	5	3.33333	0	0	0
ASV_3727	Gemmatimonadota	Gemmatimonadetes	Gemmatimonadales	Gemmatimonadaceae	NA	8.66667	1	0	0	0	0
ASV_3859	Chloroflexota	Chloroflexotaa	Chloroflexales	Roseiflexaceae	Kouleothrix	7.5	0	1.5	0	0	0
ASV_3890	Pseudomonadota	GammaPseudomonadota	Burkholderiales	NA	NA	0	2	0.333333	2	0	2.83333
ASV_3980	Pseudomonadota	AlphaPseudomonadota	Acetobacterales	Acetobacteraceae	Roseomonas	2.66667	3.5	1	1.33333	0	0
ASV_4119	Actinobacteriota	Actinobacteriota	Frankiales	NA	NA	3.16667	4.16667	0.666667	0	0	0
ASV_4179	TA06	NA	NA	NA	NA	4.16667	3.66667	0	0	0	0
ASV_5988	Actinobacteriota	Actinobacteriota	Propionibacteriales	Nocardioidaceae	Nocardioides	0.833333	3	0	0	0	0

## Sheet: S2
Table S2. Taxonomy and 16S rRNA sequences of bacteria in SynCom22 and SynCom11
SymCom22	SymCom11	Stock	Phylum	Class	Order	Family	Genus	16S rRNA gene Sequences (green, sequence V5-V7 reigon; red, full lenegth 16S rRNA gene sequence)
Yes	Yes	W86	Actinomycetota	Actinomycetia	Micrococcales	Micrococcaceae	Pseudarthrobacter	GGGGGGGATGCTACCATGCAGTCGAACGATGATGGGAGCTTGCTCCTGGATTAGTGGCGAACGGGTGAGTAACACGTGAGTAACCTGCCCTTAACTCTGGGATAAGCCTGGGAAACTGGGTCTAATACCGGATATGACTCCTCATCGCATGGTGGGGGGTGGAAAGCTTTTTGTGGTTTTGGATGGACTCGCGGCCTATCAGCTTGTTGGTGAGGTAATGGCTTACCAAGGCGACGACGGGTAGCCGGCCTGAAAGGGTGACCGGCCACACTGGGACTGAAACACGGCCCAGACTCCTACGGGAGGCAGCAGTGGGGAATATTGCACAATGGGCGCAAGCCTGATGCAGCGACGCCGCGTGAGGGATGACGGCCTTCGGGTTGTAAACCTCTTTCAGTA…
Yes	Yes	W237	Actinomycetota	Actinomycetia	Microbacteriales	Microbacteriaceae	Microbacterium	GGACTTACCATGCAGTCGAACGGTGAAGCCCAGCTTGCTGGGTGGATCAGTGGCGAACGGGTGAGTAACACGTGAGCAATCTGCCCCTGACTCTGGGATAAGCGCTGGAAACGGCGTCTAATACTGGATACGAGCCGTGATCGCATGGTCAACGGTTGGAAAGATTTTTTGGTCAGGGATGAGCTCGCGGCCTATCAGCTTGTTGGTGAGGTAATGGCTCACCAAGGCGTCGACGGGTAGCCGGCCTGAGAGGGTGACCGGCCACACTGGGACTGAGACACGGCCCAGACTCCTACGGGAGGCAGCAGTGGGGAATATTGCACAATGGGCGAAAGCCTGATGCAGCAACGCCGCGTGAGGGACGACGGCCTTCGGGTTGTAAACCTCTTTTAGCAGGGA…
Yes	Yes	W114	Bacteroidota	Flavobacteriia	Flavobacteriales	Weeksellaceae	Chryseobacterium	TGGGGGAGCTACACATGCAGCCGAGCGGTAGAGATTCTTCGGGATCTTGAGAGCGGCGTACGGGTGCGGAACACGTGTGCAACCTGCCTTTATCTGGGGGATAGCCTTTCGAAAGGAAGATTAATACCCCATAATATACTGGATGGCATCATTCGGTATTGAAAACTCCGGTGGATAGAGATGGGCACGCGCAAGATTAGATAGTTGGTGAGGTAACGGCTCACCAAGTCTACGATCTTTAGGGGGCCTGAGAGGGTGATCCCCCACACTGGTACTGAGACACGGACCAGACTCCTACGGGAGGCAGCAGTGAGGAATATTGGACAATGGGTGAGAGCCTGATCCAGCCATCCCGCGTGAAGGACGACGGCCCTATGGGTTGTAAACTTCTTTTGTATA…
Yes	Yes	ZH243	Bacteroidota	Chitinophagia	Chitinophagales	Chitinophagaceae	Chitinophaga	GGCAGCGCAGACTATACATGCAAGTCGAGGGGCAGCGCAGGTAGCAATACTGGGCGGCGACCGGCAAACGGGTGCGGAACACGTACGCAACCTTCCTTCAAGAGATGGATAGCCCGAAGAAATTCGGATTAATACATCGTAAAATCACAGAGTGGCATCACTTAATGATTAAAGAATTTCGCTTGAAGATGGGCGTGCGCCTGATTAGGTAGTTGGTGAGGTAACGGCTCACCAAGCCGACGATCAGTAACTGGCGTGAGAGCGCGACCAGTCACACGGGCACTGAGACACGGGCCCGACTCCTACGGGAGGCAGCAGTAAGGAATATTGGTCAATGGACGCAAGTCTGAACCAGCCATGCCGCGTGAAGGATGAAGGTCCTCTGGATTGTAAACTTCT…
Yes	Yes	W106	Bacillota	Bacilli	Bacillales	Bacillaceae	Cytobacillus	ACGGGGGGGGGCGTGCTATACATGCAAGTCGAGCGGACAGATGGGAGCTTGCTCCCTGAAGTCAGCGGCGGACGGGTGAGTAACACGTGGGCAACCTGCCTGTAAGACTGGGATAACTCCGGGAAACCGGGGCTAATACCGGATAATTCTTTCCCTCACATGAGGGAAAGCTGAAAGATGGTTTCGGCTATCACTTACAGATGGGCCCGCGGCGCATTAGCTAGTTGGTGAGGTAACGGCTCACCAAGGCGACGATGCGTAGCCGACCTGAGAGGGTGATCGGCCACACTGGGACTGAGACACGGCCCAGACTCCTACGGGAGGCAGCAGTAGGGAATCTTCCGCAATGGACGAAAGTCTGACGGAGCAACGCCGCGTGAGTGATGAAGGTTTTCGGAT…
Yes	Yes	ZH1	Bacillota	Bacilli	Bacillales	Bacillaceae	Bacillus	CGGGGGTACTATACATGCAAGTCGAGCGGACAGATGGGAGCTTGCTCCCTGATGTTAGCGGCGGACGGGTGAGTAACACGTGGGTAACCTGCCTGTAAGACTGGGATAACTCCGGGAAACCGGGGCTAATACCGGATGGTTGTTTGAACCGCATGGTTCAGACATAAAAGGTGGCTTCGGCTACCACTTACAGATGGACCCGCGGCGCATTAGCTAGTTGGTGAGGTAACGGCTCACCAAGGCGACGATGCGTAGCCGACCTGAGAGGGTGATCGGCCACACTGGGACTGAGACACGGCCCAGACTCCTACGGGAGGCAGCAGTAGGGAATCTTCCGCAATGGACGAAAGTCTGACGGAGCAACGCCGCGTGAGTGATGAAGGTTTTCGGATCGTAAAG…
Yes	Yes	ZH398	Bacillota	Bacilli	Bacillales	Paenibacillaceae	Paenibacillus	CGAAGCGGACTTGATGGAGAGCTTGCTCTCCTGATGGTTAGCGGCGGACGGGTGAGTAACACGTAGGCAACCTGCCTGCAAGACCGGGATAACCCACGGAAACGTGAGCTAATACCGGATATCTCATTTCCTCTCCTGAGGGGATGATGAAAGACGGAGCAATCTGTCACTTGCGGATGGGCCTGCGGCGCATTAGCTAGTTGGTGAGGTAACGGCTCACCAAGGCGACGATGCGTAGCCGACCTGAGAGGGTGAACGGCCACACTGGGACTGAGACACGGCCCAGACTCCTACGGGAGGCAGCAGTAGGGAATCTTCCGCAATGGGCGAAAGCCTGACGGAGCAACGCCGCGTGAGTGATGAAGGTTTTCGGATCGTAAAGCTCTGTTGCCAGGGAAG…
Yes	Yes	W169	Pseudomonadota	GammaPseudomonadota	Pseudomonadales	Pseudomonadaceae	Pseudomonas	AGGCGTGCGGCAGCTACACATGCAAGTCGAGCGGATGAAGGGAGCTTGCTCCTGGATTCAGCGGCGGACGGGTGAGTAATGCCTAGGAATCTGCCTGGTAGTGGGGGATAACGTCCGGAAACGGGCGCTAATACCGCATACGTCCTGAGGGAGAAAGTGGGGGATCTTCGGACCTCACGCTATCAGATGAGCCTAGGTCGGATTAGCTAGTTGGTGGGGTAAAGGCCTACCAAGGCGACGATCCGTAACTGGTCTGAGAGGATGATCAGTCACACTGGAACTGAGACACGGTCCAGACTCCTACGGGAGGCAGCAGTGGGGAATATTGGACAATGGGCGAAAGCCTGATCCAGCCATGCCGCGTGTGTGAAGAAGGTCTTCGGATTGTAAAGCACTTTA…
Yes	Yes	X137	Pseudomonadota	BetaPseudomonadota	Burkholderiales	Burkholderiaceae	Paraburkholderia	TCGGGGGCGGCTGCTTAACATGCAGTCGGACGGCAGCGCGGGCTTCGGCCTGGCGGCGAGTGGCGAACGGGTGAGTAATACATCGGAACGTATCCTGGAGTGGGGGATAGCCCGGCGAAAGCCGGATTAATACCGCATACGCTCTGAGGAGGAAAGCGGGGGACCTTCGGGCCTCGCGCTCAAGGGGCGGCCGATGGCGGATTAGGTAGTTGGTGGGGTAAAGGCCTACCAAGCCGACGATCCGTAGCTGGTCTGAGAGGACGACCAGCCACACTGGGACTGAGACACGGCCCAGACTCCTACGGGAGGCAGCAGTGGGGAATTTTGGACAATGGGGGCAACCCTGATCCAGCAATGCCGCGTGTGTGAAGAAGGCCTTCGGGTTGTAAAGCACTTTTG…
Yes	Yes	ZH126	Pseudomonadota	AlphaPseudomonadota	Rhizobiales	Rhizobiaceae	Rhizobium	CGGTGGGGCAGCTTACCATGCAAGTCGAACGCCCCGCAAGGGGAGTGGCAGACGGGTGAGTAACGCGTGGGAATCTACCCATCCCTACGGAATAACGCATGGAAACGTGTGCTAATACCGTATACGCCCTACGGGGGAAAGATTTATCGGGGATGGATGAGCCCGCGTTGGATTAGCTAGTTGGTGGGGTAAAGGCCTACCAAGGCGACGATCCATAGCTGGTCTGAGAGGATGATCAGCCACATTGGGACTGAGACACGGCCCAAACTCCTACGGGAGGCAGCAGTGGGGAATATTGGACAATGGGCGCAAGCCTGATCCAGCCATGCCGCGTGAGTGATGAAGGCCTTAGGGTTGTAAAGCTCTTTCACCGGAGAAGATAATGACGGTATCCGGAGA…
Yes	Yes	ZH149	Pseudomonadota	BetaPseudomonadota	Rhodocyclales	Zoogloeaceae	Uliginosibacterium	CGGGGCGGCATGCTTACACATGCAAGTCGAACGGGGGTAGCAATACCCTAGTGGCGAACGGGTGAGTAAAGCATCGGAACGTACCCAGTCGTGGGGGATAACGTAGCGAAAGTTACGCTAATACCGCATACGTCCTGAGGGAGAAAGCGGGGGACCGTAAGGCCTCGCGCGATTGGAGCGGCCGATGTCGGATTAGCTAGTTGGTGGGGTAAAAGCCTACCAAGGCGACGATCCGTAGCTGGTCTGAGAGGATGATCAGCCACACTGGGACTGAGACACGGCCCAGACTCCTACGGGAGGCAGCAGTGGGGAATTTTGGACAATGGGGGAAACCCTGATCCAGCCATGCCGCGTGAGTGAAGAAGGCCTTCGGGTTGTAAAGCTCTTTCGGACGGAAAG…
Yes	No	ZH145-1	Actinomycetota	Actinomycetia	Micrococcales	Micrococcaceae	Micrococcus	AAGGGGGGGGGTGCTTACCATGCAAGTCGAACGATGAAGCCCAGCTTGCTGGGTGGATTAGTGGCGAACGGGTGAGTAACACGTGAGTAACCTGCCCTTAACTCTGGGATAAGCCTGGGAAACTGGGTCTAATACCGGATAGGAGCGTCCACCGCATGGTGGGTGTTGGAAAGATTTATCGGTTTTGGATGGACTCGCGGCCTATCAGCTTGTTGGTGAGGTAATGGCTCACCAAGGCGACGACGGGTAGCCGGCCTGAGAGGGTGACCGGCCACACTGGGACTGAGACACGGCCCAGACTCCTACGGGAGGCAGCAGTGGGGAATATTGCACAATGGGCGCAAGCCTGATGCAGCGACGCCGCGTGAGGGATGACGGCCTTCGGGTTGTAAACCTCTT…
Yes	No	W126	Bacteroidota	Sphingobacteriia	Sphingobacteriales	Sphingobacteriaceae	Olivibacter	GTAGTCCACGCCCTAAACGATGAACACTCGATGTCGGCGATAGACGGTCGGCGTCCAAGCGAAAGCGTTAAGTGTTCCACCTGGGGAGTACGCCCGCAAGGGTGAAACTCAAAGGAATTGACGGGGGCCCGCACAAGCGGAGGAGCATGTGGTTTAATTCGATGATACGCGAGGAACCTTACCCGGGCTTGAAAGTTACTGAATTGTCCAGAGATGGACAGGTCCTTCGGGACAGGAAACTAGGTGCTGCATGGCTGTCGTCAGCTCGTGCCGTGAGGTGTTGGGTTAAGTCCCGCAACGAGCGCAACCCCTATGTTTAGTTGCCAGCACGTCAAGGTGGGGACTCTAAACAGACTGCCTGTGCAAACAGAGAGGAAGGTG
Yes	No	W218	Bacillota	Bacilli	Bacillales	Paenibacillaceae	Paenibacillus	GTAGTCCACGCCGTAAACGATGAGTGCTAGGTGTTAGGGGTTTCGATACCCTTGGTGCCGAAGTAAACACAATAAGCACTCCGCCTGGGGAGTACGCTCGCAAGAGTGAAACTCAAAGGAATTGACGGGGACCCGCACAAGCAGTGGAGTATGTGGTTTAATTCGAAGCAACGCGAAGAACCTTACCAGGTCTTGACATCCCTCTGAATATCCTAGAGATAGGGTAGGCCTTCGGGACAGAGGAGACAGGTGGTGCATGGTTGTCGTCAGCTCGTGTCGTGAGATGTTGGGTTAAGTCCCGCAACGAGCGCAACCCTTGAACTTAGTTGCCAGCATTGAGTTGGGCACTCTAAGTTGACTGCCGGTGACAAACCGGAGGAAGGTG
Yes	No	W100	Bacillota	Bacilli	Bacillales	Bacillaceae	Bacillus	GTAGTCCACGCCGTAAACGATGAGTGCTAAGTGTTAGAGGGTTTCCGCCCTTTAGTGCTGAAGTTAACGCATTAAGCACTCCGCCTGGGGAGTACGGCCGCAAGGCTGAAACTCAAAGGAATTGACGGGGGCCCGCACAAGCGGTGGAGCATGTGGTTTAATTCGAAGCAACGCGAAGAACCTTACCAGGTCTTGACATCCTCTGACAACCCTAGAGATAGGGCTTCTCCTTCGGGAGCAGAGTGACAGGTGGTGCATGGTTGTCGTCAGCTCGTGTCGTGAGATGTTGGGTTAAGTCCCGCAACGAGCGCAACCCTTGATCTTAGTTGCCATCATTAAGTTGGGCACTCTAAGGTGACTGCCGGTGACAAACCGGAGGAAGGTG
Yes	No	W186	Bacillota	Bacilli	Bacillales	Exiguobacteraceae	Exiguobacterium	GTAGTCCACGCCGTAAACGATGAGTGCTAGGTGTTGGGGGGTTTCCGCCCCTCAGTGCTGAAGCTAACGCATTAAGCACTCCGCCTGGGGAGTACGGCCGCAAGGCTGAAACTCAAAGGAATTGACGGGGACCCGCACAAGCGGTGGAGCATGTGGTTTAATTCGAAGCAACGCGAAGAACCTTACCAACTCTTGACATCCCATTGACCGCTTGAGAGATCAAGTTTTCCCTTCGGGGACAATGGTGACAGGTGGTGCATGGTTGTCGTCAGCTCGTGTCGTGAGATGTTGGGTTAAGTCCCGCAACGAGCGCAACCCCTATCCTTAGTTGCCAGCATTGAGTTGGGCACTCTAGGGAGACTGCCGGTGACAAACCGGAGGAAGGTG
Yes	No	X262	Bacillota	Bacilli	Bacillales	Paenibacillaceae	Paenibacillus	GTAGTCCACGCCGTAAACGATGAATGCTAGGTGTTAGGGGTTTCAATACCCTTGGTGCCGAAGTTAACACATTAAGCATTCCGCCTGGGGAGTACGGTCGCAAGACTGAAACTCAAAGGAATTGACGGGGACCCGCACAAGCAGTGGAGTATGTGGTTTAATTCGAAGCAACGCGAAGAACCTTACCAGGTCTTGACATCCCGATGAAAGCATTAGAGATAGTGCCCCTCTTCGGAGCATCGGAGACAGGTGGTGCATGGTTGTCGTCAGCTCGTGTCGTGAGATGTTGGGTTAAGTCCCGCAACGAGCGCAACCCTTGATCTTAGTTGCCAGCACATCATGGTGGGCACTCTAGGATGACTGCCGGTGACAAACCGGAGGAAGGTG
Yes	No	X105	Bacillota	Bacilli	Bacillales	Paenibacillaceae	Paenibacillus	GTAGTCCACGCCGTAAACGATGAGTGCTAGGTGTTAGGGGTTTCGATACCCTTGGTGCCGAAGTTAACACAGTAAGCACTCCGCCTGGGGAGTACGCTCGCAAGAGTGAAACTCAAAGGAATTGACGGGGACCCGCACAAGCAGTGGAGTATGTGGTTTAATTCGAAGCAACGCGAAGAACCTTACCAGGTCTTGACATCCCCCTGAATCACCTAGAGATAGGTGCGGCCTTCGGGACAGGGGAGACAGGTGGTGCATGGTTGTCGTCAGCTCGTGTCGTGAGATGTTGGGTTAAGTCCCGCAACGAGCGCAACCCTTGATTTTAGTTGCCAGCACATTATGGTGGGCACTCTAGAATGACTGCCGGTGACAAACCGGAGGAAGGTG
Yes	No	W157	Pseudomonadota	GammaPseudomonadota	Enterobacteriales	Enterobacteriaceae	Morganella	GTAGTCCACGCCGTAAACGATGTCGACTTGGAGGTTGTGCCCTTGAGGCGTGGCTTCCGGAGCTAACGCGTTAAGTCGACCGCCTGGGGAGTACGGCCGCAAGGTTAAAACTCAAATGAATTGACGGGGGCCCGCACAAGCGGTGGAGCATGTGGTTTAATTCGATGCAACGCGAAGAACCTTACCTACTCTTGACATCCAGAGAACTTAGCAGAGATGCTTTGGTGCCTTCGGGAACTCTGAGACAGGTGCTGCATGGCTGTCGTCAGCTCGTGTTGTGAAATGTTGGGTTAAGTCCCGCAACGAGCGCAACCCTTATCCTTTGTTGCCAGCGGTCCGGCCGGGAACTCAAAGGAGACTGCCAGTGATAAACTGGAGGAAGGTG
Yes	No	W123	Pseudomonadota	GammaPseudomonadota	Enterobacteriales	Enterobacteriaceae	Klebsiella	GTAGTCCACGCTGTAAACGATGTCGATTTGGAGGTTGTGCCCTTGAGGCGTGGCTTCCGGAGCTAACGCGTTAAATCGACCGCCTGGGGAGTACGGCCGCAAGGTTAAAACTCAAATGAATTGACGGGGGCCCGCACAAGCGGTGGAGCATGTGGTTTAATTCGATGCAACGCGAAGAACCTTACCTGGTCTTGACATCCACAGAACTTTCCAGAGATGGATTGGTGCCTTCGGGAACTGTGAGACAGGTGCTGCATGGCTGTCGTCAGCTCGTGTTGTGAAATGTTGGGTTAAGTCCCGCAACGAGCGCAACCCTTATCCTTTGTTGCCAGCGGTTAGGCCGGGAACTCAAAGGAGACTGCCAGTGATAAACTGGAGGAAGGTG
Yes	No	X79	Pseudomonadota	AlphaPseudomonadota	Rhizobiales	Rhizobiaceae	Amorphomonas	GTAGTCCACGCCGTAAACGATGAATGTTAGCCGTCGGGCAGTTGACTGTTCGGTGGTGCAGCTAACGCATTAAACATTCCGCCTGGGGAGTACGGTCGCAAGATTAAAACTCAAAGGAATTGACGGGGGCCCGCACAAGCGGTGGAGCATGTGGTTTAATTCTAAGCAACGCGCAGAACCTTACCAGCTCTTGACATCTGGGTCGCGGTTACCGGAGACGGTAACCTTCAGTTCGGCTGGACCCGAGACAGGTGCTGCATGGCTGTCGTCAGCTCGTGTCGTGAGATGTTGGGTTAAGTCCCGCAACGAGCGCAACCCTCGCCCTTAGTTGCCAGCATTCAGTTGGGCACTCTAAGGGGACTGCCGGTGATAAGCCGAGAGGAAGGTG
Yes	No	X39	Pseudomonadota	AlphaPseudomonadota	Rhizobiales	Rhizobiaceae	Agrobacterium	GTAGTCCACGCCGTAAACGATGAATGTTAGCCGTCGGCAAGTTTACTTGTCGGTGGCGCAGCTAACGCATTAAACATTCCGCCTGGGGAGTACGGTCGCAAGATTAAAACTCAAAGGAATTGACGGGGGCCCGCACAAGCGGTGGAGCATGTGGTTTAATTCGAAGCAACGCGCAGAACCTTACCAGCCCTTGACATCCTATGATCGCTACAGAGATGTAGTTTCCACTTCGGTGGCATAGAGACAGGTGCTGCATGGCTGTCGTCAGCTCGTGTCGTGAGATGTTGGGTTAAGTCCCGCAACGAGCGCAACCCTCGCCCTTAGTTGCCAGCATTGAGTTGGGCACTCTAAGGGGACTGCCGGTGATAAGCCGAGAGGAAGGTG

## Sheet: S3
Table S3. Enriched and depleted bacterial taxa in osfls2 and oscerk1 mutants
Note:
Reads are rarefied to 33742; reads in root or rhizosphere samples are the average of 6 replicates
Significantly enriched or deplete taxonomic taxa are analyzed with LEfSE (Kruskal-Wallis test, p < 0.05)
Enriched and depleted taxonomic composition in osfls2
Enrich/Deplete	Sample type	Reads in KIT	Reads in osfls2	Phylum	Class	Order	Family	Genus
enrich	root	6360	7533	Pseudomonadota	GammaPseudomonadota	BetaPseudomonadotales	Rhodocyclaceae	Zoogloea
enrich	root	1017	2233	Pseudomonadota	GammaPseudomonadota	BetaPseudomonadotales	Rhodocyclaceae	NA
enrich	root	421	1539	Pseudomonadota	GammaPseudomonadota	BetaPseudomonadotales	Rhodocyclaceae	Dechloromonas
enrich	root	281	416	Pseudomonadota	GammaPseudomonadota	BetaPseudomonadotales	Rhodocyclaceae	Dechlorosoma
enrich	root	89	157	Pseudomonadota	GammaPseudomonadota	BetaPseudomonadotales	Rhodocyclaceae	Ferribacterium
enrich	root	71	94	Pseudomonadota	GammaPseudomonadota	BetaPseudomonadotales	Rhodocyclaceae	Candidatus_Accumulibacter
enrich	root	41	54	Pseudomonadota	GammaPseudomonadota	BetaPseudomonadotales	Rhodocyclaceae	Methyloversatilis
enrich	root	27	83	Pseudomonadota	GammaPseudomonadota	BetaPseudomonadotales	Rhodocyclaceae	Azovibrio
enrich	root	1564	3178	Pseudomonadota	GammaPseudomonadota	BetaPseudomonadotales	Burkholderiaceae	Methylibium
deplete	root	3264	1807	Pseudomonadota	GammaPseudomonadota	Pseudomonadales	Pseudomonadaceae	Pseudomonas
deplete	root	400	96	Pseudomonadota	GammaPseudomonadota	Pseudomonadales	Pseudomonadaceae	Azotobacter
deplete	root	686	430	Pseudomonadota	GammaPseudomonadota	BetaPseudomonadotales	Burkholderiaceae	Massilia
deplete	root	296	109	Pseudomonadota	GammaPseudomonadota	Enterobacteriales	Enterobacteriaceae	Enterobacter
deplete	root	13	1	Pseudomonadota	GammaPseudomonadota	Enterobacteriales	Enterobacteriaceae	NA
enrich	Rhizosphere	3350	4698	Pseudomonadota	DeltaPseudomonadota	Desulfuromonadales	Geobacteraceae	Geobacter
enrich	Rhizosphere	824	1988	Pseudomonadota	GammaPseudomonadota	BetaPseudomonadotales	Burkholderiaceae	Malikia
deplete	Rhizosphere	1934	1328	Bacillota	Bacilli	Bacillales	Bacillaceae	Bacillus
deplete	Rhizosphere	21	14	Bacillota	Bacilli	Bacillales	Alicyclobacillaceae	Effusibacillus
deplete	Rhizosphere	724	419	Pseudomonadota	GammaPseudomonadota	Pseudomonadales	Pseudomonadaceae	Pseudomonas
deplete	Rhizosphere	171	90	Pseudomonadota	GammaPseudomonadota	Pseudomonadales	Pseudomonadaceae	Azotobacter
Enriched and depleted taxonomic composition in oscerk1
Enrich/Deplete	Sample type	Reads in KIT	Reads in oscerk1	Phylum	Class	Order	Family	Genus
enrich	Rhizosphere	4033	6632	Bacteroidota	Bacteroidia	Bacteroidales	Prolixibacteraceae	WCHB1-32
enrich	Rhizosphere	7	17	Bacteroidota	Bacteroidia	Bacteroidales	Prolixibacteraceae	NA
enrich	Rhizosphere	168	464	Pseudomonadota	GammaPseudomonadota	BetaPseudomonadotales	Rhodocyclaceae	NA

## Sheet: S4
Table S4. Differentially expressed genes in KIT, osfls2 and oscerk1 roots at 14 days post-NSM inoculation
Note:
NCBI: National Center for Biotechnology Information (https://www.ncbi.nlm.nih.gov/)
RGAP: Rice Genome Annotation Project (http://rice.uga.edu/)
G x M: DEGs associated with genotype and microbiota (NSM) interactions.
NA, not available
DEGs: |log2FoldChange| ≥ 1, Adjust p value < 0.05
Gene_id in NCBI	Gene_id in RGAP	KITNSM-KITgermfree		osfls2germfree-KITgermfree		osfls2NSM-KITNSM		oscerk1germfree-KITgermfree		oscerk1NSM-KITNSM		G x M (osfls2 and microbitoa interaction)		G x M (oscerk1 and microbiota interaction)		Annotation
		log2FoldChange	Adjust p value	log2FoldChange	Adjust p value	log2FoldChange	Adjust p value	log2FoldChange	Adjust p value	log2FoldChange	Adjust p value	log2FoldChange	Adjust p value	log2FoldChange	Adjust p value
LOC4330867	LOC_Os02g53130	-14.63	1.761e-11	-0.6694	0.002591	1.813	0.5127	0.4352	0.1828	0	1	2.483	0.3907	-0.4352	1	nitrate reductase [NAD(P)H]
LOC4329464	LOC_Os02g30910	-11.42	0.003241	-1.639	0.3428	3.129	0.8114	-0.02715	1	3.177	0.8042	4.768	0.7004	3.204	0.856	bidirectional sugar transporter SWEET15-like
LOC107278107	LOC_Os01g25030	-10.32	5.886e-07	0.5679	0.3972	2.927	0.3832	0.07751	0.987	3.571	0.2257	2.359	0.4908	3.493	0.3888	dirigent protein 2
LOC107277478	LOC_Os01g36720	-10.31	6.679e-05	-7.535	0.0006357	1.845	0.7777	1.134	0.6449	2.688	0.6619	9.381	0.3314	1.554	0.8209	probable high-affinity nitrate transporter 2.4
LOC4342551	LOC_Os07g08150	-9.468	0.0003912	-4.288	0.009574	4.426	0.3314	-1.243	0.7393	4.625	0.2935	8.714	0.04902	5.868	0.3237	low molecular mass early light-inducible protein HV60, chloroplastic
LOC4333793	LOC_Os03g48770	-9.219	0.0004064	-3.424	0.01748	0	1	-0.8477	0.8473	1.875	0.7281	3.424	1	2.723	0.7405	germin-like protein 3-5
LOC9270637	LOC_Os01g64120	-8.957	2.356e-10	-0.2499	0.485	0.1169	0.9347	0.1915	0.9108	0.09315	0.9493	0.3668	0.7696	-0.09839	0.9702	ferredoxin, root R-B1
LOC4324314	LOC_Os01g68370	-8.17	0.02716	0.1434	0.9509	1.839	0.8505	1.162	0.8839	0	1	1.696	0.8455	-1.162	1	B3 domain-containing protein VP1-like
LOC4334080	LOC_Os03g53340	-8.105	3.129e-07	-6.147	1.653e-05	3.597	0.01637	-0.6107	0.7723	3.87	0.01281	9.744	4.382e-05	4.481	0.08765	heat stress transcription factor A-2a-like
LOC107277639	LOC_Os06g22760	-7.989	4.905e-05	-5.257	0.0006797	5.125e-15	1	-0.9632	0.5751	5.125e-15	1	5.257	1	0.9632	1	agamous-like MADS-box protein AGL61
LOC4328051	LOC_Os02g02170	-7.893	7.445e-05	-1.593	0.1686	1.056	0.6868	0.2557	0.9747	0.6149	0.8374	2.649	0.2914	0.3591	0.947	high-affinity nitrate transporter 2.1
LOC4339887	LOC_Os06g02040	-7.89	0.02551	-1.385	0.4832	0	1	0.8342	0.9277	0	1	1.385	1	-0.8342	1	late embryogenesis abundant protein 6
LOC4334321	LOC_Os03g56930	-7.74	0.026	-2.013	0.3309	0	1	-2.59	0.6449	0	1	2.013	1	2.59	1	protein app1
LOC107279592	NA	-7.73	0.006419	0.8218	0.5766	5.185	0.2476	0.206	0.9857	6.238	0.1215	4.363	0.3652	6.032	0.3124	NADH-ubiquinone oxidoreductase chain 3
LOC4330830	LOC_Os02g52700	-7.647	0.02508	0.5011	0.8436	-1.186	0.9377	0.6112	0.9653	-3.819	0.8414	-1.687	0.9022	-4.43	0.8655	alpha-amylase-like
LOC9270235	NA	-7.595	5.06e-05	-1.511	0.07555	3.47	0.2136	-0.8765	0.7028	4.647	0.07217	4.981	0.08184	5.524	0.1567	probable carboxylesterase 18
LOC9272299	LOC_Os03g24690	-7.515	1.884e-08	-1.285	0.01255	-0.02528	0.9958	-1.707	0.02058	0.9861	0.5576	1.26	0.5532	2.693	0.2365	germacrene D synthase
LOC107275718	LOC_Os04g20560	-7.511	0.008716	-1.619	0.2928	0	1	0.376	0.9653	0	1	1.619	1	-0.376	1	uncharacterized LOC107275718
LOC4347315	LOC_Os09g29130	-7.441	0.0109	-0.7419	0.6573	0	1	0.9137	0.8823	3.548	0.5291	0.7419	1	2.634	0.7245	zinc-finger homeodomain protein 1-like
LOC107276503	LOC_Os10g17890	-7.432	4.175e-05	-0.6867	0.3418	1.836	0.5092	0.4988	0.8506	0	1	2.522	0.3903	-0.4988	1	wall-associated receptor kinase 2
LOC107276954	LOC_Os07g43130	-7.408	7.509e-08	0.4938	0.324	0.4685	0.8645	0.6111	0.6375	0.5469	0.8356	-0.02534	0.9892	-0.06418	0.9987	uncharacterized LOC107276954
LOC4342723	LOC_Os07g11380	-7.326	0.006904	-2.077	0.2706	-0.02211	0.9998	-3.555	0.4032	-0.7491	0.9386	2.055	0.8254	2.806	0.8847	seed allergenic protein RAG2-like
LOC107279158	NA	-7.103	0.002977	-2.595	0.1041	-0.3931	0.9624	0.8168	0.9052	-3.535	0.7135	2.202	0.7781	-4.352	0.7301	uncharacterized LOC107279158
LOC4347994	LOC_Os10g02880	-7.08	0.006052	-1.284	0.3545	0	1	-1.23	0.7851	0	1	1.284	1	1.23	1	acetylserotonin O-methyltransferase 2-like
LOC9271447	LOC_Os04g43740	-7.066	0.01101	-0.925	0.5686	0	1	-0.3236	0.9745	1.878	0.7497	0.925	1	2.202	0.797	auxin-responsive protein SAUR50
LOC4338811	LOC_Os05g34510	-7.051	8.799e-05	-0.3902	0.6495	1.867	0.5301	1.01	0.5564	3.152	0.2431	2.257	0.456	2.142	0.5151	uncharacterized LOC4338811
LOC4351550	LOC_Os12g06130	-7.025	0.002315	-2.252	0.1031	3.824	0.3223	0.6867	0.8897	2.656	0.5462	6.077	0.1207	1.969	0.715	uncharacterized LOC4351550
LOC4324982	LOC_Os01g67980	-7.012	0.01901	0.0176	0.9958	-4.724	0.7101	-0.6376	0.9647	-6.586	0.6795	-4.741	0.7011	-5.948	0.8054	cysteine proteinase EP-B 1
LOC4350448	LOC_Os11g26570	-6.944	0.002146	-2.178	0.1401	-1.342	0.8709	1.492	0.6958	0.7331	0.9113	0.8358	0.9641	-0.759	0.9537	water stress-inducible protein Rab21-like
LOC4327112	NA	-6.926	1.724e-07	-0.9805	0.06211	-0.06008	0.9897	-0.2824	0.9124	1.371	0.5433	0.9205	0.8194	1.653	0.5805	probable glycerol-3-phosphate acyltransferase 3
LOC112939042	NA	-6.794	0.0005671	-0.4498	0.6711	2.693	0.4219	0.3535	0.9519	2.665	0.4232	3.143	0.3504	2.311	0.5908	uncharacterized LOC112939042
LOC4339330	LOC_Os05g44140	-6.79	1.732e-05	-0.6734	0.4001	-0.06533	0.9888	-0.08024	0.9883	-1.767	0.5969	0.6081	0.9061	-1.687	0.6966	non-symbiotic hemoglobin 1-like
LOC4335443	LOC_Os04g24340	-6.771	0.000264	-0.5423	0.5359	0	1	0.746	0.7608	3.282	0.2265	0.5423	1	2.536	0.4623	uncharacterized LOC4335443
LOC4344153	LOC_Os07g46360	-6.666	0.04938	-2.703	0.2621	0	1	1.462	0.8054	5.125e-15	1	2.703	1	-1.462	1	uncharacterized LOC4344153
LOC9270412	LOC_Os09g34880	-6.665	0.004647	-0.6343	0.6219	0	1	0.2061	0.9805	0	1	0.6343	1	-0.2061	1	uncharacterized LOC9270412
LOC4338337	LOC_Os05g23350	-6.633	0.001409	-1.609	0.2529	-2.476	0.7066	-0.02532	1	-0.177	0.9778	-0.8661	0.8881	-0.1516	0.9897	anti-sigma-I factor RsgI6
LOC107280552	NA	-6.553	0.003672	3.149	0.002539	9.703	0.0002856	3.217	0.02063	9.69	0.0004488	6.554	0.02552	6.473	0.1467	uncharacterized LOC107280552
LOC4347106	LOC_Os09g25690	-6.513	4.236e-05	-2.551	0.01044	0.01732	0.9986	-0.2467	0.9641	1.274	0.6844	2.568	0.5955	1.521	0.7224	keratin-associated protein 6-2
LOC4335556	LOC_Os04g28420	-6.506	1.39e-08	-3.78	8.094e-06	2.284	0.004618	0.1889	0.9458	2.404	0.005025	6.064	2.035e-05	2.215	0.1018	70 kDa peptidyl-prolyl isomerase
LOC4351819	LOC_Os12g12590	-6.383	1.761e-11	-0.8028	0.003141	1.015	0.02974	-0.3676	0.5063	0.5487	0.2534	1.818	0.001529	0.9163	0.2254	2-alkenal reductase (NADP(+)-dependent)
LOC107279933	NA	-6.358	5.016e-10	-1.718	0.0001098	1.949	0.007174	-0.1017	0.9636	1.271	0.08071	3.667	0.0001232	1.372	0.2152	uncharacterized LOC107279933
LOC4339221	LOC_Os05g41970	-6.335	0.0385	-0.3615	0.8926	1.428	0.8525	-2.654	0.7032	1.682	0.8143	1.79	0.8131	4.336	0.6382	19 kDa globulin-like
LOC4348833	LOC_Os10g32720	-6.331	0.02695	-1.418	0.4936	1.62	0.8211	-2.915	0.5891	-1.853	0.838	3.038	0.6546	1.061	0.9604	membrane protein PM19L-like
LOC4344448	LOC_Os08g01490	-6.297	5.209e-05	-0.4648	0.6193	1.105	0.7086	0.9174	0.7058	3.363	0.08372	1.57	0.5771	2.445	0.4004	indole-2-monooxygenase
LOC112938424	NA	-6.253	0.0109	-6.137	0.02724	-0.4217	0.9086	-6.341	0.1724	3.65	0.329	5.716	0.1298	9.991	0.1482	small nucleolar RNA snoR109
LOC4345811	NA	-6.24	0.008624	-2.584	0.1113	0	1	2.097	0.3429	0	1	2.584	1	-2.097	1	uncharacterized LOC4345811
LOC4346728	LOC_Os09g15520	-6.205	0.04249	-2.904	0.2156	0	1	1.199	0.8407	0	1	2.904	1	-1.199	1	oleosin 16 kDa-like
LOC107281299	NA	-6.161	3.956e-07	-1.559	0.01386	-0.8609	0.6514	-0.8436	0.5368	0.4876	0.7757	0.6983	0.7699	1.331	0.5368	receptor-like protein kinase
LOC4351820	LOC_Os12g12600	-6.148	0.0001159	-0.869	0.4015	0.533	0.8405	-0.4772	0.934	3.049	0.0769	1.402	0.5681	3.527	0.2142	uncharacterized LOC4351820
LOC107275342	LOC_Os09g26500	-6.127	1.693e-05	-0.3019	0.7352	0.6813	0.7916	0.3485	0.9395	-0.4904	0.8808	0.9832	0.6947	-0.8389	0.8514	probable carboxylesterase 2
LOC9268305	LOC_Os10g12390	-6.126	0.01025	-2.15	0.1702	0	1	0.5941	0.9249	0	1	2.15	1	-0.5941	1	WAT1-related protein At5g64700
LOC4344703	LOC_Os08g06110.2	-6.096	6.199e-10	-4.624	5.865e-08	-0.1728	0.7302	-0.5662	0.4432	-0.197	0.6836	4.451	1.504e-05	0.3692	0.655	protein LHY
LOC4351146	LOC_Os11g45990	-6.09	1.341e-07	0.2779	0.607	0.5726	0.7297	0.8084	0.4397	0.2339	0.9064	0.2947	0.8656	-0.5745	0.8341	uncharacterized LOC4351146
LOC4345287	LOC_Os08g23870	-6.033	0.00477	-1.609	0.2883	-4.915	0.5884	1.627	0.6848	-3.019	0.6857	-3.306	0.7317	-4.646	0.6077	11 kDa late embryogenesis abundant protein
LOC4343441	LOC_Os07g34520	-6.003	0.008695	-0.4906	0.8237	-2.425	0.6008	0.6259	0.9615	-1.58	0.7211	-1.935	0.7132	-2.206	0.73	isocitrate lyase-like
LOC4337074	LOC_Os04g53540	-5.963	0.02018	-0.77	0.7088	-0.5414	0.9538	0.4107	0.9731	5.461	0.1075	0.2287	0.989	5.05	0.3453	homeobox-leucine zipper protein ROC2-like
LOC9270004	LOC_Os08g36680	-5.942	0.01182	-0.7297	0.7029	-5.133	0.6174	1.005	0.8983	-0.1209	0.9873	-4.403	0.6749	-1.126	0.8992	alpha carbonic anhydrase 5
LOC4352580	LOC_Os12g38270	-5.888	9.603e-11	-0.5674	0.05495	-0.8004	0.02708	-0.1464	0.93	0.3238	0.3585	-0.233	0.6581	0.4702	0.4641	metallothionein-like protein 4A
LOC9270824	LOC_Os03g61290	-5.884	1.508e-08	-2.124	0.0002193	0.5328	0.6576	-0.3467	0.8253	0.7985	0.4222	2.657	0.01588	1.145	0.4189	cation/H(+) antiporter 19
LOC107279172	LOC_Os10g09690	-5.856	7.066e-08	-1.093	0.02628	-0.9273	0.5775	0.3632	0.8434	-0.8814	0.5989	0.166	0.9743	-1.245	0.5649	wall-associated receptor kinase 1-like
LOC4348926	LOC_Os10g34040	-5.833	1.128e-08	-0.6588	0.1073	-0.3852	0.6203	0.2748	0.8773	-0.679	0.3517	0.2736	0.7755	-0.9538	0.3972	flotillin-like protein 1
LOC4325528	LOC_Os01g10990	-5.738	0.01379	-0.2004	0.9193	-2.63	0.7373	0.5571	0.9572	0.9006	0.88	-2.43	0.7352	0.3435	0.9716	WAT1-related protein At5g64700
LOC4332688	LOC_Os03g20680	-5.709	0.01082	-2.124	0.2069	-2.646	0.7241	1.316	0.7861	0.0877	0.9925	-0.5221	0.848	-1.228	0.9143	late embryogenesis abundant protein 17-like
LOC112936068	NA	-5.689	7.287e-10	-0.0622	0.8794	-0.8548	0.0493	0.3503	0.7274	-0.6365	0.1349	-0.7926	0.1411	-0.9868	0.2118	metallothionein-like protein 4C
LOC4338535	LOC_Os05g29710	-5.684	1.587e-09	-0.5595	0.1004	-1.132	0.09656	0.1994	0.9049	0.3286	0.612	-0.5727	0.4685	0.1293	0.9202	E3 ubiquitin-protein ligase EL5-like
LOC4330832	LOC_Os02g52710	-5.677	0.01551	0.1979	0.9369	-5.249	0.4575	0.7136	0.9573	-4.197	0.5043	-5.447	0.4485	-4.911	0.5701	alpha-amylase-like
LOC4326064	LOC_Os01g71670	-5.671	0.01391	0.03559	0.9889	-2.516	0.6828	1.786	0.7746	-0.6328	0.9074	-2.551	0.6844	-2.419	0.7192	uncharacterized LOC4326064
LOC4324861	LOC_Os01g63010	-5.664	0.0332	-0.6863	0.74	-1.848	0.8205	0.555	0.9617	0.811	0.9168	-1.162	0.8419	0.2561	0.9799	universal stress protein PHOS32
LOC4336691	LOC_Os04g47890	-5.655	2.463e-05	-1.3	0.09227	-0.0004812	1	-0.3044	0.9501	1.178	0.5994	1.3	0.6884	1.483	0.6344	putative Myb family transcription factor At1g14600
LOC4336949	LOC_Os04g52110	-5.626	0.009765	-1.19	0.4436	0.7794	0.8995	1.532	0.6759	1.711	0.7258	1.969	0.7483	0.1784	0.9673	ABA-inducible protein PHV A1
LOC4330835	LOC_Os02g52730	-5.588	1.903e-06	2.784	8.727e-05	0.78	0.7094	1.152	0.2023	0.06262	0.9849	-2.004	0.372	-1.089	0.7586	ferredoxin--nitrite reductase, chloroplastic-like
LOC4350216	LOC_Os11g14900	-5.569	0.01404	0.359	0.8775	-5.522	0.4231	1.22	0.8886	-3.715	0.5042	-5.881	0.3982	-4.935	0.5099	vignain
LOC4325622	LOC_Os01g55549	-5.52	6.154e-07	-2.209	0.001311	0.7225	0.6343	-0.5495	0.754	0.3716	0.8493	2.932	0.04546	0.9211	0.6931	homeobox-leucine zipper protein ROC9-like
LOC112937442	NA	-5.511	0.0004869	-1.255	0.2089	1.646	0.5797	-0.5694	0.8985	3.132	0.1595	2.901	0.3164	3.701	0.261	uncharacterized LOC112937442
LOC4331362	LOC_Os03g02050	-5.506	0.01775	-2.034	0.2514	-0.8444	0.9143	2.322	0.4844	-2.647	0.7427	1.19	0.924	-4.969	0.666	non-specific lipid-transfer protein 2-like
LOC107277398	LOC_Os04g36030	-5.481	1.553e-07	0.1282	0.8269	0.5527	0.5881	0.4252	0.809	-0.6113	0.6022	0.4246	0.7224	-1.037	0.5216	immune-associated nucleotide-binding protein 9
LOC4343231	LOC_Os07g29760	-5.458	0.006473	-1.83	0.2161	-0.7742	0.9078	2.234	0.393	-0.7583	0.9105	1.055	0.9204	-2.993	0.7382	probable cysteine protease RD19D
LOC107276509	LOC_Os01g21640	-5.419	1.119e-05	0.5588	0.3645	0.4857	0.8353	-0.008718	1	-2.634	0.3062	-0.07309	1	-2.626	0.4472	uncharacterized LOC107276509
LOC107281032	NA	-5.397	0.001245	1.053	0.2767	6.257	0.003306	-0.1196	0.9869	3.086	0.2141	5.204	0.02284	3.206	0.374	uncharacterized LOC107281032
LOC4347797	LOC_Os09g37976	-5.376	6.454e-05	-1.855	0.02942	-2.627	0.3822	-0.8817	0.6805	1.507	0.4569	-0.772	0.6146	2.389	0.3963	glutelin type-D 1-like
LOC4347592	LOC_Os09g34230	-5.363	0.001313	-0.5656	0.6542	2.221	0.3784	-0.4533	0.9512	2.151	0.4007	2.786	0.2985	2.604	0.487	UDP-glycosyltransferase 79-like
LOC4333298	LOC_Os03g37840	-5.34	2.218e-08	0.2178	0.6286	-0.2453	0.7976	0.1997	0.9333	0.9968	0.1445	-0.463	0.63	0.7971	0.4713	probable potassium transporter 16
LOC4351540	LOC_Os12g05890	-5.3	3.745e-05	-1.051	0.1879	1.227	0.5295	-0.2397	0.9636	2.304	0.1429	2.278	0.2371	2.544	0.2835	protein FAF-like, chloroplastic
LOC4324254	LOC_Os01g50910	-5.294	0.0005151	-2.121	0.06863	-0.03859	0.9918	0.6584	0.8953	0.1411	0.9633	2.082	0.4065	-0.5172	0.9073	late embryogenesis abundant protein 14-like
LOC9267086	LOC_Os04g43170	-5.292	0.0186	-0.9398	0.6265	-3.183	0.6882	1.554	0.7912	-0.7133	0.9128	-2.243	0.7883	-2.268	0.7787	peroxygenase
LOC4348272	LOC_Os10g13850	-5.282	0.007344	-3.825	0.04113	0.742	0.8849	-1.242	0.7861	-1.865	0.7239	4.567	0.3728	-0.6234	0.8627	proline-rich protein 4
LOC4336570	LOC_Os04g46200	-5.275	0.0221	-1.365	0.4382	-0.06556	0.9955	1.495	0.7343	0.04426	0.9968	1.3	0.8898	-1.45	0.9172	oleosin 16 kDa-like
LOC4334917	LOC_Os04g01690	-5.27	0.004398	-0.6389	0.691	0.1551	0.9729	0.4217	0.9641	3.933	0.08649	0.7941	0.8404	3.511	0.3371	arginine decarboxylase 2-like
LOC4329275	LOC_Os02g25640	-5.229	0.04709	-1.421	0.5612	-0.5964	0.9319	-2.693	0.6975	-1.433	0.8419	0.8245	0.9141	1.26	0.9333	glutelin type-A 1-like
LOC4328124	LOC_Os02g02930	-5.206	2.127e-07	-0.2774	0.6009	-2.437	0.1402	0.2178	0.9401	1.74	0.07645	-2.16	0.1885	1.522	0.2959	S-(+)-linalool synthase, chloroplastic-like
LOC4342135	LOC_Os06g51260	-5.203	3.235e-06	-4.814	5.841e-05	0.9922	0.3008	-0.4916	0.852	0.5006	0.6512	5.806	0.000339	0.9922	0.5544	protein REVEILLE 1
LOC4327611	LOC_Os01g60640	-5.196	1.652e-08	0.2691	0.5246	0.8508	0.2537	0.2791	0.8672	0.84	0.2661	0.5816	0.5096	0.5609	0.6568	probable WRKY transcription factor 30
LOC107276221	LOC_Os11g44820	-5.191	0.0001174	-1.296	0.1401	0.4101	0.8919	0.2199	0.9686	0.03963	0.9925	1.706	0.523	-0.1803	0.9807	uncharacterized LOC107276221
LOC4340487	LOC_Os06g11260	-5.19	0.0001155	0.2057	0.8282	2.093	0.2749	0.2977	0.9545	1.493	0.4987	1.888	0.3585	1.195	0.7132	putative 12-oxophytodienoate reductase 3
LOC107277650	LOC_Os04g40620	-5.188	2.078e-05	-0.7534	0.3367	0.8941	0.5931	-0.5552	0.8577	1.422	0.3233	1.648	0.332	1.977	0.3644	peptide methionine sulfoxide reductase A2-2
LOC107276660	LOC_Os02g16809	-5.17	1.405e-05	-0.6355	0.4012	-0.8725	0.6449	0.0142	1	1.875	0.1302	-0.2369	0.9131	1.861	0.3418	expansin-A23
LOC4332456	LOC_Os03g17480	-5.162	1.861e-09	-0.4978	0.1293	0.6756	0.1109	-0.4122	0.6377	0.1278	0.8102	1.173	0.03263	0.54	0.4802	protein IN2-1 homolog A
LOC4333368	LOC_Os03g39760	-5.153	1.192e-05	-1.058	0.1442	1.823	0.1542	-0.2874	0.9512	2.544	0.04583	2.881	0.0485	2.831	0.1725	ent-isokaurene C2/C3-hydroxylase-like
LOC4335442	LOC_Os04g24328	-5.148	0.001643	-0.2323	0.8745	0.3506	0.9194	0.3176	0.9686	3.484	0.08295	0.5829	0.8672	3.166	0.3205	23 kDa jasmonate-induced protein
LOC107276148	LOC_Os07g10680	-5.147	1.428e-07	-3.91	1.677e-05	-0.4171	0.7251	-1.113	0.2116	-0.06638	0.9624	3.493	0.005909	1.047	0.4897	polygalacturonase
LOC4332760	LOC_Os03g21790	-5.126	0.04325	-1.938	0.3393	-1.851	0.8087	2.99	0.3316	0.06333	0.9964	0.08648	0.887	-2.927	0.8373	vicilin-like seed storage protein At2g28490
LOC4339012	LOC_Os05g38530	-5.117	1.696e-07	-3.09	7.238e-05	2.964	0.0004238	-0.1334	0.9681	2.423	0.002934	6.054	2.16e-05	2.557	0.08765	probable mediator of RNA polymerase II transcription subunit 37c
LOC107281101	NA	-5.096	7.472e-08	-0.6048	0.169	0.1686	0.9186	-0.0906	0.9769	0.6472	0.6177	0.7734	0.536	0.7378	0.6484	uncharacterized LOC107281101
LOC112939078	LOC_Os05g34520	-5.061	0.006838	3.9	0.0003555	4.055	0.116	4.063	0.001622	4.97	0.04476	0.1554	0.6522	0.9063	0.6598	uncharacterized LOC112939078
LOC4326757	LOC_Os01g14410	-5.029	0.0005134	-4.144	0.004559	1.487	0.4659	-0.5741	0.9143	0.9745	0.6738	5.631	0.01848	1.549	0.6433	high molecular mass early light-inducible protein HV58, chloroplastic
LOC9270966	NA	-4.996	0.0001204	-1.485	0.07962	0.8562	0.7362	0.0006645	1	-0.7953	0.8038	2.341	0.3199	-0.796	0.8618	uncharacterized LOC9270966
LOC4328903	LOC_Os02g15350	-4.992	0.001061	1.937	0.04032	5.131	0.00815	1.931	0.2541	4.944	0.01308	3.195	0.1289	3.013	0.3055	dof zinc finger protein 3-like
LOC4333744	LOC_Os03g48030	-4.991	1.351e-08	-0.08197	0.8598	1.002	0.07267	0.1186	0.9636	0.2482	0.7174	1.084	0.105	0.1296	0.9243	uncharacterized LOC4333744
LOC107276889	LOC_Os02g06160	-4.982	4.587e-05	-1.237	0.1335	-0.2528	0.9077	-0.1278	0.9852	1.168	0.4158	0.9842	0.6271	1.296	0.5709	probable L-type lectin-domain containing receptor kinase S.5
LOC9271757	LOC_Os04g27980	-4.973	0.0001313	-0.5105	0.5981	1.766	0.2505	0.2474	0.966	1.284	0.4373	2.277	0.1916	1.036	0.7064	acidic endochitinase
LOC4332166	LOC_Os03g13140	-4.965	2.154e-09	-1.601	0.0003166	-0.824	0.04735	-0.1686	0.93	-0.156	0.7431	0.7774	0.143	0.01262	0.9939	non-symbiotic hemoglobin 1-like
LOC9269911	NA	-4.886	0.0001202	-0.3822	0.6193	-1.854	0.5038	1.131	0.397	1.305	0.5549	-1.472	0.5303	0.1732	0.9234	zingiberene synthase-like
LOC4351817	LOC_Os12g12560	-4.864	7.722e-05	0.007289	0.9952	2.629	0.06702	0.8947	0.6841	3.222	0.02809	2.622	0.1035	2.327	0.2846	2-alkenal reductase (NADP(+)-dependent)
LOC9269073	LOC_Os10g06140	-4.846	6.538e-09	0.7457	0.03571	1.691	0.005231	-0.393	0.7004	1.571	0.01111	0.9453	0.1405	1.964	0.08765	wall-associated receptor kinase 2
LOC107277228	LOC_Os06g47850	-4.832	2.427e-10	0.237	0.3816	-0.1783	0.6794	0.05235	0.9788	-0.2249	0.5866	-0.4153	0.3787	-0.2772	0.6928	cytoplasmic 60S subunit biogenesis factor REI1 homolog 1
LOC4338119	LOC_Os05g12640	-4.805	0.0004567	-0.9275	0.3722	-0.3393	0.9026	0.004977	1	2.881	0.07429	0.5882	0.8396	2.876	0.2654	BURP domain-containing protein 2-like
LOC4341630	LOC_Os06g43410	-4.803	6.29e-07	0.3783	0.4869	0.6421	0.4945	0.3246	0.8904	-0.6327	0.5645	0.2638	0.8329	-0.9573	0.5453	premnaspirodiene oxygenase
LOC107279041	NA	-4.802	0.03216	0.9922	0.5925	-1.132	0.8611	-0.1746	0.9898	-4.041	0.6226	-2.125	0.7284	-3.867	0.7311	uncharacterized LOC107279041
LOC107276403	LOC_Os06g35930	-4.793	0.0008567	1.043	0.2089	1.247	0.6596	0.7491	0.797	1.396	0.615	0.2042	0.9058	0.6465	0.8648	aquaporin NIP1-4
LOC107277028	LOC_Os02g43460	-4.788	0.007603	0.135	0.9344	-0.02561	0.9979	1.132	0.7916	1.853	0.5512	-0.1606	0.9772	0.721	0.8926	SNF2 domain-containing protein CLASSY 4
LOC4345795	LOC_Os08g36480	-4.78	1.29e-10	-0.3564	0.1469	-0.3992	0.2151	0.1225	0.9301	0.00736	0.9893	-0.04276	0.9379	-0.1152	0.8767	nitrate reductase [NADH] 1-like
LOC4342724	LOC_Os07g11410	-4.774	0.01089	-1.557	0.3388	-0.4956	0.9172	-2.488	0.509	-0.0932	0.9866	1.061	0.8362	2.395	0.6897	alpha-amylase/trypsin inhibitor RA16-like
LOC4337661	LOC_Os05g03130	-4.763	0.03476	-0.2784	0.8828	-1.867	0.7628	1.01	0.8626	-1.867	0.7594	-1.588	0.7636	-2.877	0.7646	low temperature-induced protein lt101.2
LOC4327653	LOC_Os01g40290	-4.747	2.077e-09	-0.2869	0.3905	0.03052	0.9723	0.104	0.9629	-0.02396	0.978	0.3174	0.6599	-0.128	0.9178	uncharacterized LOC4327653
LOC4347805	LOC_Os09g38090	-4.722	0.0006016	-2.219	0.04624	2.827	0.09308	-0.1822	0.9812	1.539	0.4238	5.046	0.01467	1.722	0.5625	protein PLASTID MOVEMENT IMPAIRED 1
LOC4344580	LOC_Os08g03470	-4.701	0.04472	-0.7185	0.7048	-1.86	0.7719	0.5529	0.9573	-1.86	0.7696	-1.141	0.8018	-2.413	0.8023	BTB/POZ and MATH domain-containing protein 3
LOC4341337	LOC_Os06g37150	-4.699	0.00137	-2.183	0.07587	0.4636	0.8671	-0.4449	0.9525	2.458	0.1696	2.646	0.2831	2.903	0.3206	L-ascorbate oxidase
LOC4335515	LOC_Os04g27060	-4.688	2.706e-06	-0.1242	0.8648	1.253	0.09694	-0.1896	0.9635	0.9482	0.205	1.377	0.1516	1.138	0.3958	probable aldo-keto reductase 3
LOC4339396	LOC_Os05g45200	-4.685	9.248e-06	-1.286	0.05126	0.1884	0.926	0.08983	0.9857	-0.3018	0.8852	1.474	0.3817	-0.3916	0.9002	UDP-glycosyltransferase 88A1
LOC107281311	NA	-4.681	8.011e-06	-0.3843	0.5932	-0.007788	0.9981	-0.5767	0.8061	0.8956	0.5002	0.3765	0.8424	1.472	0.4462	tabersonine 16-hydroxylase 2
LOC9269972	LOC_Os11g19880	-4.677	0.001017	1.103	0.1818	2.871	0.1525	0.2871	0.9615	1.365	0.6164	1.768	0.4159	1.078	0.7789	flavonoid O-methyltransferase-like protein Os11g0303600
LOC4326014	LOC_Os01g25484	-4.655	1.168e-13	-0.4751	0.002174	-0.1381	0.4178	-0.01335	0.9904	-0.2996	0.06967	0.337	0.1163	-0.2862	0.3353	ferredoxin--nitrite reductase, chloroplastic-like
LOC4350399	LOC_Os11g24484	-4.646	0.006852	-1.22	0.3503	1.271	0.7343	0.1965	0.9822	3.07	0.2233	2.491	0.4907	2.874	0.4473	very-long-chain 3-oxoacyl-CoA reductase-like protein At1g24470
LOC112938318	LOC_Os03g24130	-4.643	9.664e-07	-0.1496	0.8067	0.5877	0.6365	0.205	0.9512	0.3871	0.7761	0.7373	0.5645	0.1821	0.937	glycine-rich protein 3-like
LOC9267218	LOC_Os03g62230	-4.638	1.545e-10	0.2401	0.3344	0.4678	0.2413	-0.09507	0.9531	0.7219	0.0712	0.2277	0.6653	0.817	0.2153	zinc finger protein STOP1 homolog
LOC4347769	LOC_Os09g37540	-4.637	1.856e-08	-0.6308	0.1039	0.5753	0.3816	-0.1307	0.9615	1.641	0.01271	1.206	0.09999	1.771	0.1124	probable cytokinin riboside 5'-monophosphate phosphoribohydrolase LOGL9
LOC107275421	LOC_Os09g27110	-4.635	2.237e-06	0.2524	0.6912	-1.926	0.2164	0.1867	0.9617	-0.2597	0.874	-2.179	0.1705	-0.4465	0.8507	uncharacterized LOC107275421
LOC4345003	LOC_Os08g13570	-4.629	1.67e-06	-0.4415	0.4527	0.4506	0.7269	0.2959	0.9193	0.9941	0.3327	0.8921	0.4826	0.6981	0.6851	exocyst complex component EXO70E2
LOC4347248	LOC_Os09g28160	-4.625	3.824e-11	0.1823	0.4252	0.07948	0.8536	-0.1591	0.8608	0.2179	0.5465	-0.1028	0.838	0.377	0.5006	mitochondrial phosphate carrier protein 3, mitochondrial
LOC9270452	LOC_Os11g41770	-4.625	0.05021	1.188	0.4477	4.403	0.1591	2.571	0.3796	7.651	0.008846	3.215	0.393	5.081	0.2667	uncharacterized LOC9270452
LOC9272323	NA	-4.612	0.0001391	-1.997	0.02673	-0.4796	0.8667	-0.7892	0.7594	1.883	0.2571	1.518	0.6327	2.672	0.2793	protochlorophyllide-dependent translocon component 52, chloroplastic-like
LOC4338118	NA	-4.605	5.7e-06	-1.287	0.0493	-0.2004	0.8656	-0.3335	0.9204	1.309	0.1251	1.087	0.3418	1.642	0.2666	BURP domain-containing protein 6-like
LOC9267894	LOC_Os11g02369	-4.6	0.3482	-2.307	0.6267	0.001125	1	-0.09131	0.9995	10.41	0.03457	2.308	0.9138	10.5	0.2371	non-specific lipid-transfer protein 2
LOC112936680	NA	-4.586	1.18e-06	0.0911	0.8915	-1.765	0.2073	-0.2749	0.9261	-0.4467	0.7501	-1.856	0.1986	-0.1718	0.9446	uncharacterized LOC112936680
LOC4334513	LOC_Os03g59320	-4.572	1.738e-07	-1.858	0.001145	1.006	0.1626	-0.331	0.8672	0.7633	0.3021	2.864	0.002868	1.094	0.3589	chaperonin-like RbcX protein 2, chloroplastic
LOC4342727	LOC_Os07g11510	-4.567	0.01336	-0.5395	0.7598	-1.153	0.8071	-2.034	0.6373	1.088	0.751	-0.6134	0.8976	3.121	0.4979	seed allergenic protein RA5-like
LOC107277674	NA	-4.565	2.33e-10	-0.6386	0.01746	0.4264	0.2594	0.0822	0.9635	0.05083	0.9258	1.065	0.02177	-0.03137	0.9799	uncharacterized LOC107277674
LOC107280075	NA	-4.562	0.0004206	-1.777	0.07081	1.229	0.5614	-0.182	0.9773	0.3117	0.9155	3.007	0.1536	0.4936	0.9098	uncharacterized LOC107280075
LOC4332980	LOC_Os03g26490	-4.547	0.01543	-1.982	0.1927	-1.863	0.6898	1.147	0.7562	-1.863	0.6941	0.119	0.8258	-3.01	0.6851	uncharacterized LOC4332980
LOC4327573	LOC_Os01g60830	-4.545	0.0006059	-0.8867	0.3966	1.111	0.5666	-0.7118	0.8651	1.116	0.5576	1.998	0.3308	1.828	0.5174	uncharacterized LOC4327573
LOC4347143	LOC_Os09g26430	-4.543	2.284e-05	0.01833	0.9857	0.6873	0.6474	0.5055	0.8672	-1.396	0.3435	0.6689	0.6936	-1.901	0.3858	uncharacterized LOC4347143
LOC4351224	LOC_Os11g47970	-4.52	0.003648	-2.343	0.1039	1.018	0.5973	-1.132	0.8252	0.6722	0.7427	3.361	0.1375	1.804	0.5751	ribulose bisphosphate carboxylase/oxygenase activase, chloroplastic-like
LOC4334398	LOC_Os03g57960	-4.519	0.02235	-0.6979	0.6638	0.8666	0.8658	3.885	0.05011	0.9225	0.8537	1.565	0.7529	-2.963	0.719	cupincin-like
LOC107276428	LOC_Os02g16800	-4.514	1.013e-06	-0.2654	0.6547	0.6824	0.4987	-0.1209	0.9751	1.349	0.1254	0.9479	0.3886	1.47	0.2957	expansin-A24-like
LOC107280424	LOC_Os03g54130	-4.496	0.003368	-2.005	0.1289	-0.5643	0.8668	-0.02634	1	2.983	0.1192	1.441	0.6739	3.009	0.334	senescence-specific cysteine protease SAG39
LOC4346877	LOC_Os09g20220	-4.493	5.891e-07	-0.6741	0.1801	0.8317	0.1844	-0.454	0.7932	0.03227	0.9727	1.506	0.06527	0.4863	0.6984	probable glutathione S-transferase GSTU1
LOC107277800	NA	-4.487	0.0239	0.353	0.8295	3.44	0.2182	1.923	0.4908	3.704	0.1702	3.087	0.3348	1.781	0.6986	uncharacterized LOC107277800
LOC9269597	LOC_Os11g28470	-4.484	2.148e-10	0.4084	0.09611	0.04499	0.9389	0.6706	0.08535	0.1816	0.7032	-0.3634	0.4689	-0.489	0.4581	uncharacterized LOC9269597
LOC4348461	LOC_Os10g22310	-4.47	7.11e-09	0.3462	0.32	1.662	0.004135	0.1049	0.9637	1.252	0.02856	1.316	0.03522	1.147	0.2102	probable glutathione S-transferase GSTU6
LOC4342552	LOC_Os07g08160	-4.469	0.008932	-4.369	0.02404	0.8697	0.7841	-1.048	0.8587	0.08306	0.9853	5.239	0.1026	1.131	0.8348	low molecular mass early light-inducible protein HV60, chloroplastic
LOC4326189	LOC_Os01g36850	-4.465	0.01241	-0.7686	0.6414	-0.2127	0.9647	0.965	0.879	-0.1153	0.9813	0.556	0.9043	-1.08	0.8609	glutathione S-transferase T3
LOC4351701	LOC_Os12g08850	-4.456	3.094e-08	0.07086	0.8826	0.3331	0.6641	0.5734	0.5065	1.447	0.02659	0.2622	0.7742	0.8732	0.3746	probable cysteine desulfurase
LOC4329923	LOC_Os02g39360	-4.45	5.201e-07	-3.42	4.739e-05	0.05887	0.9545	-0.5405	0.7183	0.2419	0.7681	3.479	0.001009	0.7824	0.5166	B-box zinc finger protein 25
LOC9270480	LOC_Os01g59870	-4.437	0.001501	-0.06216	0.9635	-1.164	0.7345	-0.007935	1	2.344	0.2107	-1.102	0.7483	2.352	0.4222	non-specific lipid transfer protein GPI-anchored 2
LOC107275382	LOC_Os09g39810	-4.434	0.0002234	-0.9528	0.2413	0.01392	0.9986	-0.866	0.7068	2.165	0.187	0.9667	0.7532	3.031	0.2307	ethylene-responsive transcription factor ERF096
LOC4333430	LOC_Os03g41330	-4.434	1.29e-10	-0.1384	0.5943	0.4817	0.1321	0.06165	0.9704	-0.1061	0.7941	0.6201	0.1179	-0.1677	0.8085	LOB domain-containing protein 38
LOC4349062	LOC_Os10g36180	-4.43	0.004148	-2.24	0.096	1.213	0.6497	0.9079	0.8433	-0.6733	0.861	3.453	0.1928	-1.581	0.754	low-temperature-induced 65 kDa protein
LOC112936226	NA	-4.421	1.82e-05	-3.534	0.0004403	1.868	0.1276	-0.1487	0.9727	1.665	0.1852	5.401	0.001314	1.814	0.3378	uncharacterized LOC112936226
LOC4345101	LOC_Os08g15710	-4.417	2.95e-06	0.7277	0.1663	-0.4654	0.7774	0.8296	0.4663	-0.6687	0.6771	-1.193	0.4209	-1.498	0.4654	uncharacterized LOC4345101
LOC4325702	LOC_Os01g27190	-4.375	0.0002886	-2.542	0.01268	1.383	0.4771	-0.04963	0.9938	0.9097	0.6855	3.924	0.05759	0.9593	0.7652	protein SRC2
LOC4334707	LOC_Os03g62060	-4.368	0.001406	0.1075	0.9382	0.8793	0.6525	-0.0564	0.9966	1.397	0.4152	0.7717	0.7466	1.454	0.6179	IAA-amino acid hydrolase ILR1-like 3
LOC4336376	LOC_Os04g43200	-4.337	0.003791	-0.7469	0.584	-0.1998	0.9518	0.3398	0.9673	0.2603	0.9309	0.5472	0.8658	-0.0795	0.9915	peroxygenase-like
LOC107278685	LOC_Os05g29676	-4.308	4.699e-09	-1.196	0.001626	-0.3165	0.602	0.1646	0.9277	0.09005	0.8999	0.8797	0.1625	-0.07456	0.9575	E3 ubiquitin-protein ligase ATL9
LOC4335116	LOC_Os04g10800	-4.306	2.01e-06	-0.1045	0.8775	-0.04429	0.9772	0.2062	0.9558	0.3884	0.7219	0.06025	0.9689	0.1822	0.9312	putative inorganic phosphate transporter 1-13
LOC4330012	LOC_Os02g40784	-4.305	0.04266	0.4397	0.851	-3.031	0.5479	0.8619	0.9419	-0.1871	0.9688	-3.471	0.5046	-1.049	0.8771	protein ECERIFERUM 1
LOC4345562	LOC_Os08g31860	-4.299	0.001466	-1.373	0.1571	-1.858	0.5123	0.3639	0.9418	0.02824	0.995	-0.4858	0.658	-0.3357	0.9683	uncharacterized LOC4345562
LOC107277517	LOC_Os01g02730	-4.296	2.577e-08	0.3324	0.3782	0.2976	0.6976	0.004965	1	0.9135	0.1377	-0.03479	0.9759	0.9085	0.3519	rust resistance kinase Lr10
LOC4351818	LOC_Os12g12580	-4.296	0.001993	-1.214	0.2846	2.45	0.168	0.259	0.9716	3.146	0.07465	3.665	0.07945	2.887	0.3029	2-alkenal reductase (NADP(+)-dependent)
LOC4326578	LOC_Os01g45110	-4.291	4.481e-08	-0.0991	0.8295	0.2753	0.6148	-0.09978	0.9703	-0.07965	0.9047	0.3744	0.5838	0.02013	0.9915	anthocyanin 3'-O-beta-glucosyltransferase
LOC4344643	LOC_Os08g04740	-4.289	0.0265	-0.5711	0.7425	-0.7628	0.8975	-0.2895	0.9784	-0.7333	0.9016	-0.1917	0.9603	-0.4438	0.9597	uncharacterized LOC4344643
LOC4339790	LOC_Os05g51390	-4.278	2.193e-09	-0.1073	0.762	0.1914	0.7452	-0.3061	0.7533	0.3915	0.4319	0.2988	0.6396	0.6976	0.3668	probable cytokinin riboside 5'-monophosphate phosphoribohydrolase LOGL8
LOC9267509	LOC_Os08g16910	-4.27	7.187e-05	-1.402	0.04728	-0.8115	0.7668	-0.5287	0.8216	-2.631	0.3059	0.5903	0.9253	-2.103	0.5161	probable cinnamyl alcohol dehydrogenase 5
LOC107281871	NA	-4.266	0.002373	-3.898	0.01067	0.5671	0.8459	0.9452	0.7876	-1.11	0.7468	4.465	0.108	-2.055	0.6541	uncharacterized LOC107281871
LOC4347587	LOC_Os09g34160	-4.173	3.699e-10	-0.2823	0.27	-0.2966	0.4116	0.2255	0.7998	-0.1842	0.6376	-0.0143	0.9809	-0.4097	0.4979	disease resistance protein Pik-2-like
LOC4347593	LOC_Os09g34250	-4.17	1.79e-09	-0.2682	0.3639	0.009072	0.9877	-0.5741	0.2951	-0.08437	0.8584	0.2773	0.5904	0.4897	0.4555	UDP-glucosyltransferase UGT13248
LOC4344489	LOC_Os08g02030	-4.166	1.006e-08	-0.5392	0.1145	-0.3715	0.5466	-0.4834	0.5491	0.6637	0.1964	0.1676	0.8409	1.147	0.1979	uncharacterized acetyltransferase At3g50280
LOC4346474	LOC_Os09g06464	-4.155	0.0002166	-1.702	0.05611	1.57	0.2519	-0.2455	0.9647	1.5	0.2749	3.272	0.04322	1.746	0.428	zinc finger protein CO3-like
LOC4351317	LOC_Os12g02310	-4.154	0.293	-1.733	0.65	0.5203	0.9685	-0.6495	0.9751	9.558	0.02915	2.253	0.8531	10.21	0.1932	non-specific lipid-transfer protein 2B-like
LOC4331509	LOC_Os03g03910	-4.142	3.628e-05	-1.094	0.1288	0.6151	0.5765	-0.3855	0.9158	0.6749	0.5265	1.709	0.1631	1.06	0.5431	catalase-1
LOC4349970	LOC_Os11g08380	-4.138	1.056e-08	-0.1061	0.7862	0.2631	0.5976	0.04656	0.9857	0.03871	0.9522	0.3692	0.5404	-0.007851	0.997	1-aminocyclopropane-1-carboxylate oxidase
LOC4326671	LOC_Os01g44050	-4.136	8.951e-10	-0.262	0.346	0.6638	0.04715	0.2429	0.799	-0.09956	0.8067	0.9258	0.03336	-0.3425	0.5859	uroporphyrinogen-III C-methyltransferase
LOC4327369	LOC_Os01g62060	-4.133	0.000617	0.2273	0.8269	-0.7063	0.796	-1.346	0.5217	0.2204	0.9355	-0.9336	0.7323	1.567	0.6311	uncharacterized LOC4327369
LOC9271833	LOC_Os08g25710	-4.132	2.142e-09	-0.518	0.0823	-1.899	0.001546	0.02609	0.9911	-0.5724	0.2076	-1.381	0.02245	-0.5985	0.4249	cellulose synthase-like protein D3
LOC4326096	LOC_Os01g02710	-4.131	4.338e-09	-0.1961	0.5668	-0.5571	0.2633	-0.04679	0.9857	0.1227	0.8366	-0.361	0.5693	0.1695	0.868	rust resistance kinase Lr10
LOC4348446	LOC_Os10g21790	-4.119	0.0001409	-0.02803	0.9782	-1.967	0.3922	-0.1223	0.9841	1.237	0.4277	-1.939	0.4015	1.359	0.561	PLAT domain-containing protein 3
LOC4328053	LOC_Os02g02210	-4.105	0.04701	-1.48	0.4718	-1.299	0.7841	1.39	0.853	3.117	0.2536	0.1815	0.9788	1.727	0.7369	probable gamma-aminobutyrate transaminase 4
LOC4340388	LOC_Os06g09560	-4.1	4.813e-08	-1.49	0.001139	2.105	0.001283	0.2734	0.8608	1.783	0.007041	3.595	9.587e-05	1.51	0.1479	dnaJ homolog subfamily B member 6
LOC4341457	LOC_Os06g40020	-4.096	0.005385	1.632	0.06721	5.182	0.004771	2.126	0.1431	5	0.009201	3.55	0.08025	2.874	0.3108	DEAD-box ATP-dependent RNA helicase 52A-like
LOC9266984	LOC_Os07g22730	-4.096	1.489e-07	0.3488	0.4156	0.7694	0.2753	0.1274	0.9637	1.059	0.1225	0.4206	0.64	0.9311	0.3963	ethylene-responsive transcription factor 15
LOC4330786	LOC_Os02g52150	-4.095	1.9e-06	-2.437	0.0005827	1.971	0.007868	-0.1193	0.9748	1.33	0.05161	4.408	0.0002218	1.449	0.2297	24.1 kDa heat shock protein, mitochondrial-like
LOC4324781	LOC_Os01g64310	-4.093	3.998e-06	-0.862	0.1371	0.2054	0.8534	-0.7914	0.5751	0.1992	0.8603	1.067	0.3137	0.9906	0.5038	NAC domain-containing protein 90
LOC4337219	LOC_Os04g55600	-4.08	1.879e-07	0.2263	0.6267	-0.5445	0.3664	-0.2191	0.925	-0.702	0.2397	-0.7708	0.296	-0.4829	0.6615	uncharacterized LOC4337219
LOC107280040	NA	-4.076	5.077e-06	0.7188	0.1938	-1.5	0.2613	0.5704	0.7433	-0.4788	0.7296	-2.218	0.1095	-1.049	0.5694	uncharacterized LOC107280040
LOC4336721	LOC_Os04g48350	-4.073	0.0005754	0.2326	0.8256	3.986	0.007548	-1.21	0.6021	2.316	0.1147	3.754	0.02406	3.526	0.1652	dehydration-responsive element-binding protein 1E-like
LOC4350858	LOC_Os11g38780	-4.047	5.742e-10	-0.2002	0.4599	0.3445	0.3893	0.2107	0.8272	-0.4366	0.2935	0.5447	0.2418	-0.6473	0.3292	probable calcium-binding protein CML45
LOC107278374	LOC_Os03g46790	-4.046	2.931e-06	0.09651	0.8873	0.07039	0.9606	-0.4088	0.8542	0.1225	0.9259	-0.02613	0.9875	0.5313	0.7582	transcription factor NAI1
LOC9271905	LOC_Os11g42989	-4.038	4.199e-06	0.4205	0.4687	-0.04927	0.9747	0.2837	0.9261	-0.4651	0.7027	-0.4697	0.7205	-0.7489	0.6683	exocyst complex component EXO70A1
LOC4340924	LOC_Os06g22600	-4.034	6.322e-05	0.1065	0.9061	0.322	0.8495	-0.2412	0.9615	0.7788	0.5794	0.2155	0.9091	1.02	0.6351	aluminum-activated malate transporter 10
LOC107278243	LOC_Os03g59790	-4.027	0.001594	0.6355	0.4461	3.142	0.06272	0.7562	0.7713	1.332	0.5573	2.507	0.1686	0.5756	0.8519	probable calcium-binding protein CML21
LOC4331521	LOC_Os03g04080	-4.026	0.0267	-1.435	0.3621	0.7694	0.8618	0.9701	0.8323	0.8291	0.8477	2.205	0.6189	-0.141	0.9961	uncharacterized LOC4331521
LOC4338851	LOC_Os05g35140	-4.025	0.03706	-0.8167	0.644	-0.01711	0.9994	2.388	0.4434	-0.3621	0.9497	0.7996	0.8863	-2.75	0.6892	bidirectional sugar transporter SWEET1b-like
LOC4330793	LOC_Os02g52210	-4.015	2.192e-05	-0.8583	0.1993	3.04	0.003552	-1.069	0.4627	2.008	0.03764	3.899	0.002412	3.077	0.1018	RING-H2 finger protein ATL29
LOC4347978	LOC_Os10g02380	-4.014	3.44e-07	0.9002	0.03182	-0.3353	0.8094	0.3249	0.8433	0.1703	0.8784	-1.235	0.2385	-0.1546	0.9631	probable NAD(P)H-dependent oxidoreductase 2
LOC9266994	LOC_Os01g22910	-4.01	7.463e-07	-1.999	0.0009481	0.4373	0.6286	-0.5611	0.6802	0.3597	0.7085	2.436	0.01271	0.9208	0.4889	gibberellin 2-beta-dioxygenase 2-like
LOC107281422	NA	-4.009	5.339e-05	-0.8255	0.2237	-1.624	0.4202	0.2713	0.9458	0.07736	0.9723	-0.7981	0.6888	-0.1939	0.9653	uncharacterized LOC107281422
LOC4338056	LOC_Os05g11070	-4.006	3.705e-07	-0.4557	0.3331	-2.748	0.01247	-0.2243	0.932	-0.3536	0.6989	-2.293	0.04184	-0.1294	0.9433	transcription factor PIF1
LOC4334338	LOC_Os03g57120	-4.005	3.036e-12	-0.7192	0.0004018	0.2786	0.1448	0.1326	0.8341	0.2897	0.1293	0.9977	0.0008741	0.157	0.6893	ferredoxin--NADP reductase, root isozyme, chloroplastic-like
LOC107278487	LOC_Os08g05580	-3.983	4.249e-09	-0.8553	0.007845	0.002292	0.9994	0.09253	0.9636	-0.4192	0.5538	0.8576	0.1405	-0.5117	0.62	aquaporin NIP3-2-like
LOC107281404	NA	-3.974	7.172e-08	-0.3459	0.3984	-1.249	0.07347	0.08485	0.976	-0.2617	0.7289	-0.9032	0.2586	-0.3466	0.7741	uncharacterized LOC107281404
LOC4333949	LOC_Os03g51350	-3.969	0.008527	-2.093	0.1296	-3.764	0.4001	0.6104	0.9193	-0.2969	0.9399	-1.671	0.6609	-0.9073	0.8674	hapless 2
LOC4349169	NA	-3.967	0.00011	1.985	0.01346	0.3193	0.8286	0.9505	0.6191	0.5031	0.7106	-1.666	0.2285	-0.4475	0.8514	probable glutathione S-transferase GSTU6
LOC4346943	LOC_Os09g21660	-3.966	0.01034	-3.521	0.03685	-0.3989	0.9236	-2.213	0.4678	-1.638	0.6916	3.122	0.4435	0.5751	0.983	uncharacterized LOC4346943
LOC4345477	LOC_Os08g30100	-3.965	9.478e-08	-0.9291	0.02598	-1.042	0.1061	-0.004642	1	0.1951	0.7856	-0.1133	0.9061	0.1997	0.8778	DIBOA-glucoside dioxygenase BX6
LOC4349547	LOC_Os11g01390	-3.962	2.195e-05	-0.2723	0.7045	-3.087	0.09405	0.4121	0.8808	-0.4515	0.7741	-2.815	0.1341	-0.8636	0.6915	probable calcium-binding protein CML25/26
LOC4351199	LOC_Os11g47630	-3.959	1.526e-09	-0.2796	0.3333	-0.4	0.3458	0.06695	0.9729	-0.4557	0.2802	-0.1204	0.8482	-0.5227	0.4579	zinc finger protein ZAT8
LOC4337812	LOC_Os05g05600	-3.958	4.259e-09	-1.955	3.044e-05	0.7738	0.05424	-0.2342	0.8494	0.5167	0.1926	2.729	9.573e-05	0.7509	0.2791	Senescence-associated protein OSA15, chloroplastic
LOC4330641	LOC_Os02g50110	-3.954	0.003469	-0.429	0.7088	3.268	0.06487	-0.4036	0.9501	3.146	0.0837	3.697	0.06673	3.549	0.2217	uncharacterized LOC4330641
LOC4324570	LOC_Os01g37630	-3.936	7.813e-08	-0.405	0.3023	0.1587	0.7939	-0.6154	0.4641	-0.2998	0.5875	0.5636	0.3871	0.3156	0.7546	methylesterase 3
LOC107277495	NA	-3.935	3.419e-07	-0.05274	0.9266	0.4971	0.5122	-0.05624	0.9862	-0.05797	0.9571	0.5499	0.5361	-0.001733	1	uncharacterized LOC107277495
LOC4344449	LOC_Os08g01510	-3.932	0.0004168	-0.3358	0.6999	-3.517	0.1976	0.4047	0.9137	0.7681	0.6826	-3.182	0.2296	0.3634	0.9052	indole-2-monooxygenase
LOC107277460	LOC_Os01g42760	-3.919	0.0009235	-0.1695	0.8609	-2.647	0.3246	0.5468	0.8571	-0.7478	0.7904	-2.477	0.3361	-1.295	0.7399	adenylate-forming reductase 06235
LOC112938786	NA	-3.918	7.337e-10	-0.4844	0.06638	-0.1081	0.8205	-0.0007346	1	-0.2065	0.6284	0.3763	0.4346	-0.2057	0.7856	glycine-rich cell wall structural protein-like
LOC4341340	LOC_Os06g37224	-3.917	1.107e-05	-1.225	0.05068	-1.361	0.1212	-0.4801	0.8407	0.0834	0.942	-0.1363	0.9213	0.5635	0.7195	ent-kaurene oxidase-like 5
LOC4343121	LOC_Os07g26660	-3.907	1.695e-07	-3.103	1.762e-05	-0.2788	0.6455	-0.08023	0.9797	0.1054	0.8777	2.825	0.0007988	0.1856	0.8805	aquaporin PIP2-5-like
LOC107278437	LOC_Os08g27870	-3.894	0.03057	3.476	0.004686	4.64	0.04062	1.314	0.6848	-1.855	0.6761	1.164	0.6732	-3.169	0.656	protein ELF4-LIKE 4
LOC9269403	LOC_Os04g56995	-3.888	3.84e-05	-0.3774	0.6014	-0.4987	0.7646	-0.2133	0.9625	-0.9374	0.5488	-0.1213	0.945	-0.7241	0.7661	uncharacterized LOC9269403
LOC4345561	LOC_Os08g31850	-3.881	3.373e-08	0.5065	0.1469	1.403	0.009193	0.7764	0.2031	0.6913	0.1785	0.8963	0.1374	-0.08507	0.951	uncharacterized LOC4345561
LOC9272293	NA	-3.876	2.551e-05	-0.3819	0.6029	3.025	0.005763	0.1141	0.9824	3.462	0.002106	3.407	0.007203	3.347	0.08765	uncharacterized LOC9272293
LOC9266122	LOC_Os12g14520	-3.873	0.0005828	-0.007728	0.9953	0.4016	0.84	0.6918	0.8188	3.032	0.03167	0.4093	0.8505	2.34	0.2769	putative cysteine-rich receptor-like protein kinase 16
LOC112936845	NA	-3.863	2.746e-06	1.52	0.003737	-1.603	0.2127	0.7016	0.5224	-0.2942	0.8594	-3.123	0.0198	-0.9958	0.5504	uncharacterized LOC112936845
LOC4325061	LOC_Os01g64000	-3.855	2.121e-06	1.22	0.01783	0.3513	0.7244	0.7389	0.5067	-0.6912	0.4882	-0.8687	0.3854	-1.43	0.3199	bZIP transcription factor ABI5 homolog
LOC4350217	LOC_Os11g14910	-3.849	3.328e-08	0.2865	0.4423	1.175	0.01076	-0.3783	0.7274	-0.02202	0.9718	0.8884	0.1103	0.3562	0.6735	NADPH-dependent oxidoreductase 2-alkenal reductase
LOC4340661	LOC_Os06g14240	-3.833	3.172e-06	-1.688	0.005389	2.508	0.00344	0.3656	0.8701	1.758	0.0333	4.196	0.000339	1.392	0.2796	16.0 kDa heat shock protein, peroxisomal-like
LOC4347195	LOC_Os09g27260	-3.831	1.069e-08	-1.366	0.0006461	0.8813	0.04648	-0.3026	0.7861	0.4879	0.2703	2.247	0.0006414	0.7905	0.2976	uncharacterized LOC4347195
LOC4346931	LOC_Os09g21290	-3.83	0.001217	-0.8746	0.3351	1.95	0.2478	0.456	0.9073	1.255	0.5302	2.824	0.1266	0.7987	0.7941	uncharacterized LOC4346931
LOC9266216	LOC_Os06g08041	-3.829	0.004989	-0.791	0.5067	0.842	0.7487	-0.3418	0.9636	1.782	0.3769	1.633	0.5254	2.124	0.4962	protein SRG1
LOC107281198	NA	-3.816	0.01881	-1.296	0.3533	1.182	0.6854	0.3202	0.9711	1.375	0.6185	2.478	0.394	1.055	0.8195	uncharacterized LOC107281198
LOC9269293	LOC_Os08g23130.2	-3.803	0.0001877	-1.502	0.05395	1.347	0.3379	-0.28	0.9519	1.031	0.5063	2.849	0.06722	1.311	0.5636	oligopeptide transporter 1
LOC4345525	LOC_Os08g31250	-3.796	7.472e-08	-0.3895	0.3102	0.1082	0.8735	0.3484	0.786	0.2071	0.7344	0.4977	0.4624	-0.1413	0.9073	uncharacterized LOC4345525
LOC107275496	LOC_Os01g06990	-3.795	6.355e-05	0.8655	0.1893	-0.2644	0.883	0.3673	0.9124	-0.7347	0.6616	-1.13	0.4783	-1.102	0.6412	non-classical arabinogalactan protein 31
LOC9271894	LOC_Os10g09550	-3.788	0.01846	0.4637	0.73	2.065	0.4234	3.019	0.08051	2.113	0.405	1.602	0.5785	-0.9066	0.9055	wall-associated receptor kinase-like 1
LOC9267582	LOC_Os04g49460	-3.767	6.264e-11	-0.1609	0.4395	0.4993	0.06566	0.05625	0.9665	0.1088	0.741	0.6602	0.04977	0.05251	0.94	probable L-type lectin-domain containing receptor kinase S.5
LOC107278699	LOC_Os07g28250	-3.762	1.306e-06	-1.748	0.002478	-3.152	0.0028	-0.4733	0.7743	-1.051	0.1503	-1.404	0.1848	-0.5776	0.6632	GDSL esterase/lipase At4g10955
LOC4338556	LOC_Os05g30250	-3.759	0.02311	-1.437	0.3441	-1.706	0.7095	-0.7794	0.9111	3.211	0.1444	-0.2697	0.9292	3.991	0.2683	beta-glucosidase 19-like
LOC9266865	LOC_Os11g43790	-3.754	0.0203	0.0408	0.9805	2.364	0.3399	0.3595	0.9635	2.893	0.2048	2.323	0.3936	2.534	0.4716	uncharacterized LOC9266865
LOC4339388	LOC_Os05g45100	-3.744	1.516e-06	-0.1953	0.7291	1.356	0.05472	0.06627	0.9862	0.5584	0.4683	1.551	0.06767	0.4922	0.7177	UDP-glycosyltransferase 13
LOC9272550	LOC_Os12g38040	-3.741	0.0001625	-0.3338	0.6942	-1.639	0.3431	0.1442	0.9797	0.4615	0.771	-1.305	0.4926	0.3173	0.9096	uncharacterized LOC9272550
LOC107275658	LOC_Os12g01020	-3.74	3.489e-07	-0.3809	0.3811	0.8377	0.1178	0.362	0.8118	0.2196	0.7325	1.219	0.07656	-0.1423	0.9161	uncharacterized LOC107275658
LOC4349704	LOC_Os11g04010	-3.738	7.231e-08	-2.599	2.258e-05	-0.09967	0.8619	-0.3536	0.7751	-0.04468	0.9434	2.5	0.0006392	0.3089	0.7345	protein ZINC INDUCED FACILITATOR-LIKE 1
LOC9269350	LOC_Os03g59290	-3.732	0.0009092	-0.08467	0.9377	3.274	0.02047	-0.7635	0.7998	1.046	0.5675	3.359	0.03681	1.81	0.4874	cycloartenol-C-24-methyltransferase 1-like
LOC9268838	NA	-3.73	0.003181	-0.8137	0.4288	1.403	0.5121	0.902	0.7268	1.286	0.5653	2.216	0.319	0.3839	0.909	probable protein phosphatase 2C 37
LOC4340797	LOC_Os06g18960	-3.721	1.171e-10	0.07519	0.7582	-0.492	0.09322	-0.05608	0.969	-0.04923	0.8987	-0.5672	0.1125	0.006851	0.9952	uncharacterized LOC4340797
LOC107276971	LOC_Os01g04530	-3.702	0.007602	-0.4918	0.6866	1.404	0.5678	-0.6783	0.8887	3.021	0.105	1.896	0.457	3.7	0.224	uncharacterized LOC107276971
LOC4327161	LOC_Os01g46910	-3.694	0.02477	0.2562	0.8716	0.3466	0.9354	1.13	0.7861	0.6831	0.8553	0.09043	0.9793	-0.4469	0.961	uncharacterized LOC4327161
LOC4340338	LOC_Os06g08640	-3.691	4.345e-05	-1.573	0.02753	-0.09188	0.9532	0.4178	0.8897	1.045	0.2771	1.481	0.2368	0.627	0.7289	hydroxycinnamoyltransferase 4-like
LOC9268868	LOC_Os01g71760	-3.691	7.665e-07	-1.242	0.01066	-0.5138	0.6298	-0.1828	0.9501	-0.06953	0.9649	0.7279	0.535	0.1132	0.9572	amino-acid permease BAT1 homolog
LOC4332123	LOC_Os03g12510	-3.679	6.023e-07	-2.138	0.0003882	-1.207	0.03025	-0.3213	0.8634	-0.7049	0.1793	0.931	0.1847	-0.3837	0.7248	non-symbiotic hemoglobin 2-like
LOC4352117	LOC_Os12g24330	-3.67	1.151e-08	0.27	0.3966	0.3841	0.3538	0.2109	0.8744	0.2326	0.6097	0.1141	0.8605	0.02167	0.9881	uncharacterized LOC4352117
LOC4336268	LOC_Os04g41740	-3.669	8.114e-07	-0.2642	0.5947	-0.01985	0.9871	0.02203	0.9979	1.365	0.05185	0.2444	0.8254	1.343	0.2406	uncharacterized LOC4336268
LOC4329372	NA	-3.659	4.304e-07	-1.797	0.0009034	0.9724	0.103	-0.4566	0.7386	0.3313	0.6363	2.769	0.001381	0.7879	0.4575	phenolic glucoside malonyltransferase 1-like
LOC107277382	NA	-3.656	5.09e-07	-2.795	5.417e-05	0.5454	0.3464	-0.5394	0.6473	0.4129	0.497	3.341	0.0003771	0.9523	0.3391	probable pterin-4-alpha-carbinolamine dehydratase, chloroplastic
LOC4347809	LOC_Os09g38210	-3.653	0.003298	-0.4476	0.6935	0.008168	0.9999	-0.1371	0.9857	1.446	0.4475	0.4558	0.8855	1.583	0.592	protein PIN-LIKES 7
LOC9266660	LOC_Os01g33869	-3.653	7.974e-08	-0.3347	0.3899	-0.09937	0.8936	-0.04113	0.9884	-0.03573	0.9649	0.2354	0.771	0.005399	0.9987	uncharacterized LOC9266660
LOC4328706	LOC_Os02g12090	-3.652	1.547e-06	-0.336	0.5253	0.247	0.7556	0.1872	0.9555	0.4584	0.499	0.583	0.505	0.2711	0.8481	uncharacterized LOC4328706
LOC4340883	LOC_Os06g21380	-3.647	1.063e-05	-1.057	0.07603	0.7902	0.3484	-0.8978	0.4962	1.117	0.1666	1.847	0.0689	2.015	0.1743	carboxyl-terminal-processing peptidase 3, chloroplastic
LOC4325412	LOC_Os01g72630	-3.645	2.485e-08	-0.8604	0.01638	-0.004712	0.9965	-0.2366	0.8721	1.058	0.03099	0.8557	0.1497	1.295	0.1463	uncharacterized LOC4325412
LOC4344202	NA	-3.645	0.0002453	-0.2849	0.721	1.717	0.1895	-0.06035	1	2.067	0.106	2.002	0.1657	2.127	0.2755	momilactone A synthase
LOC4333168	LOC_Os03g31480	-3.641	1.015e-08	-0.4572	0.1391	-0.7568	0.1237	0.03511	0.9882	-0.5363	0.2753	-0.2996	0.6451	-0.5714	0.4783	expansin-A31-like
LOC4342493	LOC_Os07g07300	-3.634	2.86e-05	0.1649	0.8246	0.7168	0.5051	0.108	0.9825	1.922	0.04464	0.5519	0.6785	1.814	0.2427	uncharacterized LOC4342493
LOC107278801	NA	-3.622	0.0008621	0.6558	0.4282	1.802	0.2173	-0.3865	0.9368	0.6685	0.7315	1.146	0.5092	1.055	0.7078	protein ANTAGONIST OF LIKE HETEROCHROMATIN PROTEIN 1
LOC9271490	LOC_Os03g10440	-3.613	9.77e-07	-3.626	1.677e-05	0.6576	0.2484	-0.792	0.4172	0.4691	0.4289	4.283	9.587e-05	1.261	0.2311	anti-sigma-I factor RsgI6
LOC4340122	LOC_Os06g05470	-3.61	7.836e-08	-0.6942	0.06494	0.2785	0.6351	-0.07037	0.9805	-0.07949	0.9121	0.9727	0.1239	-0.009121	0.9966	uncharacterized LOC4340122
LOC4328515	LOC_Os02g08490	-3.609	2.826e-07	-2.653	4.474e-05	1.306	0.0144	-0.3037	0.8531	1.281	0.0191	3.959	6.579e-05	1.585	0.124	chaperone protein ClpB3, mitochondrial-like
LOC4334873	LOC_Os03g64330	-3.609	1.529e-06	0.05852	0.922	1.148	0.1138	-0.08688	0.9807	1.278	0.08344	1.089	0.2028	1.365	0.255	probable aquaporin PIP2-8
LOC4325939	LOC_Os01g51610	-3.608	0.01918	-0.6621	0.6263	-2.647	0.5169	0.8847	0.8281	0.5749	0.8745	-1.985	0.5791	-0.3098	0.979	B3 domain-containing protein LFL1-like
LOC4337272	LOC_Os04g56400	-3.608	6.687e-09	-0.7375	0.016	-0.1577	0.6986	0.01107	0.9991	0.2154	0.57	0.5798	0.2071	0.2043	0.7848	glutamine synthetase, chloroplastic-like
LOC4330306	LOC_Os02g45450	-3.605	0.0006903	-0.06756	0.9515	3.419	0.01007	-1.013	0.6824	2.449	0.05668	3.486	0.02293	3.461	0.1456	dehydration-responsive element-binding protein 1G-like
LOC107279287	NA	-3.601	1.372e-06	-0.2656	0.6061	0.9186	0.1992	-0.07816	0.9837	0.4497	0.5892	1.184	0.1614	0.5279	0.6955	putative protein TPRXL
LOC4326923	LOC_Os01g50460	-3.601	8.615e-07	-2.145	0.0004299	-0.09455	0.9206	-0.1619	0.9606	0.2646	0.7408	2.05	0.01783	0.4265	0.7396	bidirectional sugar transporter SWEET2b-like
LOC4351074	LOC_Os11g44340	-3.598	4.647e-06	-0.31	0.5882	-0.1504	0.8753	0.1572	0.9641	-0.219	0.8105	0.1595	0.8907	-0.3761	0.8042	calmodulin-binding protein 60 B
LOC4343010	LOC_Os07g22930.2	-3.59	1.552e-06	-2.656	0.0001471	-0.2795	0.702	-1.02	0.2466	0.4082	0.5326	2.377	0.00672	1.428	0.2106	granule-bound starch synthase 1b, chloroplastic/amyloplastic
LOC4327092	LOC_Os01g10870	-3.585	1.961e-05	-3.341	0.0002559	-0.5196	0.6498	-0.7937	0.6245	-0.37	0.7551	2.822	0.02594	0.4237	0.8359	putative CBL-interacting protein kinase 13
LOC112936049	NA	-3.582	0.001185	-0.746	0.425	1.257	0.4306	-0.476	0.9164	0.926	0.6016	2.003	0.254	1.402	0.5925	receptor-like protein 53
LOC4344906	LOC_Os08g10130	-3.581	0.003918	-0.7682	0.5188	-0.05395	0.9836	-0.3561	0.9629	2.578	0.08683	0.7143	0.7581	2.934	0.2587	probable LRR receptor-like serine/threonine-protein kinase At1g56140
LOC4324955	LOC_Os01g66850	-3.575	6.445e-05	-1.707	0.02153	0.1516	0.908	-0.3469	0.9273	1.289	0.1585	1.858	0.1212	1.636	0.3029	pectin acetylesterase 6
LOC4348811	LOC_Os10g32170	-3.57	2.835e-06	0.01227	0.9907	0.5185	0.6102	-0.7237	0.503	0.6572	0.4714	0.5062	0.6346	1.381	0.2956	xyloglucan galactosyltransferase KATAMARI1 homolog
LOC4331836	LOC_Os03g08360	-3.559	0.02487	0.661	0.6717	0.4687	0.8827	1.095	0.8417	4.436	0.04266	-0.1923	0.9619	3.34	0.3279	3-ketoacyl-CoA synthase 10
LOC4348560	LOC_Os10g25950	-3.559	0.0919	-1.739	0.3976	6.514	0.007702	-0.6194	0.9567	4.214	0.1137	8.253	0.01242	4.833	0.273	probable cystathionine gamma-synthase 2
LOC4325824	LOC_Os01g71740	-3.552	5.358e-06	-0.6622	0.2117	0.4425	0.5567	0.06364	0.9867	1.331	0.0563	1.105	0.2038	1.267	0.2827	amino-acid permease BAT1 homolog
LOC4328676	LOC_Os02g11070	-3.552	2.7e-08	-0.8027	0.01935	-0.1833	0.7143	-0.1816	0.9131	-0.04866	0.9354	0.6194	0.2553	0.1329	0.8962	3-ketoacyl-CoA synthase 11
LOC4337220	LOC_Os04g55610	-3.551	7.626e-10	-0.1752	0.5016	-1.114	0.004771	-0.2392	0.7713	-1.223	0.004609	-0.9389	0.03172	-0.9839	0.1463	uncharacterized LOC4337220
LOC4343119	LOC_Os07g26630	-3.541	4.125e-08	-2.298	2.416e-05	-0.2027	0.6619	-0.08101	0.9727	0.2484	0.5727	2.096	0.001043	0.3294	0.683	aquaporin PIP2-4-like
LOC4349326	NA	-3.536	0.0003272	0.87	0.2297	-0.4758	0.8091	0.3036	0.9497	0.5534	0.7366	-1.346	0.4557	0.2498	0.9324	cortical cell-delineating protein-like
LOC4337261	LOC_Os04g56230	-3.531	0.0123	-1.075	0.4197	1.397	0.5273	-1.297	0.7542	2.019	0.2938	2.472	0.3097	3.316	0.2959	farnesyl pyrophosphate synthase 2
LOC4326857	LOC_Os01g47580	-3.527	1.508e-08	-0.08951	0.8103	-0.5635	0.2029	0.4145	0.5978	-0.7924	0.08411	-0.474	0.3997	-1.207	0.1514	lipid phosphate phosphatase 2
LOC4325949	LOC_Os01g41240	-3.525	3.036e-08	0.4428	0.1816	-0.09275	0.8851	0.01011	0.9995	-1.432	0.01691	-0.5355	0.3777	-1.442	0.1432	probable esterase KAI2
LOC4350502	LOC_Os11g28530	-3.524	7.472e-08	-1.356	0.001344	-0.8405	0.05915	-0.4032	0.688	-0.1589	0.7567	0.5157	0.3807	0.2443	0.7918	stemar-13-ene synthase-like
LOC4350092	LOC_Os11g11240	-3.512	0.01275	-0.04467	0.9772	1.168	0.6434	1.073	0.7538	2.339	0.2314	1.213	0.6591	1.266	0.7112	uncharacterized LOC4350092
LOC4348639	LOC_Os10g28240	-3.51	2.624e-05	-0.1132	0.8794	1.352	0.1244	0.521	0.8063	0.8317	0.3733	1.465	0.166	0.3107	0.8736	calcium-transporting ATPase 7, plasma membrane-type-like
LOC9269955	LOC_Os08g34500	-3.507	4.886e-05	-1.822	0.01068	1.979	0.04575	-0.2141	0.9593	1.068	0.3211	3.802	0.003253	1.283	0.4462	uncharacterized LOC9269955
LOC4332360	LOC_Os03g16020	-3.503	1.381e-07	-1.734	0.0004426	1.192	0.02797	0.05249	0.986	1.498	0.01079	2.926	0.000344	1.445	0.1471	17.4 kDa class I heat shock protein-like
LOC4338779	LOC_Os05g34010	-3.5	0.002578	-0.3351	0.7794	-0.6189	0.7413	-0.1013	0.9903	1.983	0.1461	-0.2838	0.9056	2.084	0.3757	protein NRT1/ PTR FAMILY 3.1
LOC107279453	LOC_Os11g11640	-3.491	1.736e-05	0.9948	0.08055	1.92	0.02143	-0.2502	0.9429	1.096	0.1779	0.9255	0.3566	1.346	0.3279	uncharacterized LOC107279453
LOC4336875	LOC_Os04g51160	-3.49	1.913e-07	0.149	0.7402	0.6788	0.2325	-0.1803	0.9384	0.1619	0.8289	0.5298	0.464	0.3422	0.7646	ubiquinol oxidase 1b, mitochondrial-like
LOC4349196	LOC_Os10g38610	-3.49	1.76e-08	-0.5861	0.06796	-0.5287	0.2334	-0.302	0.7797	-0.6544	0.1427	0.05742	0.939	-0.3523	0.6723	probable glutathione S-transferase GSTU6
LOC4351700	LOC_Os12g08830	-3.488	5.765e-06	-1.662	0.005978	0.9075	0.2355	-0.3724	0.8711	0.559	0.5048	2.569	0.009741	0.9314	0.4858	psbP domain-containing protein 4, chloroplastic
LOC4326913	LOC_Os01g17396	-3.477	1.075e-06	-3.297	2.411e-05	0.2701	0.7008	-0.4829	0.7284	0.4439	0.4816	3.567	0.000344	0.9268	0.3736	uncharacterized LOC4326913
LOC4346295	LOC_Os08g44300	-3.475	6.826e-07	-2.472	0.0001092	-0.4878	0.5017	-0.7367	0.4371	-0.4373	0.5529	1.984	0.01949	0.2994	0.8317	manganese-dependent ADP-ribose/CDP-alcohol diphosphatase-like
LOC107276425	LOC_Os07g06190	-3.474	4.699e-07	0.1195	0.8035	-0.9087	0.2451	0.7747	0.3085	0.1845	0.8413	-1.028	0.2301	-0.5903	0.6179	peroxidase 5
LOC9270132	LOC_Os12g41060	-3.469	0.03794	-1.599	0.3224	-4.083	0.437	-0.4243	0.9647	4.118	0.06409	-2.484	0.6287	4.542	0.2259	ethylene-responsive transcription factor ERF023
LOC4349190	NA	-3.467	1.659e-07	-0.7396	0.05801	0.09977	0.8651	-0.3377	0.8065	-0.1805	0.733	0.8394	0.16	0.1571	0.8881	uncharacterized LOC4349190
LOC4330829	LOC_Os02g52670	-3.465	0.01547	-1.22	0.384	3.088	0.09541	-0.7782	0.9035	2.558	0.1678	4.308	0.06256	3.336	0.2896	ethylene-responsive transcription factor ERF109
LOC4352118	LOC_Os12g24390	-3.46	3.6e-09	0.4965	0.06285	-0.06302	0.8872	0.2844	0.7207	-0.2949	0.3965	-0.5596	0.1927	-0.5793	0.3305	E3 ubiquitin-protein ligase WAV3
LOC4328052	LOC_Os02g02190	-3.459	0.0008762	-1.228	0.1813	0.565	0.6493	0.4322	0.9341	0.4224	0.7427	1.793	0.2153	-0.009824	0.9992	high-affinity nitrate transporter 2.1-like
LOC4342318	LOC_Os07g03730	-3.455	9.054e-07	-0.2875	0.5354	-0.7716	0.1591	0.02797	0.9938	-0.25	0.6886	-0.4841	0.5199	-0.278	0.815	pathogenesis-related protein 1
LOC4347444	LOC_Os09g31990	-3.453	0.0001665	0.03241	0.971	1.29	0.2718	-0.6617	0.7714	-0.6969	0.6873	1.258	0.3562	-0.03515	0.9867	uncharacterized LOC4347444
LOC107275700	LOC_Os05g38270	-3.452	3.79e-08	-2.797	3.821e-06	0.8135	0.04575	-0.4193	0.629	0.6552	0.1012	3.61	2.189e-05	1.074	0.1652	ultraviolet-B receptor UVR8
LOC4348336	LOC_Os10g18370	-3.45	0.002101	-3.752	0.005106	1.541	0.3164	-0.7809	0.8219	1.083	0.5237	5.293	0.01062	1.864	0.4623	UPF0301 protein TC_0483
LOC4338577	NA	-3.441	3.049e-08	0.5968	0.06648	0.4004	0.4009	0.2295	0.8672	-0.199	0.7261	-0.1964	0.7735	-0.4286	0.6179	uncharacterized LOC4338577
LOC4332782	LOC_Os03g22010	-3.437	1.476e-05	-0.5134	0.3647	0.1054	0.94	-0.577	0.7268	1.457	0.09471	0.6188	0.6232	2.034	0.1743	peroxidase 70
LOC4339480	LOC_Os05g46480	-3.435	9.407e-08	-2.233	5.01e-05	-0.9483	0.06273	0.2452	0.8761	-0.2576	0.6407	1.285	0.04332	-0.5028	0.5661	NA
LOC4347708	LOC_Os09g36680	-3.434	0.03943	-1.236	0.4397	1.226	0.693	-0.7058	0.9334	1.552	0.5937	2.461	0.4407	2.257	0.6021	ribonuclease 3
LOC9267807	LOC_Os04g24310	-3.43	0.002926	0.04834	0.9711	-0.8962	0.6498	0.3024	0.964	1.73	0.222	-0.9445	0.6755	1.428	0.5679	23 kDa jasmonate-induced protein
LOC107278858	NA	-3.411	1.273e-05	-0.323	0.5984	-0.4469	0.678	-0.04728	0.9912	-1.121	0.2693	-0.1239	0.9283	-1.073	0.5028	probable carboxylesterase 12
LOC4343563	LOC_Os07g36920	-3.411	0.04841	0.7689	0.6284	1.182	0.7146	1.166	0.8272	1.574	0.5958	0.4132	0.9116	0.408	0.9428	uncharacterized LOC4343563
LOC4332361	LOC_Os03g16030	-3.405	4.589e-08	-0.876	0.01221	-0.2966	0.6855	0.9436	0.05797	0.7584	0.1291	0.5794	0.3864	-0.1853	0.8683	18.1 kDa class I heat shock protein-like
LOC4327172	LOC_Os01g47070	-3.401	7.563e-08	-0.04016	0.9275	-0.1656	0.7635	0.295	0.814	0.1941	0.7076	-0.1255	0.8623	-0.1009	0.928	acidic endochitinase
LOC4328971	LOC_Os02g16850	-3.396	6.123e-06	0.0739	0.9087	1.075	0.1626	0.3254	0.887	1.647	0.03672	1.001	0.2822	1.322	0.2839	expansin-A22-like
LOC107275474	LOC_Os12g04150	-3.381	9.062e-08	0.09134	0.8251	-1.085	0.1447	0.08053	0.9738	-0.4803	0.5476	-1.177	0.1049	-0.5608	0.6186	NAC domain-containing protein 41
LOC107280034	LOC_Os02g58310	-3.377	0.0002475	-2.033	0.01519	0.3711	0.809	-0.6364	0.8106	0.6008	0.6603	2.404	0.09857	1.237	0.5349	uncharacterized LOC107280034
LOC4332418	LOC_Os03g16900	-3.371	2.57e-07	-0.4358	0.2755	-0.1892	0.7942	-0.3245	0.827	0.9313	0.0895	0.2466	0.7733	1.256	0.1963	guanosine nucleotide diphosphate dissociation inhibitor At5g09550
LOC4335744	LOC_Os04g33150	-3.371	0.007546	0.4089	0.7523	0.3047	0.8989	1.032	0.7861	-1.286	0.5864	-0.1042	0.9719	-2.317	0.4872	desiccation-related protein PCC13-62
LOC4334049	LOC_Os03g52860	-3.37	0.01418	0.3191	0.8436	-0.05093	0.9853	0.1524	0.9882	2.414	0.1544	-0.37	0.8952	2.262	0.4517	linoleate 9S-lipoxygenase 2-like
LOC4350454	LOC_Os11g26790	-3.364	0.003558	-2.279	0.04799	-1.148	0.5727	0.4465	0.9419	-0.8067	0.6979	1.13	0.6608	-1.253	0.6847	water stress-inducible protein Rab21-like
LOC4339025	LOC_Os05g38680	-3.356	0.02474	-2.043	0.1649	-0.03566	0.9948	0.09551	0.9914	-0.7529	0.8497	2.007	0.6164	-0.8484	0.8864	uncharacterized LOC4339025
LOC4349814	LOC_Os11g05614	-3.333	1.724e-07	-0.1499	0.7244	1.366	0.01306	-0.1928	0.9241	1.06	0.05219	1.516	0.01993	1.253	0.182	NAC domain-containing protein 90
LOC112937806	NA	-3.331	0.00891	0.1226	0.922	1.578	0.4412	-0.184	0.9806	3.14	0.06201	1.455	0.5166	3.324	0.2257	uncharacterized LOC112937806
LOC4350783	LOC_Os11g37090	-3.326	1.841e-08	-0.9889	0.003756	0.6865	0.1023	-0.1333	0.945	0.6187	0.143	1.675	0.003462	0.7521	0.298	pumilio domain-containing protein C6G9.14
LOC4345360	LOC_Os08g26840	-3.323	2.194e-09	-0.8671	0.002453	-0.874	0.02427	-0.3301	0.6165	-0.4118	0.2572	-0.006928	0.9882	-0.08173	0.9248	uncharacterized LOC4345360
LOC4343432	LOC_Os07g34260	-3.316	1.284e-06	0.09377	0.863	-0.3034	0.7143	0.006743	1	0.4288	0.5507	-0.3972	0.6726	0.422	0.7338	bisdemethoxycurcumin synthase-like
LOC4349752	LOC_Os11g04830	-3.313	2.932e-07	-0.04696	0.9247	0.5779	0.2779	0.09884	0.9711	0.3223	0.5875	0.6249	0.3574	0.2235	0.8473	uncharacterized LOC4349752
LOC4324580	LOC_Os01g11860	-3.305	0.002059	-0.1953	0.8655	-0.489	0.798	-0.1312	0.9857	0.9749	0.5029	-0.2937	0.8975	1.106	0.6569	protein DJ-1 homolog B
LOC4339737	LOC_Os05g50580	-3.297	5.983e-09	0.01834	0.9588	0.1607	0.6769	0.224	0.8223	0.03426	0.943	0.1424	0.7866	-0.1898	0.7893	serine carboxypeptidase-like 50
LOC112937322	LOC_Os12g29690	-3.296	0.531	6.605	0.003557	4.051	0.5649	8.73	0.003128	11.92	0.001483	-2.554	0.9551	3.195	0.7618	disease resistance protein RGA2-like
LOC4328933	NA	-3.296	7.334e-09	-1.719	4.154e-05	0.7465	0.04524	0.02359	0.9912	0.8513	0.0288	2.466	9.587e-05	0.8277	0.2154	BAG family molecular chaperone regulator 6
LOC4345469	LOC_Os08g29900	-3.296	3.11e-05	0.05239	0.9447	0.834	0.3604	0.2076	0.9576	1.31	0.1268	0.7816	0.4852	1.102	0.4439	4-hydroxybenzoate polyprenyltransferase, mitochondrial
LOC4346391	LOC_Os09g02270	-3.294	9.603e-11	-0.3114	0.09778	0.1388	0.5848	-0.3242	0.415	0.2051	0.3789	0.4502	0.1288	0.5293	0.2167	cyclase-like protein 4
LOC4333365	LOC_Os03g39690	-3.292	7.237e-09	1.189	0.0004084	1.459	0.0008984	0.1616	0.9049	0.8562	0.03433	0.2701	0.5952	0.6946	0.2829	ent-isokaurene C2/C3-hydroxylase-like
LOC4335698	LOC_Os04g32480	-3.291	7.113e-07	-1.285	0.0062	0.53	0.3934	-0.6572	0.4847	0.9678	0.1004	1.815	0.01721	1.625	0.1463	protein TIFY 9-like
LOC4337404	LOC_Os04g58090	-3.283	4.51e-07	-0.32	0.4525	1.136	0.04126	-0.2046	0.9277	0.1976	0.7775	1.456	0.03415	0.4022	0.7145	NDR1/HIN1-like protein 6
LOC4328476	LOC_Os02g07930	-3.279	1.432e-07	-2.606	1.769e-05	0.7668	0.1057	-0.5468	0.516	0.1543	0.7959	3.373	8.561e-05	0.7012	0.41	B-box zinc finger protein 32
LOC4324430	LOC_Os01g53090	-3.278	0.001206	-0.3723	0.6746	-0.8666	0.6948	0.2174	0.9653	0.3258	0.8777	-0.4943	0.8268	0.1084	0.9777	pathogen-related protein
LOC4338895	LOC_Os05g35960	-3.271	0.003484	-0.1422	0.9001	1.596	0.324	0.003641	1	2.159	0.1545	1.738	0.3467	2.155	0.367	uncharacterized LOC4338895
LOC4342338	LOC_Os07g04040	-3.26	0.0009027	-0.6115	0.4861	-1.337	0.4464	-0.2346	0.9653	0.6974	0.6407	-0.7252	0.727	0.932	0.6915	L-type lectin-domain containing receptor kinase IV.2
LOC107278279	LOC_Os03g45800	-3.256	2.591e-06	-0.9711	0.03992	0.2528	0.7794	0.8177	0.3557	0.5172	0.4993	1.224	0.1526	-0.3005	0.8426	auxin-responsive protein SAUR71
LOC4329728	LOC_Os02g36220	-3.256	7.511e-05	-1.111	0.0838	0.2892	0.8309	-0.3993	0.8842	0.5048	0.6824	1.4	0.2665	0.9042	0.6151	ent-pimara-8(14),15-diene synthase-like
LOC4327292	LOC_Os01g21250	-3.255	3.539e-07	-0.8671	0.02916	-0.06181	0.9254	-0.3139	0.8273	0.2788	0.5946	0.8053	0.1914	0.5928	0.4943	protein SENESCENCE-ASSOCIATED GENE 21, mitochondrial
LOC4345354	NA	-3.255	5.353e-06	-0.4146	0.4212	-0.1455	0.8667	0.2485	0.9277	-0.2421	0.7629	0.269	0.7909	-0.4906	0.7041	uncharacterized LOC4345354
LOC4327469	LOC_Os01g62810	-3.251	5.502e-08	-2.793	3.61e-06	-0.0754	0.8948	-0.4696	0.5542	-0.02147	0.9727	2.717	0.0001937	0.4481	0.5681	ultraviolet-B receptor UVR8
LOC9267389	LOC_Os04g56030	-3.244	1.915e-10	-0.2149	0.2817	-0.5398	0.04418	0.0483	0.9717	-0.3658	0.16	-0.3249	0.3391	-0.4141	0.3608	glycine-rich cell wall structural protein
LOC107279141	NA	-3.242	0.003731	-0.8681	0.3566	0.3432	0.8875	0.3323	0.9503	-3.148	0.2529	1.211	0.6	-3.48	0.3604	late embryogenesis abundant protein 47-like
LOC4336908	LOC_Os04g51520	-3.237	9.089e-05	-3.393	0.0004239	-0.07337	0.9556	-0.7128	0.7213	-0.08238	0.9476	3.32	0.008109	0.6304	0.7164	xyloglucan endotransglycosylase/hydrolase protein 8-like
LOC4326661	LOC_Os01g43774	-3.229	9.893e-06	-0.6226	0.2395	0.1952	0.8238	0.01881	0.9995	-0.3779	0.6419	0.8177	0.3667	-0.3967	0.7845	cytochrome P450 72A15
LOC107276118	LOC_Os12g36340	-3.228	1.351e-05	0.6023	0.248	1.168	0.1374	0.00684	1	1.553	0.05104	0.5654	0.5796	1.547	0.2378	uncharacterized LOC107276118
LOC107281874	NA	-3.223	0.5889	5.15	0.04287	-1.846	0.9133	7.788	0.041	11.94	0.007155	-6.996	0.7674	4.15	0.7199	uncharacterized LOC107281874
LOC4345815	LOC_Os08g36920	-3.223	0.03354	-0.8007	0.6121	4.377	0.033	-1.564	0.7284	3.339	0.09715	5.177	0.03802	4.903	0.1826	ethylene-responsive transcription factor ERF109
LOC4328967	LOC_Os02g16780	-3.215	3.042e-05	-0.3	0.6407	-0.004063	0.9991	0.1108	0.9804	0.8185	0.3466	0.2959	0.8268	0.7077	0.6449	expansin-A14-like
LOC4333004	LOC_Os03g27019	-3.21	5.913e-10	-1.845	2.063e-06	-0.1514	0.6053	-0.2928	0.6082	0.05871	0.861	1.693	0.0001915	0.3515	0.4695	protein LNK1
LOC4325383	LOC_Os01g72740	-3.208	4.152e-09	-0.1609	0.5667	0.1059	0.7912	-0.1937	0.8541	0.4498	0.1571	0.2668	0.5551	0.6435	0.2632	premnaspirodiene oxygenase
LOC112938995	LOC_Os05g14960	-3.204	0.001018	-1.428	0.09268	-0.05659	0.982	-0.6232	0.8443	0.3325	0.8577	1.372	0.4578	0.9556	0.7078	uncharacterized LOC112938995
LOC4325989	LOC_Os01g03680	-3.192	0.0004014	0.5136	0.5139	1.1	0.2879	0.3385	0.9392	2.089	0.04732	0.586	0.6873	1.75	0.3094	Bowman-Birk type bran trypsin inhibitor
LOC9271178	NA	-3.191	2.668e-05	0.3281	0.5917	-0.2069	0.8633	0.5278	0.7788	-0.1213	0.9245	-0.535	0.6604	-0.6492	0.6911	heparan-alpha-glucosaminide N-acetyltransferase
LOC4344693	LOC_Os08g05980	-3.184	0.0003746	-0.7932	0.3054	0.9	0.3872	0.2197	0.9647	1.531	0.121	1.693	0.18	1.311	0.4473	uncharacterized LOC4344693
LOC9267826	LOC_Os08g20200	-3.184	0.0001126	-1.739	0.01682	-0.4714	0.6791	0.1165	0.9818	1.004	0.2638	1.268	0.3039	0.8872	0.5837	fatty acyl-CoA reductase 1
LOC4344083	LOC_Os07g44910	-3.182	0.001507	0.5442	0.5163	0.7892	0.6304	-0.5496	0.8781	2.17	0.0909	0.245	0.8989	2.72	0.2126	probable carboxylesterase 18
LOC4347069	LOC_Os09g25060	-3.182	2.676e-10	0.581	0.006889	0.3937	0.1353	0.4749	0.1593	0.0005735	0.9997	-0.1873	0.6169	-0.4744	0.3089	WRKY transcription factor WRKY76-like
LOC4347993	LOC_Os10g02840	-3.179	0.009205	-1.239	0.2677	-0.9192	0.7581	-0.5679	0.9124	-0.8862	0.761	0.3198	0.9592	-0.3184	0.9428	acetylserotonin O-methyltransferase 3-like
LOC9271754	LOC_Os01g16980	-3.178	0.0149	-0.3265	0.8059	0.003593	1	-0.3613	0.962	2.167	0.2324	0.3301	0.9276	2.528	0.3843	uncharacterized LOC9271754
LOC4334172	LOC_Os03g55100	-3.177	1.365e-08	-0.7188	0.01762	0.5664	0.1385	-0.1254	0.9458	0.7768	0.04889	1.285	0.01089	0.9022	0.1942	cyclic nucleotide-gated ion channel 2
LOC4337121	LOC_Os04g54130	-3.174	2.701e-10	-0.3711	0.06853	0.02775	0.9425	-0.1479	0.8602	-0.08603	0.7937	0.3988	0.2398	0.06183	0.9264	receptor-like serine/threonine-protein kinase SD1-8
LOC112939655	LOC_Os07g31070	-3.171	0.003348	-0.1465	0.9001	-0.7933	0.7256	0.2496	0.9674	-0.7907	0.7232	-0.6469	0.792	-1.04	0.7491	protein ACCELERATED CELL DEATH 6-like
LOC4343720	LOC_Os07g39240	-3.165	0.001452	4.334	3.227e-06	6.261	3.464e-06	4.175	9.45e-06	6.23	5.185e-06	1.926	0.1294	2.054	0.2509	uncharacterized LOC4343720
LOC107279291	NA	-3.164	0.008906	1.296	0.1469	-0.06397	0.9852	0.1012	0.9887	0.7293	0.7592	-1.36	0.6271	0.6281	0.868	cysteine-rich receptor-like protein kinase 37
LOC4349181	LOC_Os10g38340	-3.157	1.298e-05	-0.3937	0.4723	0.8257	0.197	-0.03934	0.9923	0.144	0.8616	1.219	0.1421	0.1834	0.9075	probable glutathione S-transferase GSTU6
LOC4349204	LOC_Os10g38720	-3.157	1.608e-07	-0.1912	0.6286	0.2499	0.6674	-0.2186	0.897	0.1382	0.83	0.4412	0.505	0.3567	0.7147	probable glutathione S-transferase GSTU6
LOC9271713	NA	-3.156	2.679e-05	1.212	0.02832	3.014	0.0008424	0.7917	0.517	2.7	0.003103	1.802	0.0506	1.908	0.1639	G-type lectin S-receptor-like serine/threonine-protein kinase SD2-5
LOC4330933	LOC_Os02g54140	-3.154	4.347e-05	1.196	0.02222	4.204	3.958e-05	2.521	0.0008516	3.862	0.0001648	3.009	0.003439	1.341	0.3046	18.6 kDa class III heat shock protein-like
LOC4349185	LOC_Os10g38350	-3.147	1.792e-06	0.1202	0.8193	0.2629	0.6559	-0.05366	0.9867	-0.2872	0.6167	0.1428	0.8707	-0.2335	0.8453	uncharacterized LOC4349185
LOC107276180	NA	-3.145	4.582e-05	-0.877	0.1449	0.04682	0.9697	0.3031	0.927	-0.4316	0.6362	0.9238	0.3693	-0.7347	0.6209	uncharacterized LOC107276180
LOC9266192	LOC_Os10g18510	-3.143	0.00108	-3.91	0.001814	-1.436	0.4569	-0.6175	0.8397	-2.134	0.2964	2.473	0.378	-1.516	0.6151	UDP-glycosyltransferase 83A1
LOC4347115	LOC_Os09g25850	-3.142	0.01349	-0.09837	0.947	0.944	0.6597	0.6156	0.9118	2.481	0.1371	1.042	0.6731	1.866	0.5105	protein ECERIFERUM 3
LOC4352296	LOC_Os12g32200	-3.135	0.02935	0.01891	0.9922	-1.623	0.569	1.43	0.722	-1.432	0.6141	-1.642	0.6044	-2.862	0.4686	uncharacterized LOC4352296
LOC4336815	LOC_Os04g49980	-3.134	0.001433	-1.447	0.1101	-0.7791	0.5708	0.5564	0.8875	-0.5798	0.6872	0.6678	0.7102	-1.136	0.6114	late embryogenesis abundant protein 18
LOC107278642	LOC_Os01g20206	-3.131	2.676e-10	-0.0053	0.9846	0.6902	0.01358	-0.1654	0.8166	0.501	0.06732	0.6955	0.0358	0.6664	0.1743	putative methyltransferase DDB_G0268948
LOC4350568	LOC_Os11g31060	-3.128	4.644e-05	-2.313	0.001883	0.2364	0.8277	-0.4095	0.8767	0.09468	0.9391	2.55	0.02111	0.5042	0.7685	uncharacterized LOC4350568
LOC4348825	LOC_Os10g32570	-3.123	5.27e-08	0.1541	0.6688	-0.6625	0.1517	0.01964	0.995	-0.447	0.3405	-0.8166	0.1439	-0.4667	0.5649	cysteine--tRNA ligase, chloroplastic/mitochondrial
LOC4327950	LOC_Os01g49580	-3.117	1.216e-05	-0.07192	0.9117	0.1788	0.8643	0.07719	0.9857	0.3997	0.6554	0.2507	0.8318	0.3225	0.8404	LEAF RUST 10 DISEASE-RESISTANCE LOCUS RECEPTOR-LIKE PROTEIN KINASE-like 2.7
LOC9270349	LOC_Os02g45420	-3.117	0.004725	-0.3402	0.7765	2.744	0.04787	-1.307	0.6387	1.994	0.1375	3.084	0.0701	3.301	0.1913	ethylene-responsive transcription factor ERF027
LOC4336465	LOC_Os04g44580	-3.11	0.005672	-0.9433	0.3331	-3.131	0.254	0.301	0.9584	0.3879	0.87	-2.188	0.3811	0.08685	0.9819	uncharacterized LOC4336465
LOC107277442	LOC_Os08g04360	-3.109	0.0009201	-0.1991	0.826	1.282	0.3135	-0.8214	0.7208	1.299	0.315	1.481	0.3161	2.12	0.298	mavicyanin
LOC4346110	LOC_Os08g41650	-3.107	0.0005235	-0.6637	0.3815	-0.05445	0.9802	-0.2877	0.9513	0.2911	0.8594	0.6093	0.7386	0.5788	0.8153	uncharacterized LOC4346110
LOC9272536	LOC_Os01g56240	-3.105	0.0002804	0.5875	0.3908	1.946	0.05562	-0.4772	0.8687	1.403	0.1792	1.359	0.2621	1.88	0.272	auxin-responsive protein SAUR71
LOC4323880	LOC_Os01g08440	-3.103	1.074e-06	-0.3784	0.369	0.5456	0.2797	-0.2953	0.8608	0.5078	0.3146	0.924	0.1552	0.8031	0.3731	crocetin glucosyltransferase, chloroplastic
LOC107277389	LOC_Os07g04560	-3.102	5.246e-08	-0.3009	0.3548	-0.3829	0.363	-0.2507	0.8397	-0.0704	0.8974	-0.08202	0.9036	0.1803	0.8421	transcription factor JUNGBRUNNEN 1
LOC4344329	LOC_Os07g48610	-3.093	0.001061	-0.8215	0.3003	1.48	0.2458	-0.8261	0.7162	1.101	0.4263	2.301	0.1159	1.928	0.3549	probable lysophospholipase BODYGUARD 4
LOC107281276	NA	-3.088	2.911e-07	-3.27	3.272e-06	0.6373	0.16	-0.5668	0.49	0.1745	0.7506	3.908	3.207e-05	0.7413	0.366	polygalacturonase At1g48100-like
LOC4339240	LOC_Os05g42250	-3.088	5.029e-07	-1.112	0.008809	0.05111	0.9504	-0.6257	0.4638	0.1059	0.8835	1.163	0.08481	0.7316	0.4352	cyclic nucleotide-gated ion channel 4
LOC4341136	LOC_Os06g31090	-3.088	3.936e-05	-0.2062	0.7605	0.7261	0.3835	-0.1509	0.9703	0.5158	0.5629	0.9323	0.3648	0.6667	0.6582	BTB/POZ domain-containing protein POB1
LOC4352840	LOC_Os12g43000	-3.088	9.519e-09	0.3937	0.1427	-0.2145	0.5842	0.1569	0.9062	0.2361	0.5261	-0.6082	0.1694	0.07925	0.9275	uncharacterized LOC4352840
LOC4332124	LOC_Os03g12520	-3.085	0.0003379	-0.7358	0.3246	-0.92	0.4837	-0.05553	0.9919	0.4652	0.7131	-0.1842	0.9151	0.5208	0.8106	probable protein kinase At2g41970
LOC4336424	LOC_Os04g44060	-3.075	1.902e-08	-1.775	4.126e-05	0.4374	0.192	-0.2487	0.808	0.1316	0.7414	2.212	0.0002052	0.3802	0.5521	probable aquaporin PIP2-3
LOC4341912	LOC_Os06g47750	-3.072	1.434e-07	0.2319	0.5276	1.224	0.01196	0.5958	0.4013	0.4769	0.317	0.992	0.08134	-0.1189	0.9171	tyrosine-sulfated glycopeptide receptor 1
LOC4325959	LOC_Os01g41420	-3.068	0.003785	-0.2398	0.8338	3.467	0.01287	-0.8567	0.7998	2.163	0.1044	3.707	0.02468	3.02	0.2049	amino acid transporter AVT1I
LOC4345993	LOC_Os08g39840	-3.066	0.0008641	-1.04	0.2123	-0.7208	0.5801	-0.6953	0.816	-0.03117	0.9869	0.3194	0.8635	0.6641	0.7702	lipoxygenase 7, chloroplastic-like
LOC4346292	LOC_Os08g44270	-3.066	1.296e-07	-2.006	6.153e-05	0.2174	0.6345	-0.5268	0.4753	0.05206	0.9261	2.223	0.000698	0.5788	0.4318	KDEL-tailed cysteine endopeptidase CEP1
LOC4328490	LOC_Os02g08150	-3.059	0.0005798	-0.01779	0.9868	0.2467	0.8641	-0.2811	0.9572	1.716	0.0966	0.2645	0.8769	1.997	0.2612	zinc finger protein CONSTANS-LIKE 3
LOC107280908	NA	-3.056	0.007998	-0.3261	0.7742	-0.9446	0.7267	0.5207	0.9078	1.509	0.3796	-0.6185	0.8239	0.9888	0.7313	uncharacterized LOC107280908
LOC112936059	LOC_Os08g10560	-3.054	0.0002112	0.1927	0.7911	0.9298	0.4072	-0.3239	0.9244	0.6917	0.5727	0.7371	0.5761	1.016	0.5793	nuclear transcription factor Y subunit C-4-like
LOC4331930	LOC_Os03g09910	-3.054	1.636e-09	-0.4846	0.0413	0.0939	0.7999	0.02821	0.987	-0.09112	0.8052	0.5785	0.1257	-0.1193	0.8617	aminotransferase ALD1 homolog
LOC4351915	LOC_Os12g15680	-3.054	6.263e-08	-0.3434	0.2785	-0.7556	0.05597	-0.1608	0.9263	-0.4331	0.2609	-0.4122	0.433	-0.2723	0.7276	laccase-24-like
LOC4337604	LOC_Os05g02240	-3.051	3.373e-08	-1.407	0.0003297	0.2982	0.5014	-0.2726	0.7981	0.2692	0.5495	1.706	0.002812	0.5418	0.4493	cation/H(+) antiporter 20
LOC4348826	LOC_Os10g32580	-3.051	0.006313	-2.117	0.06105	-0.4256	0.8643	-0.797	0.8324	-1.805	0.4567	1.691	0.4932	-1.008	0.7937	GDSL esterase/lipase At5g33370
LOC4349165	LOC_Os10g38110	-3.05	0.002498	-0.4112	0.6886	1.537	0.2036	0.8625	0.776	1.431	0.2359	1.948	0.2003	0.5684	0.8252	cytochrome P450 704C1
LOC107277053	LOC_Os03g06020	-3.046	2.825e-06	-0.1508	0.7739	0.2042	0.7841	0.02148	0.9979	0.653	0.273	0.3551	0.6816	0.6315	0.5551	expansin-A15-like
LOC4343009	LOC_Os07g22850	-3.046	6.226e-06	0.4396	0.3483	-0.02932	0.9818	0.5804	0.6261	0.4078	0.6187	-0.4689	0.6406	-0.1727	0.9217	type III polyketide synthase B
LOC4351442	LOC_Os12g04150	-3.042	6.192e-07	-0.06299	0.8964	-0.7953	0.1216	0.2352	0.8961	-0.2059	0.7272	-0.7323	0.2606	-0.4411	0.643	probable carboxylesterase 17
LOC107276196	LOC_Os02g51440	-3.041	0.007167	-1.889	0.1002	0.3079	0.8714	-1.308	0.6716	0.8368	0.6017	2.197	0.2418	2.145	0.3984	putative laccase-9
LOC107276962	LOC_Os11g07090	-3.038	8.904e-07	-3.507	5.194e-06	-0.225	0.741	-0.7767	0.3455	-0.749	0.1965	3.282	0.0003357	0.02772	0.9901	pectinesterase
LOC9269116	LOC_Os05g47860	-3.038	5.66e-08	-0.2166	0.5198	-0.1339	0.8115	0.3559	0.6897	0.2279	0.6482	0.08265	0.9087	-0.128	0.901	uncharacterized LOC9269116
LOC112936024	LOC_Os07g48500	-3.034	0.009298	-1.326	0.255	-0.2865	0.8895	-0.06769	0.9949	2.896	0.05706	1.04	0.6329	2.963	0.2508	ricin B-like lectin R40G3
LOC4343468	LOC_Os07g34980	-3.034	3.873e-05	0.5953	0.2848	-0.6485	0.5343	0.3113	0.9108	-0.179	0.8814	-1.244	0.2572	-0.4903	0.7752	cysteine-rich receptor-like protein kinase 19
LOC4343718	LOC_Os07g39190	-3.033	0.004509	0.4235	0.6412	-0.0008636	1	0.0163	1	1.132	0.5159	-0.4244	0.878	1.116	0.6774	uncharacterized LOC4343718
LOC9268836	LOC_Os01g60600	-3.032	2.284e-05	0.1187	0.8556	0.9414	0.2209	-0.1205	0.9751	0.47	0.5973	0.8227	0.3949	0.5905	0.6861	probable WRKY transcription factor 4
LOC4331194	LOC_Os02g57720	-3.03	7.05e-08	-2.175	2.035e-05	0.4635	0.2113	-0.3598	0.692	0.03702	0.9441	2.638	0.0001252	0.3968	0.58	aquaporin PIP 1-3-like
LOC4349509	LOC_Os10g42780	-3.026	6.122e-08	-0.8277	0.0135	-0.7348	0.1206	-0.3895	0.6449	-0.1801	0.7601	0.09286	0.9307	0.2094	0.8282	plastidal glycolate/glycerate translocator 1, chloroplastic
LOC107276712	LOC_Os03g31446	-3.022	0.0002138	-0.9316	0.1761	-0.1563	0.9147	-0.2509	0.9567	-0.1027	0.9462	0.7754	0.5812	0.1482	0.9593	formin-like protein 6
LOC4341117	LOC_Os06g30640	-3.019	0.0001362	-0.7524	0.2558	-1.48	0.1859	0.3451	0.9169	0.6649	0.4982	-0.7272	0.607	0.3197	0.8745	cytochrome P450 76M5-like
LOC4349246	LOC_Os10g39300	-3.017	5.927e-08	0.07229	0.8467	-0.3424	0.3649	0.272	0.8054	-0.662	0.07885	-0.4147	0.4113	-0.934	0.1902	aspartic proteinase nepenthesin-1
LOC4330627	LOC_Os02g49920	-3.013	1.788e-05	-1.451	0.01245	-0.6533	0.4068	-0.5384	0.7535	0.8389	0.2273	0.7976	0.4156	1.377	0.2612	3-ketoacyl-CoA synthase 6
LOC4352581	LOC_Os12g38290	-3.011	3.943e-09	-0.1687	0.545	-0.5023	0.09322	0.1317	0.9273	-0.4093	0.1675	-0.3336	0.4257	-0.541	0.3268	metallothionein-like protein 4B
LOC4324791	LOC_Os01g64470	-3.007	6.038e-07	-0.1281	0.7773	1.626	0.003611	-0.05453	0.9857	0.759	0.1313	1.754	0.008505	0.8135	0.3526	NDR1/HIN1-like protein 10
LOC107277534	LOC_Os03g24100	-3.001	6.334e-06	-0.1253	0.8254	0.6881	0.3147	0.05066	0.9886	0.7182	0.2896	0.8135	0.3366	0.6675	0.5748	uncharacterized LOC107277534
LOC107276262	LOC_Os06g36330	-2.997	5.774e-07	-0.7637	0.04868	-0.2801	0.6709	0.08671	0.9747	0.04205	0.9587	0.4837	0.5151	-0.04466	0.9804	protein DETOXIFICATION 51
LOC4345353	LOC_Os08g26350	-2.99	1.939e-05	-0.6632	0.208	-0.1376	0.8732	0.3097	0.9019	-0.2874	0.7125	0.5256	0.5693	-0.5971	0.6387	uncharacterized LOC4345353
LOC112939039	NA	-2.989	1.989e-06	-0.3497	0.4282	-0.05177	0.9665	0.1663	0.9522	-0.7854	0.2542	0.2979	0.7467	-0.9517	0.3871	uncharacterized LOC112939039
LOC107277732	LOC_Os03g32220	-2.987	0.01743	-0.394	0.7778	-1.047	0.6816	-0.6372	0.9186	-0.06822	0.9829	-0.6528	0.827	0.569	0.898	zinc finger protein 36-like
LOC107277720	LOC_Os05g40080	-2.983	1.52e-05	0.696	0.1587	0.05717	0.9615	0.3953	0.8372	-0.8486	0.3402	-0.6388	0.5213	-1.244	0.3629	probable WRKY transcription factor 38
LOC4323896	LOC_Os01g50100	-2.982	6.362e-05	-1.397	0.02639	-0.038	0.974	-0.7022	0.6708	-0.1313	0.8944	1.359	0.1566	0.5708	0.6994	ABC transporter B family member 11
LOC4350528	LOC_Os11g29400	-2.982	4.494e-11	-0.5243	0.003816	0.1591	0.4355	0.1286	0.8477	0.05125	0.8327	0.6834	0.01093	-0.07735	0.8681	6-phosphogluconate dehydrogenase, decarboxylating 2, chloroplastic-like
LOC112936186	NA	-2.979	0.0002791	-1.095	0.1202	-0.3602	0.7457	0.2783	0.9512	-0.301	0.7861	0.735	0.5578	-0.5793	0.7496	uncharacterized LOC112936186
LOC4346993	LOC_Os09g23560	-2.978	1.591e-05	0.7434	0.1409	-0.6982	0.2748	0.1662	0.9617	-0.1577	0.84	-1.442	0.07951	-0.3238	0.8132	probable cinnamyl alcohol dehydrogenase 8D
LOC4332607	LOC_Os03g19420.2	-2.97	2.078e-05	-3.01	0.0001465	-0.5556	0.3844	-0.5028	0.7791	-0.4605	0.4797	2.455	0.007275	0.04239	0.9846	nicotianamine synthase 2-like
LOC112939874	NA	-2.966	5.272e-07	0.4306	0.2373	0.2734	0.7235	0.2236	0.8954	0.3812	0.6152	-0.1572	0.8546	0.1576	0.9022	uncharacterized LOC112939874
LOC107276171	LOC_Os05g44180	-2.962	2.222e-08	-0.1862	0.5448	0.2402	0.5794	-0.09371	0.9624	-0.1401	0.7722	0.4264	0.3957	-0.04634	0.9687	protein HEADING DATE 3A-like
LOC107277368	LOC_Os02g13460	-2.958	0.0002834	-0.1559	0.831	1.584	0.1502	-0.5498	0.7975	1.237	0.3573	1.74	0.1406	1.787	0.3315	receptor protein kinase CLAVATA1
LOC4327388	LOC_Os01g62290	-2.957	4.796e-06	-2.311	0.0002642	1.893	0.003166	-0.1563	0.9606	1.441	0.01691	4.204	9.033e-05	1.597	0.1471	probable mediator of RNA polymerase II transcription subunit 37c
LOC4344814	LOC_Os08g08130	-2.954	0.01451	0.05222	0.9715	0.05582	0.9854	0.6882	0.8899	0.393	0.8639	0.003598	1	-0.2952	0.949	glutathione S-transferase T3
LOC112935992	LOC_Os12g05860	-2.952	4.577e-06	-0.196	0.7033	1.36	0.02246	-0.5502	0.6539	0.8182	0.1503	1.556	0.03573	1.368	0.2001	germin-like protein 12-2
LOC107275877	LOC_Os03g08410	-2.948	4.449e-05	-1.291	0.03084	-1.23	0.1353	0.08183	0.9857	-0.9836	0.2251	0.06103	0.9676	-1.065	0.4388	probable flavin-containing monooxygenase 1
LOC4327921	LOC_Os01g38190	-2.948	1.046e-07	-0.5774	0.0771	-0.1261	0.8307	0.09466	0.9653	0.5416	0.2222	0.4512	0.4513	0.4469	0.5751	UPF0481 protein At3g47200
LOC4346066	LOC_Os08g40910	-2.948	0.007596	-2.185	0.05608	2.11	0.1448	0.0602	0.9944	0.2077	0.9333	4.296	0.0231	0.1475	0.9758	uncharacterized LOC4346066
LOC4328808	LOC_Os02g13780	-2.947	1.553e-06	-0.05944	0.9094	-0.1908	0.7821	0.32	0.8434	1.077	0.05006	-0.1314	0.8836	0.7568	0.4161	probable LRR receptor-like serine/threonine-protein kinase At3g47570
LOC4337210	NA	-2.946	1.487e-05	-0.6548	0.2074	-0.4717	0.5755	-0.06225	0.9867	0.2644	0.7587	0.1832	0.8796	0.3267	0.8294	receptor like protein 21
LOC4342173	LOC_Os07g01214	-2.946	3.476e-05	-2.673	0.0004679	-0.9035	0.2862	-0.7487	0.6017	0.7306	0.3398	1.77	0.09266	1.479	0.261	potassium transporter 22-like
LOC4346028	LOC_Os08g40380	-2.946	0.0003436	0.07797	0.9296	-0.4108	0.7676	0.01889	0.9998	0.6027	0.6011	-0.4888	0.7545	0.5838	0.7687	cytosolic sulfotransferase 5
LOC9271283	LOC_Os12g36210	-2.945	0.01468	0.1265	0.9336	-0.01006	0.998	0.4944	0.9497	2.523	0.1015	-0.1366	0.9607	2.029	0.4473	subtilisin-chymotrypsin inhibitor-2A
LOC112937865	NA	-2.944	0.3355	1.873	0.397	8.434	0.00524	-2.944	0.8157	2.077	0.6598	6.561	0.168	5.021	0.533	uncharacterized LOC112937865
LOC107278718	LOC_Os02g13450	-2.942	0.0003049	0.238	0.7592	0.8269	0.4402	0.03242	0.9979	0.8737	0.404	0.5889	0.6671	0.8413	0.6414	receptor-like protein 52
LOC4342321	LOC_Os07g03780	-2.942	6.095e-07	-0.3362	0.3983	0.4653	0.375	-0.2439	0.8897	0.7681	0.1268	0.8014	0.2109	1.012	0.255	L-type lectin-domain containing receptor kinase IV.1
LOC4332421	LOC_Os03g16940	-2.936	0.04516	-0.06392	0.9729	-0.8961	0.7628	1.879	0.6017	-0.8602	0.7693	-0.8322	0.8067	-2.739	0.4825	uncharacterized protein Mb0911c
LOC4327187	LOC_Os01g12810	-2.935	0.0008127	-2.545	0.006466	1.282	0.2239	-1.047	0.5997	0.8516	0.4516	3.827	0.00851	1.898	0.3029	pentatricopeptide repeat-containing protein At5g25630
LOC4332620	LOC_Os03g19560	-2.931	2.377e-06	-1.768	0.0008965	1.164	0.03741	-0.408	0.7798	0.8058	0.1389	2.932	0.0006461	1.214	0.2257	protein high chlorophyll fluorescent 107
LOC4341419	LOC_Os06g39230	-2.93	0.0002155	-0.6936	0.3125	-0.092	0.9458	-0.5522	0.8252	1.132	0.1927	0.6016	0.6408	1.684	0.2696	aldehyde dehydrogenase family 2 member C4
LOC107276271	LOC_Os07g26720	-2.924	0.001003	0.6263	0.3834	-1.843	0.2901	0.8063	0.6756	0.1662	0.9297	-2.469	0.1685	-0.6402	0.8035	two-component response regulator ORR7-like
LOC4344201	LOC_Os07g46870	-2.918	5.389e-08	-0.7167	0.02369	-1.065	0.02017	-0.4901	0.4627	-0.7144	0.09856	-0.348	0.5474	-0.2243	0.7981	momilactone A synthase-like
LOC4327908	LOC_Os01g18110	-2.916	1.084e-06	-1.561	0.001175	1.044	0.05448	-0.5774	0.5302	0.5474	0.3271	2.605	0.000982	1.125	0.2418	cinnamoyl-CoA reductase 1-like
LOC4347601	LOC_Os09g34330	-2.913	0.01327	-1.659	0.1507	-0.3755	0.8983	0.2974	0.9636	0.6359	0.7878	1.284	0.6796	0.3385	0.9325	transcription factor MYC2
LOC4348501	NA	-2.913	1.055e-05	-1.15	0.02654	0.06014	0.9533	-0.05909	0.987	0.3607	0.6333	1.21	0.1509	0.4197	0.7509	uncharacterized LOC4348501
LOC4351925	LOC_Os12g16220.2	-2.913	1.034e-08	-1.151	0.0004474	-0.5229	0.107	-0.4017	0.4908	-0.4645	0.1503	0.6278	0.134	-0.06274	0.9422	isoflavone reductase homolog
LOC4332658	LOC_Os03g20280	-2.912	1.197e-09	-0.6913	0.003859	-0.1459	0.6552	-0.1009	0.9387	-0.4966	0.09012	0.5454	0.1269	-0.3956	0.4346	aspartic proteinase nepenthesin-1
LOC4346358	LOC_Os08g45190	-2.912	0.009718	-2.238	0.05909	1.109	0.4994	-0.5751	0.9175	0.5434	0.7744	3.348	0.08222	1.118	0.7027	protein PROTON GRADIENT REGULATION 5, chloroplastic
LOC107277025	NA	-2.91	8.663e-06	-0.00235	0.9985	-0.3389	0.7085	0.1979	0.945	0.903	0.1908	-0.3365	0.7495	0.7051	0.5496	uncharacterized LOC107277025
LOC112936477	LOC_Os09g13250	-2.907	1.275e-05	0.8178	0.09203	0.2007	0.8205	0.4372	0.7978	-0.4296	0.6024	-0.6171	0.4974	-0.8668	0.4858	uncharacterized LOC112936477
LOC112938463	NA	-2.906	0.0003402	-1.832	0.01598	0.6807	0.56	-0.7443	0.7016	-0.5775	0.6839	2.513	0.05115	0.1668	0.9657	U5 spliceosomal RNA
LOC4338635	LOC_Os05g31670	-2.901	0.007143	-2.005	0.06682	-0.1057	0.9705	0.5137	0.9085	0.9112	0.612	1.899	0.394	0.3974	0.9033	Membrane protein PM19L
LOC4339406	LOC_Os05g45350	-2.9	1.057e-06	-1.376	0.002673	-0.04008	0.9597	-0.3328	0.8237	0.2641	0.6546	1.336	0.04629	0.597	0.5249	chaperone protein dnaJ C76, chloroplastic
LOC4332896	LOC_Os03g24820	-2.899	9.9e-07	-0.3564	0.385	-0.3809	0.5177	-0.1448	0.9576	-0.6171	0.2657	-0.02453	0.9788	-0.4723	0.6442	uncharacterized LOC4332896
LOC9266259	NA	-2.897	1.955e-05	0.5563	0.2765	1.041	0.09515	-0.217	0.9458	0.4773	0.4658	0.4843	0.581	0.6943	0.5475	uncharacterized LOC9266259
LOC112936624	LOC_Os10g30680	-2.895	1.792e-08	-0.2496	0.3673	0.2849	0.5793	0.3955	0.5091	0.4697	0.2725	0.5346	0.2596	0.07414	0.9506	zinc finger BED domain-containing protein RICESLEEPER 2-like
LOC4348053	LOC_Os10g04560	-2.895	1.212e-05	1.1	0.01926	0.9783	0.165	1.189	0.1019	1.767	0.01662	-0.1217	0.9215	0.5787	0.6284	disease resistance protein RGA2
LOC107277430	LOC_Os08g25440	-2.89	0.003297	-0.1915	0.8522	1.442	0.2817	0.7122	0.8021	2.407	0.05815	1.634	0.305	1.695	0.4072	uncharacterized LOC107277430
LOC4347175	LOC_Os09g26940	-2.88	0.03644	0.2141	0.8806	-0.03133	0.9954	0.3975	0.9578	1.763	0.398	-0.2454	0.9509	1.365	0.6928	flavonoid 3'-monooxygenase
LOC4338747	NA	-2.879	0.01149	-0.2433	0.8487	-0.1377	0.9589	0.7293	0.8634	0.6712	0.7284	0.1057	0.9707	-0.05807	0.9934	uncharacterized LOC4338747
LOC9268734	NA	-2.875	9.513e-10	-0.05381	0.8345	0.5798	0.03132	-0.2047	0.7746	0.145	0.6279	0.6336	0.06233	0.3497	0.4672	disease resistance protein PIK6-NP-like
LOC107276020	LOC_Os12g17860	-2.874	0.0006046	1.181	0.1002	0.7902	0.4345	0.8697	0.6532	0.5401	0.6188	-0.3909	0.7891	-0.3296	0.882	uncharacterized LOC107276020
LOC112937407	NA	-2.872	0.01722	-0.4673	0.7197	-1.506	0.5539	0.9802	0.7912	-0.1172	0.968	-1.039	0.719	-1.097	0.7571	uncharacterized LOC112937407
LOC107275946	LOC_Os01g52320	-2.87	0.0004103	-0.5628	0.4486	-0.9951	0.3696	-0.4075	0.9076	-0.8626	0.4427	-0.4323	0.778	-0.4551	0.8348	putative disease resistance protein RGA3
LOC4335513	NA	-2.87	1.201e-08	-0.04099	0.9021	-0.1007	0.8072	-0.1644	0.8927	0.06052	0.8899	-0.05972	0.9142	0.2249	0.7364	probable aldo-keto reductase 2
LOC4328200	LOC_Os02g03900	-2.869	9.664e-09	0.3899	0.1205	0.3064	0.3169	0.5527	0.2129	0.2017	0.5363	-0.08345	0.87	-0.351	0.5373	metal transporter NRAT1-like
LOC4333011	LOC_Os03g27190	-2.868	8.795e-05	-1.012	0.08852	-0.4154	0.7234	-0.7898	0.5751	0.5802	0.5525	0.5964	0.6586	1.37	0.3469	metacaspase-2
LOC4343348	LOC_Os07g32570	-2.864	6.739e-08	1.054	0.001983	0.8577	0.02386	0.6677	0.1958	0.2723	0.4816	-0.1962	0.7234	-0.3955	0.563	probable 5'-adenylylsulfate reductase 1, chloroplastic
LOC107280803	NA	-2.862	0.008891	-0.9805	0.3553	-1.756	0.4524	-1.649	0.4797	-1.696	0.4679	-0.7758	0.7679	-0.04674	0.9769	uncharacterized LOC107280803
LOC4342030	LOC_Os06g49640	-2.855	1.526e-09	-0.379	0.08342	-0.09991	0.775	-0.05665	0.9709	-0.4043	0.1568	0.2791	0.4634	-0.3476	0.4967	uncharacterized LOC4342030
LOC4327651	LOC_Os01g40260	-2.854	0.001752	-1.615	0.06237	0.3075	0.8562	-0.1732	0.9751	1.264	0.3024	1.923	0.224	1.437	0.4748	WRKY transcription factor SUSIBA2
LOC4339544	LOC_Os05g47960	-2.851	4.778e-07	-0.2294	0.5611	0.7589	0.117	-0.1808	0.9298	0.337	0.5305	0.9884	0.1021	0.5178	0.5599	uncharacterized LOC4339544
LOC107276325	LOC_Os07g39210	-2.849	0.007761	-0.5084	0.6314	0.395	0.853	-0.6252	0.8839	0.1835	0.9414	0.9034	0.6796	0.8087	0.8107	uncharacterized LOC107276325
LOC4326694	LOC_Os01g43700	-2.843	6.621e-10	-0.6444	0.003805	-0.1771	0.4943	-0.334	0.4427	0.1797	0.479	0.4673	0.139	0.5137	0.2483	cytochrome P450 72A13
LOC4325736	LOC_Os01g27160	-2.841	2.362e-08	-1.267	0.0003493	0.8557	0.02263	0.0373	0.9862	1.458	0.0008728	2.122	0.0002615	1.421	0.08097	cullin-1
LOC4345387	LOC_Os08g27840	-2.841	7.163e-07	-0.676	0.06882	-0.1232	0.8265	-0.4926	0.5955	0.3756	0.4096	0.5528	0.3592	0.8682	0.2785	phosphoenolpyruvate carboxylase 2
LOC107281682	NA	-2.838	7.974e-08	-0.1007	0.7796	0.1724	0.709	0.7361	0.1518	0.5906	0.1255	0.273	0.6268	-0.1455	0.8722	calmodulin-like protein 5
LOC4329764	NA	-2.833	1.219e-05	-0.7898	0.106	0.151	0.8676	-0.09778	0.9777	0.7735	0.2472	0.9408	0.274	0.8712	0.4473	7-deoxyloganetin glucosyltransferase
LOC4328590	LOC_Os02g09980	-2.831	2.333e-06	0.236	0.5917	-0.4854	0.4918	-0.01593	0.9989	0.1975	0.7927	-0.7214	0.3562	0.2134	0.8722	uncharacterized LOC4328590
LOC4339156	LOC_Os05g41030	-2.83	7.836e-05	-1.869	0.005637	-0.4727	0.6326	-0.2491	0.9465	0.4295	0.6449	1.396	0.1942	0.6786	0.656	xylogen-like protein 11
LOC4331633	LOC_Os03g05590	-2.826	1.314e-05	-0.3422	0.5016	0.1746	0.8506	0.1002	0.9761	-0.228	0.8454	0.5168	0.585	-0.3282	0.8462	ethylene-responsive transcription factor ERF096
LOC4350451	LOC_Os11g26750	-2.825	0.001522	-3.349	0.002297	0.1408	0.9327	-0.5519	0.8747	-0.06233	0.9728	3.49	0.0285	0.4896	0.8507	dehydrin Rab16D-like
LOC4352563	LOC_Os12g38051	-2.825	9.966e-06	-0.1156	0.8426	-0.5983	0.2897	0.2048	0.947	-0.6535	0.2423	-0.4827	0.5499	-0.8583	0.4068	metallothionein-like protein 4B
LOC4347077	LOC_Os09g25200	-2.823	1.579e-05	-0.4327	0.3977	0.4005	0.6115	0.2622	0.9176	0.2956	0.7258	0.8332	0.3457	0.0334	0.9886	E3 ubiquitin-protein ligase RNF144A
LOC4346803	LOC_Os09g17740	-2.822	0.00477	0.1123	0.9259	0.551	0.6912	-0.09843	0.9895	0.7102	0.5877	0.4387	0.8175	0.8086	0.737	chlorophyll a-b binding protein 1, chloroplastic-like
LOC4326043	LOC_Os01g03130	-2.821	1.22e-08	0.2081	0.4437	0.8243	0.01846	0.236	0.7926	0.03585	0.9425	0.6162	0.1442	-0.2002	0.7766	uncharacterized LOC4326043
LOC4336681	LOC_Os04g47720	-2.818	1.298e-07	-0.7604	0.02269	-0.7867	0.08812	0.5616	0.3925	2.126	0.0001241	-0.02632	0.9709	1.565	0.08765	cis-zeatin O-glucosyltransferase 1
LOC107278749	NA	-2.817	1.576e-08	-0.203	0.4677	-0.3485	0.3497	0.2147	0.8297	-0.313	0.4062	-0.1454	0.7917	-0.5277	0.398	probable disease resistance protein At1g12290
LOC4352063	LOC_Os12g22284	-2.814	0.001897	-0.6118	0.4868	0.03628	0.9852	0.0861	0.989	1.351	0.222	0.648	0.7027	1.265	0.5185	ABC transporter G family member 11
LOC112936625	NA	-2.811	0.005324	-0.5778	0.5688	0.9262	0.5447	0.04389	0.9979	-0.9966	0.6027	1.504	0.385	-1.041	0.7256	30S ribosomal protein S7, chloroplastic-like
LOC4329427	LOC_Os02g30100	-2.808	2.692e-09	-0.5046	0.03002	-0.1763	0.5703	-0.05418	0.9729	-0.4204	0.1368	0.3283	0.3866	-0.3662	0.4768	isoflavone 2'-hydroxylase
LOC4346747	LOC_Os09g15820	-2.801	8.815e-12	-0.7021	8.222e-05	0.3942	0.0163	0.004039	0.9995	0.1753	0.2637	1.096	9.099e-05	0.1713	0.5679	putative glucose-6-phosphate 1-epimerase
LOC9266813	LOC_Os02g27300	-2.792	8.516e-07	-0.4679	0.2174	-0.6642	0.2338	-0.5938	0.4714	0.2631	0.6601	-0.1962	0.8096	0.8569	0.3335	cysteine-rich receptor-like protein kinase 6
LOC107278574	NA	-2.791	0.002784	-0.7085	0.4052	0.8137	0.5868	-0.08156	0.9893	-0.8471	0.6562	1.522	0.345	-0.7655	0.7927	uncharacterized LOC107278574
LOC4345349	LOC_Os08g26120	-2.79	0.0002487	-0.6899	0.3038	0.1394	0.9063	0.5217	0.8312	-0.7813	0.4239	0.8294	0.4774	-1.303	0.4084	uncharacterized LOC4345349
LOC9270602	NA	-2.79	0.009575	-0.131	0.9183	-1.248	0.533	0.8389	0.813	0.875	0.5965	-1.117	0.6263	0.03605	0.9931	purple acid phosphatase 17-like
LOC107278973	NA	-2.782	0.03808	1.183	0.269	1.314	0.5633	-0.3244	0.9671	0.7598	0.7788	0.1304	0.9479	1.084	0.7898	disease resistance protein RGA4-like
LOC9268826	LOC_Os12g13910	-2.781	0.001444	-0.8397	0.3066	0.8222	0.4813	-0.4262	0.9176	1.268	0.2329	1.662	0.2228	1.695	0.3537	allergen Asp f 7 homolog
LOC4336982	LOC_Os04g52440	-2.78	2.48e-05	-0.4694	0.375	0.1476	0.8792	-0.4525	0.8023	0.3317	0.6978	0.617	0.5214	0.7842	0.5385	probable gamma-aminobutyrate transaminase 2, mitochondrial
LOC4347262	LOC_Os09g28400	-2.78	0.52	-0.005606	1	0	1	7.62	0.04254	0	1	0.005606	1	-7.62	1	alpha-amylase isozyme 3A-like
LOC4325709	LOC_Os01g27340	-2.779	0.003429	-0.2345	0.8154	-0.744	0.6867	9.259e-05	1	-2.844	0.1818	-0.5095	0.8098	-2.844	0.3544	probable glutathione S-transferase GSTF1
LOC4344501	NA	-2.777	0.0009675	-0.3481	0.6777	1.086	0.3082	0.05491	0.9925	1.925	0.06192	1.434	0.2703	1.87	0.2756	NAC domain-containing protein 22-like
LOC112937602	NA	-2.776	0.1721	6.885	9.405e-06	9.211	1.294e-05	6.661	3.572e-05	9.751	6.858e-06	2.325	0.3657	3.09	0.4151	uncharacterized LOC112937602
LOC4342381	LOC_Os07g04990	-2.776	0.0009676	-0.6655	0.3903	-0.577	0.686	-0.8232	0.7102	1.119	0.2945	0.08853	0.9702	1.942	0.2771	uncharacterized oxidoreductase At1g06690, chloroplastic
LOC4349207	LOC_Os10g38740	-2.771	1.748e-07	0.1628	0.6424	0.08955	0.8538	-0.08857	0.9671	0.1202	0.7933	-0.0733	0.9103	0.2088	0.8019	probable glutathione S-transferase GSTU6
LOC9270515	LOC_Os01g57020	-2.771	4.523e-06	-1.448	0.00347	-0.3238	0.6574	-0.2932	0.8761	0.1127	0.8917	1.125	0.1478	0.4059	0.7325	protein UPSTREAM OF FLC
LOC4346656	LOC_Os09g12660	-2.77	4.494e-05	-2.026	0.001967	0.3928	0.5879	-0.6343	0.6715	1.081	0.1	2.418	0.009671	1.715	0.1762	glucose-1-phosphate adenylyltransferase small subunit 1, chloroplastic/amyloplastic-like
LOC4342614	LOC_Os07g09190	-2.769	5.487e-05	-0.9684	0.08253	-1.573	0.03912	-0.3675	0.8792	0.03513	0.9723	-0.6049	0.5416	0.4026	0.7789	probable 1-deoxy-D-xylulose-5-phosphate synthase 2, chloroplastic
LOC4342640	LOC_Os07g09620	-2.768	0.00021	1.012	0.07343	-0.7076	0.571	0.8548	0.4957	1.377	0.1295	-1.72	0.165	0.5218	0.75	glycine-rich protein 5
LOC107278601	NA	-2.766	5.277e-06	0.04915	0.9306	0.8003	0.1758	0.2757	0.8899	-0.1339	0.8711	0.7512	0.3214	-0.4096	0.7348	uncharacterized LOC107278601
LOC4342495	NA	-2.766	4.655e-07	-0.2079	0.5984	0.02816	0.9702	-0.2039	0.9104	0.8243	0.0772	0.236	0.7416	1.028	0.2198	uncharacterized LOC4342495
LOC4329425	LOC_Os02g30080	-2.765	0.001236	0.3367	0.6888	0.8528	0.465	0.08421	0.9882	1.458	0.1684	0.5161	0.7414	1.374	0.4473	isoflavone 3'-hydroxylase
LOC4324259	LOC_Os01g16920	-2.756	0.002167	0.1013	0.9152	1.774	0.1279	1.189	0.4245	0.5808	0.7116	1.672	0.2256	-0.608	0.8251	embryonic protein DC-8
LOC4341170	LOC_Os06g33080	-2.756	2.279e-06	-1.056	0.01598	0.1604	0.8157	-0.6012	0.5293	0.03752	0.963	1.216	0.0776	0.6387	0.518	lignin-forming anionic peroxidase
LOC4338287	LOC_Os05g20020	-2.754	9.03e-06	-3.136	4.204e-05	-0.2461	0.7542	-0.3877	0.8253	-0.4198	0.5538	2.89	0.002057	-0.03213	0.9882	polygalacturonase At1g48100
LOC9272683	LOC_Os01g28810	-2.749	0.5564	4.119	0.1025	1.839	0.8076	6.718	0.04771	10.92	0.004209	-2.28	0.951	4.199	0.6752	homeobox-leucine zipper protein ROC2-like
LOC4324929	LOC_Os01g64910	-2.746	2.507e-06	-0.02013	0.9708	0.5467	0.318	-0.2245	0.9157	0.2528	0.6919	0.5668	0.425	0.4773	0.6442	UDP-glycosyltransferase 1
LOC4342202	LOC_Os07g01620	-2.746	3.896e-07	-0.2184	0.5636	0.07501	0.9062	0.2263	0.8854	0.1817	0.745	0.2935	0.6609	-0.04458	0.9765	dirigent protein 1
LOC4333209	LOC_Os03g32490	-2.739	0.0003012	-2.415	0.002775	-1.073	0.2387	-1.107	0.4469	0.1531	0.8925	1.342	0.2512	1.26	0.405	protein CONSERVED IN THE GREEN LINEAGE AND DIATOMS 27, chloroplastic
LOC107277338	LOC_Os01g07050	-2.738	0.01959	0.7955	0.4134	-0.5328	0.8533	0.3418	0.9576	0.008677	0.9983	-1.328	0.6327	-0.3331	0.9502	non-classical arabinogalactan protein 31
LOC4344081	LOC_Os07g44890	-2.736	0.003287	-0.4235	0.6625	0.04143	0.984	0.04523	0.9966	1.876	0.1036	0.465	0.8044	1.831	0.3534	probable carboxylesterase 18
LOC4344910	LOC_Os08g10260	-2.734	1.12e-07	-0.4106	0.1904	0.67	0.09285	-0.1808	0.9076	0.845	0.04108	1.081	0.03541	1.026	0.1693	disease resistance protein RGA5-like
LOC4327325	LOC_Os01g09990	-2.732	3.417e-06	-1.163	0.01059	-0.5462	0.3282	-0.4647	0.7072	-1.073	0.06595	0.6173	0.3949	-0.6084	0.5498	uncharacterized LOC4327325
LOC4330775	LOC_Os02g51930	-2.728	1.035e-07	-0.3076	0.3276	-0.6199	0.117	-0.0248	0.9914	-0.0002748	1	-0.3124	0.5702	0.02452	0.9858	7-deoxyloganetin glucosyltransferase
LOC4345425	LOC_Os08g28880	-2.724	0.0002771	0.5146	0.4349	-0.0514	0.9711	0.2389	0.956	0.7052	0.4325	-0.566	0.6502	0.4663	0.7911	patatin-like protein 2
LOC4350443	LOC_Os11g26340	-2.717	0.006274	-0.6537	0.4827	1.286	0.3785	-1.253	0.5707	-0.008921	0.9984	1.94	0.2436	1.244	0.6719	uncharacterized LOC4350443
LOC107278277	LOC_Os07g32360	-2.712	0.02522	-0.4381	0.7152	1.775	0.3135	-0.02553	1	1.345	0.489	2.213	0.2764	1.37	0.6571	uncharacterized LOC107278277
LOC4332627	LOC_Os03g19670	-2.712	1.986e-05	-2.498	0.0002924	0.004311	0.9979	-0.3142	0.8899	0.5695	0.3755	2.503	0.005881	0.8837	0.4288	GDSL esterase/lipase At4g16230
LOC4327218	LOC_Os01g14660	-2.711	1.733e-05	-2.054	0.0008406	0.04331	0.9638	-0.445	0.7912	0.4786	0.4622	2.098	0.01331	0.9236	0.3996	expansin-A9-like
LOC4329541	LOC_Os02g32770	-2.711	2.931e-06	-1.154	0.009643	-0.147	0.824	-0.3149	0.8494	-1.22	0.03803	1.007	0.1317	-0.9054	0.3417	ent-isokaurene C2/C3-hydroxylase-like
LOC4340567	LOC_Os06g12450	-2.711	0.03674	-1.402	0.2997	0.1887	0.9509	0.9252	0.8409	-0.5831	0.8384	1.59	0.5506	-1.508	0.6999	soluble starch synthase 2-3, chloroplastic/amyloplastic-like
LOC107281202	NA	-2.71	8.723e-06	-0.5087	0.2633	-0.1932	0.8195	-0.4482	0.7546	0.7223	0.2514	0.3154	0.7463	1.171	0.27	disease resistance protein PIK6-NP-like
LOC4347545	LOC_Os09g33680	-2.708	2.563e-10	-0.9087	0.0001266	0.638	0.005763	-0.3155	0.397	0.2152	0.3086	1.547	6.785e-05	0.5307	0.1932	beta-glucosidase 31-like
LOC4347070	LOC_Os09g25070	-2.707	4.701e-07	0.6173	0.07085	0.08979	0.8733	0.3633	0.722	-0.6126	0.1652	-0.5275	0.3544	-0.9759	0.2257	WRKY transcription factor WRKY62-like
LOC4345951	LOC_Os08g39140	-2.706	2.346e-07	-1.62	0.0002202	1.31	0.003216	0.02509	0.9923	1.135	0.009758	2.93	7.096e-05	1.11	0.1567	heat shock protein 81-1
LOC107278773	LOC_Os02g16690	-2.705	0.02627	4.73	7.042e-05	7.268	3.09e-05	4.79	0.0002774	6.515	0.0001554	2.538	0.131	1.725	0.4735	uncharacterized LOC107278773
LOC4325944	LOC_Os01g51670	-2.705	7.472e-08	0.02847	0.9396	0.4472	0.2098	0.1695	0.9062	0.009634	0.9875	0.4187	0.3855	-0.1599	0.845	uncharacterized LOC4325944
LOC4324902	LOC_Os01g66530	-2.704	5.178e-06	-0.6387	0.1428	-0.2471	0.7375	-0.2411	0.9124	-0.04641	0.958	0.3916	0.6475	0.1947	0.8888	protein AUXIN-REGULATED GENE INVOLVED IN ORGAN SIZE
LOC4340486	LOC_Os06g11240	-2.703	2.777e-10	0.07619	0.7137	0.4518	0.04155	-0.2047	0.6956	0.06192	0.8199	0.3756	0.1872	0.2666	0.5133	putative 12-oxophytodienoate reductase 4
LOC4345994	LOC_Os08g39850	-2.703	0.002956	-0.654	0.4729	-0.536	0.696	-0.2622	0.9637	0.9147	0.4276	0.1181	0.9541	1.177	0.561	probable lipoxygenase 8, chloroplastic
LOC107275881	LOC_Os07g03790	-2.702	2.578e-07	-0.6193	0.06305	0.04408	0.9464	-0.5052	0.4926	0.6272	0.1468	0.6634	0.2374	1.132	0.1633	L-type lectin-domain containing receptor kinase IV.1
LOC4342941	LOC_Os07g18750	-2.7	3.801e-07	-1.466	0.0005426	0.1756	0.7028	-0.0831	0.9713	0.1539	0.7406	1.641	0.00455	0.237	0.7793	putative lipid-transfer protein DIR1
LOC9272708	LOC_Os03g50920	-2.7	0.002043	-0.2261	0.8042	0.3009	0.8534	0.1869	0.9711	2.23	0.04732	0.527	0.7642	2.043	0.2631	zinc-finger homeodomain protein 11
LOC9267565	LOC_Os04g44730	-2.699	1.205e-07	0.1009	0.7764	0.6773	0.09955	0.2665	0.8007	1.019	0.02042	0.5764	0.2639	0.7527	0.279	lanC-like protein GCL2
LOC4343318	LOC_Os07g31884	-2.697	1.16e-07	-0.9466	0.005356	0.6263	0.1109	-0.1375	0.9419	1.014	0.01746	1.573	0.004228	1.152	0.1369	protein DETOXIFICATION 19
LOC4326983	LOC_Os01g22590	-2.695	3.077e-05	-1.865	0.002291	-0.4893	0.5516	-0.3959	0.8477	-0.1859	0.8416	1.376	0.1364	0.21	0.9023	polygalacturonase At1g48100
LOC4342507	LOC_Os07g07440	-2.693	1.418e-06	-0.47	0.2268	0.4397	0.3844	-0.4959	0.6233	-0.1357	0.8295	0.9097	0.1442	0.3601	0.7177	NADPH-dependent aldehyde reductase-like protein, chloroplastic
LOC9272566	LOC_Os01g15900	-2.687	2.342e-06	-3.008	1.569e-05	-0.1293	0.8354	-0.8428	0.2466	-0.3649	0.4843	2.879	0.0004425	0.4779	0.6144	cyclic dof factor 2
LOC4350344	LOC_Os11g20090	-2.686	7.878e-06	0.6842	0.1211	-0.7234	0.2585	-0.643	0.5387	-0.6836	0.2858	-1.408	0.06824	-0.04059	0.9842	probable O-methyltransferase 2
LOC4331658	LOC_Os03g05900	-2.68	2.83e-07	-0.8087	0.01714	0.3456	0.3813	-0.7594	0.1687	0.08335	0.8657	1.154	0.02619	0.8427	0.2408	uncharacterized LOC4331658
LOC4339959	LOC_Os06g03500	-2.68	3.945e-05	-0.01639	0.9821	-0.2913	0.7035	0.2578	0.9277	0.7696	0.2249	-0.2749	0.7866	0.5118	0.6822	putative disease resistance RPP13-like protein 3
LOC4334717	LOC_Os03g62200	-2.676	0.0004074	-0.4052	0.5712	-0.7126	0.4131	-0.1197	0.9814	0.3769	0.6853	-0.3073	0.8158	0.4965	0.7688	ammonium transporter 3 member 2-like
LOC112938609	NA	-2.675	0.04793	0.3822	0.8	1.025	0.6471	0.1436	0.9882	3.875	0.03687	0.6425	0.8222	3.732	0.2297	heavy metal-associated isoprenylated plant protein 16-like
LOC4333849	LOC_Os03g49720	-2.674	6.757e-08	-1.165	0.0008608	-0.2109	0.6342	-0.4475	0.4895	-0.1087	0.8222	0.9544	0.05201	0.3388	0.6447	probable plastid-lipid-associated protein 4, chloroplastic
LOC107278609	LOC_Os07g01600	-2.671	0.0004268	0.166	0.8334	-0.9178	0.3845	0.03746	0.9955	1.186	0.1776	-1.084	0.3852	1.148	0.4549	dirigent protein 1
LOC9269286	LOC_Os10g36580	-2.67	2.206e-06	1.123	0.007087	0.5023	0.3125	0.8213	0.2321	0.3099	0.5664	-0.621	0.3353	-0.5113	0.5749	protein RESPONSE TO LOW SULFUR 3
LOC9270180	NA	-2.667	3.354e-06	-0.1116	0.8193	0.02049	0.9829	0.2117	0.9241	-0.002576	0.9985	0.1321	0.885	-0.2143	0.8664	uncharacterized LOC9270180
LOC4348311	NA	-2.665	6.286e-10	-0.1573	0.4331	-0.03747	0.9075	0.07807	0.9512	0.07766	0.7885	0.1198	0.7458	-0.000407	1	UDP-glycosyltransferase 83A1
LOC4336939	LOC_Os04g51990	-2.664	0.0009165	-1.755	0.0273	-0.4022	0.7531	-0.4201	0.909	0.1277	0.9282	1.353	0.3113	0.5478	0.7905	putrescine hydroxycinnamoyltransferase 1-like
LOC4330037	LOC_Os02g41670	-2.663	8.486e-06	-0.2361	0.6272	1.026	0.06364	-0.5154	0.6773	0.9057	0.1011	1.262	0.07497	1.421	0.1762	phenylalanine ammonia-lyase
LOC4345846	LOC_Os08g37432	-2.661	1.642e-06	-0.3424	0.3791	0.5166	0.2586	-0.436	0.6833	0.5162	0.2563	0.859	0.1484	0.9522	0.2552	protein DETOXIFICATION 27
LOC4349361	LOC_Os10g40900	-2.661	0.04826	-0.1039	0.9478	-0.7234	0.8244	-0.4301	0.9598	0.6128	0.827	-0.6196	0.8565	1.043	0.8072	S-norcoclaurine synthase 1
LOC4348083	LOC_Os10g05180	-2.66	6.028e-06	-0.3891	0.379	0.8914	0.125	-0.3695	0.8106	0.2407	0.7394	1.281	0.07585	0.6102	0.5712	26S proteasome non-ATPase regulatory subunit 4 homolog
LOC4327539	LOC_Os01g59020	-2.658	1.201e-08	-1.006	0.0007084	1.271	0.0006579	-0.02877	0.9879	0.7516	0.02652	2.277	6.232e-05	0.7804	0.1845	cytochrome P450 94B3
LOC4339974	LOC_Os06g03670	-2.658	0.0119	-0.781	0.4815	2.343	0.0847	-1.305	0.6466	1.481	0.2836	3.124	0.06998	2.786	0.2551	dehydration-responsive element-binding protein 1C
LOC9269764	LOC_Os03g10478	-2.657	7.722e-07	-2.685	1.303e-05	0.4524	0.2949	-0.4653	0.61	0.01098	0.988	3.138	9.587e-05	0.4763	0.5568	anti-sigma-I factor RsgI6
LOC107277383	LOC_Os11g01410	-2.654	1.024e-05	-0.05488	0.9228	0.08359	0.9267	0.3422	0.8446	0.6986	0.2686	0.1385	0.8912	0.3563	0.7732	ammonium transporter 3 member 1-like
LOC107279888	NA	-2.649	4.274e-05	-0.2081	0.7177	1.411	0.04766	0.2131	0.9455	0.6984	0.3535	1.619	0.05957	0.4852	0.723	RING-H2 finger protein ATL74
LOC9268360	LOC_Os07g44850	-2.645	2.765e-05	-0.9907	0.04932	0.2523	0.7749	-0.1781	0.9572	-1.091	0.1816	1.243	0.1515	-0.9132	0.4894	probable carboxylesterase 18
LOC4335390	LOC_Os04g22080	-2.642	3.95e-05	-0.199	0.7309	-0.9112	0.1415	-0.04533	0.9908	0.03709	0.9667	-0.7122	0.3934	0.08243	0.9647	germin-like protein 8-14
LOC4342032	LOC_Os06g49660	-2.641	1.37e-06	-1.414	0.001476	-0.06045	0.9274	0.1462	0.953	0.5022	0.2839	1.353	0.03013	0.356	0.7027	benzyl alcohol O-benzoyltransferase
LOC4327017	LOC_Os01g55560	-2.639	0.002839	-1.759	0.047	0.1113	0.9549	-0.6557	0.827	1.611	0.1552	1.871	0.2446	2.267	0.2448	probable protein ABIL5
LOC4325694	LOC_Os01g04340	-2.635	3.16e-05	-1.122	0.03123	-0.03112	0.9865	-0.6826	0.5707	-0.1575	0.8929	1.09	0.226	0.5251	0.7076	16.6 kDa heat shock protein-like
LOC4352537	LOC_Os12g37690	-2.635	0.001487	-1.587	0.04828	-0.5931	0.6781	0.2588	0.9584	0.5504	0.6649	0.9939	0.5423	0.2916	0.9055	transcription factor JAMYB-like
LOC4345988	LOC_Os08g39730	-2.634	0.0001242	-0.8064	0.1644	-0.7922	0.3972	-0.5414	0.7792	0.202	0.8473	0.0142	1	0.7434	0.6179	cytochrome P450 76M5-like
LOC4348984	LOC_Os10g35070	-2.631	3.883e-05	-1.056	0.04518	-0.1557	0.8539	-0.2909	0.9105	-0.4286	0.5534	0.9005	0.2938	-0.1377	0.9352	alpha-galactosidase
LOC4344636	LOC_Os08g04540	-2.624	0.0004802	-0.3447	0.6392	-0.6223	0.5143	-0.09922	0.9857	-0.08201	0.9468	-0.2776	0.8415	0.01721	0.9962	tryptophan decarboxylase 1-like
LOC4335090	LOC_Os04g09900	-2.622	0.001015	-1.345	0.07382	-1.351	0.1356	-0.2741	0.956	0.09269	0.9395	-0.006053	0.9989	0.3668	0.8553	syn-copalyl diphosphate synthase-like
LOC4324520	LOC_Os01g05720	-2.621	0.0002875	0.288	0.6741	0.3423	0.7582	0.5477	0.7942	0.1764	0.8853	0.05427	0.9701	-0.3713	0.8485	very-long-chain (3R)-3-hydroxyacyl-CoA dehydratase PASTICCINO 2A-like
LOC4352916	LOC_Os12g44210	-2.621	2.624e-05	-0.6556	0.1822	0.1977	0.8211	0.3313	0.8715	0.608	0.3837	0.8533	0.3282	0.2767	0.8481	AAA-ATPase ASD, mitochondrial
LOC4334183	LOC_Os03g55240	-2.62	8.835e-08	-0.3112	0.2861	-0.04682	0.9223	-0.3763	0.6107	-0.2686	0.4638	0.2644	0.5994	0.1077	0.9007	isoflavone 2'-hydroxylase
LOC4328533	LOC_Os02g09250	-2.619	1.107e-05	-1.111	0.02066	0.174	0.8132	-0.5102	0.7007	0.3596	0.5732	1.285	0.08546	0.8698	0.399	ent-isokaurene C2/C3-hydroxylase-like
LOC4334817	LOC_Os03g63620	-2.616	3.048e-08	-1.161	0.0004898	-0.2256	0.547	-0.3336	0.6436	-0.292	0.4094	0.9357	0.0346	0.04161	0.9694	tetraspanin-3
LOC4340796	LOC_Os06g18930	-2.615	0.00879	-1.307	0.181	0.9013	0.5748	0.007205	1	-1.119	0.5894	2.208	0.2066	-1.126	0.7177	uncharacterized LOC4340796
LOC4340460	LOC_Os06g10850	-2.612	6.357e-05	0.02628	0.9708	0.2117	0.8188	-0.1246	0.9738	-0.1281	0.8999	0.1854	0.8729	-0.003429	1	uncharacterized LOC4340460
LOC4334932	NA	-2.611	2.379e-09	0.552	0.01302	0.2724	0.3003	-0.08597	0.9513	0.3985	0.1237	-0.2796	0.4308	0.4845	0.3006	ATP sulfurylase 2-like
LOC4327297	LOC_Os01g09540	-2.607	0.0002526	-0.6922	0.2756	-0.6372	0.5055	-0.6139	0.766	0.3468	0.7237	0.05503	0.9728	0.9607	0.5166	stem 28 kDa glycoprotein
LOC107277033	LOC_Os09g09560	-2.604	4.645e-05	0.2702	0.6286	0.132	0.8751	0.493	0.7715	-0.2594	0.7349	-0.1382	0.8969	-0.7524	0.5248	uncharacterized LOC107277033
LOC107275653	NA	-2.6	3.6e-09	-0.6908	0.003995	0.2445	0.3922	-0.187	0.8149	0.06885	0.8456	0.9353	0.01125	0.2558	0.6313	receptor kinase-like protein Xa21
LOC4326788	LOC_Os01g70850	-2.597	0.0001372	-0.571	0.3302	-0.747	0.3046	0.02985	0.9966	-0.4468	0.5655	-0.1759	0.8823	-0.4766	0.7408	esterase PIR7B
LOC9267920	LOC_Os01g36550	-2.593	2.116e-05	0.0266	0.9664	0.1586	0.8536	-0.4689	0.766	-0.2018	0.8109	0.132	0.9003	0.2671	0.8574	lysM domain receptor-like kinase 3
LOC4342840	NA	-2.592	0.0008422	-0.5207	0.4846	0.224	0.8611	0.1567	0.9751	1.032	0.2728	0.7446	0.574	0.8757	0.6115	IAA-amino acid hydrolase ILR1-like 9
LOC4348121	LOC_Os10g05980	-2.592	0.0131	-0.4734	0.6652	-1.828	0.4133	-0.1295	0.9857	-0.3666	0.8747	-1.355	0.5809	-0.2371	0.9558	proline-rich protein 4
LOC9266310	NA	-2.591	5.992e-07	-0.4843	0.1595	0.06344	0.9163	0.2014	0.9051	0.008254	0.992	0.5477	0.345	-0.1932	0.8445	uncharacterized LOC9266310
LOC4345814	LOC_Os08g36910	-2.59	0.03958	0.7359	0.5548	-1.916	0.4918	1.406	0.6404	1.127	0.5704	-2.652	0.3517	-0.2793	0.9584	alpha-amylase isozyme 3D-like
LOC9269144	LOC_Os06g13780	-2.588	0.03504	2.235	0.00694	4.655	0.001085	1.2	0.5321	2.43	0.138	2.42	0.1446	1.23	0.6682	uncharacterized LOC9269144
LOC107275444	LOC_Os09g09550	-2.586	1.266e-05	0.1939	0.7001	0.1416	0.8652	0.6753	0.4844	-0.847	0.2244	-0.05231	0.9628	-1.522	0.1975	uncharacterized LOC107275444
LOC9269736	LOC_Os03g13180	-2.586	1.486e-05	-0.2844	0.5602	1.481	0.01962	-0.3016	0.8773	1.673	0.0124	1.765	0.02202	1.974	0.1018	peroxidase A2
LOC9270397	LOC_Os11g01439	-2.585	2.564e-07	-0.4849	0.1225	0.4098	0.291	-0.05829	0.9807	0.6434	0.09534	0.8947	0.07426	0.7017	0.3083	protein CHUP1, chloroplastic
LOC107275925	LOC_Os04g44230	-2.584	9.583e-07	-1.105	0.005159	-0.4994	0.3599	-0.1597	0.9407	-0.4443	0.4546	0.6053	0.3609	-0.2846	0.7968	cytokinin dehydrogenase 8
LOC9271971	LOC_Os04g51796	-2.582	0.02772	-0.4957	0.706	-0.04013	0.9892	1.345	0.6511	-0.849	0.7159	0.4556	0.8679	-2.194	0.4873	uncharacterized LOC9271971
LOC107279296	NA	-2.581	8.386e-07	-1.642	0.0003742	0.519	0.2594	-0.632	0.3936	0.463	0.3184	2.161	0.001385	1.095	0.1966	probable LRR receptor-like serine/threonine-protein kinase At3g47570
LOC4351315	LOC_Os12g02300	-2.581	0.0003856	0.1513	0.8435	0.3416	0.7137	0.08746	0.9857	1.366	0.08665	0.1903	0.8848	1.279	0.3597	non-specific lipid-transfer protein 3-like
LOC9267979	LOC_Os09g18000	-2.581	0.01331	-0.01272	0.9921	0.2739	0.9057	-0.1011	0.9882	1.45	0.3405	0.2867	0.9067	1.551	0.5283	probable LRR receptor-like serine/threonine-protein kinase At1g51810
LOC4349318	LOC_Os10g40360	-2.576	4.807e-06	-0.0202	0.9705	0.3254	0.5666	-0.1783	0.9432	-0.02728	0.9719	0.3456	0.644	0.151	0.9051	proline dehydrogenase 2, mitochondrial
LOC4352786	LOC_Os12g42040	-2.576	3.059e-05	0.6122	0.2056	0.3104	0.6516	0.4375	0.7926	-0.3084	0.6601	-0.3018	0.7441	-0.7458	0.5012	wall-associated receptor kinase 2
LOC107278880	NA	-2.574	0.003836	-0.22	0.8155	-0.6057	0.7375	-0.3262	0.9499	0.9856	0.4601	-0.3858	0.848	1.312	0.5341	cinnamoyl-CoA reductase 1-like
LOC107276604	LOC_Os07g09940	-2.57	0.03545	1.567	0.08544	-2.614	0.3394	1.043	0.6888	-2.614	0.3436	-4.181	0.1622	-3.657	0.3681	disease resistance protein Pik-2
LOC4331833	LOC_Os03g08320	-2.57	4.654e-06	-0.6255	0.1284	0.6046	0.2362	-0.788	0.3319	0.3636	0.5084	1.23	0.06315	1.152	0.2258	protein TIFY 11c-like
LOC4345860	LOC_Os08g37660	-2.566	2.279e-06	-0.1621	0.7115	0.2808	0.6023	-0.4701	0.6488	0.1489	0.8027	0.4429	0.5041	0.619	0.4792	mavicyanin
LOC4329861	LOC_Os02g38230	-2.565	0.0002284	-1.08	0.07664	0.2342	0.7891	-0.01427	1	0.02841	0.9798	1.314	0.1631	0.04268	0.9868	high-affinity nitrate transporter-activating protein 2.1
LOC4348299	LOC_Os10g16974	-2.565	7.236e-07	-0.8068	0.02368	-0.106	0.8441	-0.2486	0.8602	0.6876	0.1001	0.7007	0.2022	0.9362	0.2283	flavonoid 3'-monooxygenase CYP75B4-like
LOC4341171	LOC_Os06g33100	-2.56	8.206e-07	-0.6908	0.05376	0.1769	0.7468	-0.3833	0.7162	0.2672	0.5911	0.8677	0.1291	0.6504	0.4148	peroxidase 2-like
LOC107276281	LOC_Os07g17160	-2.559	0.005542	-0.6282	0.4726	-0.6951	0.7241	0.7456	0.7546	0.03828	0.9875	-0.06693	0.9638	-0.7073	0.8106	uncharacterized LOC107276281
LOC4347513	LOC_Os09g32910	-2.559	1.378e-07	-0.4663	0.1138	-0.7168	0.09354	0.2901	0.7606	-0.3234	0.5059	-0.2505	0.6714	-0.6135	0.3802	uncharacterized LOC4347513
LOC4334736	LOC_Os03g62480	-2.557	6.864e-08	-0.00418	0.9919	0.7292	0.04255	0.08648	0.9637	0.208	0.6034	0.7334	0.1045	0.1215	0.8866	anthocyanidin 5,3-O-glucosyltransferase
LOC9269430	NA	-2.557	0.006836	-0.6168	0.5271	0.2928	0.8672	-0.153	0.9829	1.31	0.293	0.9096	0.6148	1.463	0.4965	uncharacterized LOC9269430
LOC4333826	LOC_Os03g49430	-2.555	2.457e-05	-1.247	0.01498	0.5609	0.4136	0.05885	0.9862	0.5618	0.416	1.808	0.02952	0.503	0.6839	pre-mRNA-splicing factor 18
LOC107279659	LOC_Os12g26390	-2.554	0.01788	-0.4327	0.6969	0.7431	0.7069	0.2877	0.9635	0.2958	0.9006	1.176	0.5761	0.008128	0.9962	uncharacterized LOC107279659
LOC4323974	LOC_Os01g33410	-2.553	0.0002458	-1.454	0.02273	0.6921	0.4427	-0.704	0.6594	1.341	0.1027	2.146	0.04304	2.045	0.1692	zinc finger BED domain-containing protein RICESLEEPER 4-like
LOC4342512	LOC_Os07g07530	-2.552	5.251e-07	-0.9133	0.01139	0.5602	0.1946	-0.6994	0.2618	-0.233	0.6501	1.474	0.01089	0.4664	0.5711	uncharacterized LOC4342512
LOC9271957	LOC_Os05g08900	-2.547	1.821e-08	-0.1063	0.7086	0.5172	0.09981	0.04753	0.9805	0.2059	0.5561	0.6235	0.1198	0.1584	0.8206	uncharacterized LOC9271957
LOC4326904	LOC_Os01g17214	-2.546	8.903e-06	-1.043	0.02249	0.03287	0.9718	-0.1621	0.9567	0.7696	0.1708	1.075	0.1419	0.9317	0.3439	protein ZINC INDUCED FACILITATOR-LIKE 1
LOC9266978	LOC_Os05g01530	-2.545	2.377e-06	-1.494	0.001241	0.3376	0.5329	-0.2357	0.8991	0.008675	0.9927	1.831	0.007203	0.2443	0.8244	protein PHOTOSYSTEM I ASSEMBLY 2, chloroplastic
LOC4345025	LOC_Os08g14020	-2.544	0.01416	-0.2818	0.7981	1.741	0.2248	-0.2223	0.9713	2.53	0.06441	2.023	0.2358	2.752	0.2307	endo-1,3;1,4-beta-D-glucanase
LOC4346988	LOC_Os09g23530	-2.544	2.722e-07	-0.2921	0.3572	-0.5424	0.1463	-0.1981	0.8883	-0.1939	0.6455	-0.2502	0.6526	0.004233	0.9986	probable cinnamyl alcohol dehydrogenase 8A
LOC9269069	LOC_Os12g01449	-2.544	0.03583	-0.9141	0.4944	0.734	0.7039	-0.6222	0.929	1.388	0.4007	1.648	0.4526	2.01	0.4858	protein CHUP1, chloroplastic
LOC4333528	LOC_Os03g43720	-2.539	1.027e-09	-1.826	4.909e-07	0.2897	0.2012	-0.3781	0.3074	-0.1307	0.6068	2.116	1.835e-05	0.2475	0.5722	organic cation/carnitine transporter 7
LOC4348981	LOC_Os10g35050	-2.538	0.01129	-1.085	0.2916	-0.1702	0.9296	1.753	0.3839	-0.381	0.8301	0.9147	0.6362	-2.134	0.3677	probable aquaporin TIP3-1
LOC4346286	LOC_Os08g44220	-2.531	9.926e-09	-0.1462	0.5579	-0.2564	0.3656	0.2024	0.8061	-0.4851	0.08362	-0.1102	0.8055	-0.6875	0.1935	accelerated cell death 11
LOC4347784	LOC_Os09g37834	-2.531	1.546e-08	-0.1893	0.46	-0.1298	0.7323	-0.1227	0.928	0.1152	0.7586	0.05953	0.91	0.2379	0.6997	G-type lectin S-receptor-like serine/threonine-protein kinase RKS1
LOC4337116	LOC_Os04g54010	-2.53	2.758e-07	-0.7898	0.01653	0.5267	0.1973	-0.4011	0.6271	0.275	0.544	1.316	0.01435	0.6761	0.3469	receptor-like serine/threonine-protein kinase SD1-8
LOC4343501	LOC_Os07g35700	-2.53	5.111e-08	-0.3297	0.2274	-0.2198	0.575	-0.3013	0.7028	0.004917	0.9945	0.1099	0.8469	0.3062	0.6494	cysteine-rich receptor-like protein kinase 10
LOC4340667	LOC_Os06g14400	-2.529	2.242e-07	-0.2593	0.4156	0.06449	0.8996	0.1043	0.9615	0.231	0.5781	0.3238	0.5432	0.1267	0.8902	1-aminocyclopropane-1-carboxylate oxidase homolog 4
LOC107280963	NA	-2.527	0.001903	0.8126	0.2384	0.2124	0.8919	0.4708	0.8747	0.05677	0.9753	-0.6003	0.7102	-0.414	0.8703	protein FAR1-RELATED SEQUENCE 5-like
LOC4333647	LOC_Os03g46040	-2.523	0.03755	-0.07409	0.9594	-0.9717	0.728	0.8007	0.8482	1.558	0.3763	-0.8977	0.7625	0.7577	0.8206	uncharacterized LOC4333647
LOC107281359	NA	-2.518	0.0008708	0.5044	0.4268	1.342	0.1611	-0.3054	0.9336	2.3	0.0183	0.8377	0.4809	2.605	0.1265	uncharacterized LOC107281359
LOC4352788	LOC_Os12g42060	-2.517	1.56e-05	0.3604	0.4395	0.08912	0.9163	0.3314	0.8548	0.632	0.2949	-0.2713	0.7696	0.3006	0.814	wall-associated receptor kinase 5
LOC9268480	LOC_Os03g07940	-2.517	0.01532	-1.194	0.2532	-0.00374	1	1.247	0.5439	0.5807	0.7625	1.19	0.5958	-0.6658	0.8428	AP2-like ethylene-responsive transcription factor AIL5
LOC4326254	LOC_Os01g46130	-2.512	4.294e-06	-1.244	0.005572	0.04916	0.9504	-0.5097	0.6374	0.3597	0.5211	1.293	0.05488	0.8694	0.3407	GDSL esterase/lipase At1g28600
LOC4345832	LOC_Os08g37210	-2.511	2.368e-06	0.3638	0.3358	-0.5719	0.1979	-0.1215	0.962	-0.5985	0.1766	-0.9357	0.1086	-0.477	0.5724	patatin-like protein 2
LOC4331303	LOC_Os03g01320	-2.51	1.054e-06	-1.239	0.002051	-0.487	0.2341	-0.2939	0.8152	0.05518	0.9213	0.7516	0.1629	0.349	0.6668	putative glycine-rich cell wall structural protein 1
LOC4338125	LOC_Os05g13320	-2.51	1.06e-05	0.7069	0.09352	0.4754	0.4451	0.01802	0.9986	0.3012	0.6634	-0.2315	0.7976	0.2832	0.8233	S-type anion channel SLAH2
LOC107279061	NA	-2.508	0.006736	-0.669	0.4573	1.351	0.2887	1.004	0.6192	1.327	0.3004	2.02	0.182	0.3229	0.9017	uncharacterized LOC107279061
LOC107276205	LOC_Os12g01040	-2.505	1.66e-05	0.03734	0.9506	-0.857	0.2243	-0.08725	0.9788	0.7065	0.2556	-0.8944	0.2831	0.7937	0.4529	exocyst complex component EXO70B1
LOC107277403	LOC_Os01g06960	-2.505	0.02559	0.9367	0.3209	-0.7093	0.7871	0.2695	0.966	-1.368	0.6047	-1.646	0.5128	-1.637	0.6619	uncharacterized LOC107277403
LOC4327679	LOC_Os01g51140	-2.503	1.475e-06	-0.8689	0.02205	-0.1428	0.8175	-0.1429	0.9528	0.2872	0.5899	0.726	0.2428	0.4301	0.6344	transcription factor LATE FLOWERING-like
LOC4330077	LOC_Os02g42350	-2.503	2.563e-10	-0.9199	6.156e-05	0.2778	0.1667	-0.2399	0.5299	0.3814	0.06419	1.198	0.000287	0.6213	0.1275	bifunctional nitrilase/nitrile hydratase NIT4-like
LOC107275732	LOC_Os06g08900	-2.5	1.126e-05	-0.7232	0.1002	-0.5599	0.3401	0.05991	0.9857	-0.3855	0.5321	0.1633	0.8613	-0.4454	0.6861	glutamate receptor 2.9
LOC107276382	LOC_Os02g41500	-2.5	0.00677	-0.6585	0.4717	-0.7692	0.6744	0.05995	0.9929	-0.5064	0.7872	-0.1107	0.9536	-0.5663	0.8501	putative wall-associated receptor kinase-like 16
LOC4336434	LOC_Os04g44200	-2.499	0.02033	-0.2985	0.8046	0.3797	0.8635	-0.4132	0.9501	1.728	0.2414	0.6782	0.7736	2.141	0.3831	psbQ-like protein 3, chloroplastic
LOC4351469	NA	-2.497	6.625e-07	0.2088	0.5575	-0.02469	0.9734	0.3856	0.6684	0.2843	0.5912	-0.2335	0.7303	-0.1013	0.9299	uncharacterized LOC4351469
LOC4330040	LOC_Os02g41680	-2.492	7.573e-08	-1.396	0.0001546	0.08385	0.8405	-0.6856	0.1328	0.2353	0.496	1.48	0.002384	0.9209	0.1568	phenylalanine ammonia-lyase-like
LOC4349050	LOC_Os10g35950	-2.492	1.724e-07	-0.2088	0.5124	-0.08677	0.8613	0.2403	0.8324	-0.2722	0.5077	0.122	0.8426	-0.5125	0.4527	benzyl alcohol O-benzoyltransferase
LOC9272458	LOC_Os01g12190	-2.491	7.617e-06	-2.528	7.235e-05	0.2046	0.7653	-0.6926	0.4478	0.7711	0.1543	2.733	0.001122	1.464	0.1568	uncharacterized LOC9272458
LOC112936943	NA	-2.49	0.0002568	-1.195	0.05415	0.6417	0.447	0.04738	0.9916	0.8977	0.2566	1.836	0.06906	0.8503	0.5486	uncharacterized LOC112936943
LOC4333991	LOC_Os03g51980	-2.488	7.208e-07	-2.375	1.826e-05	0.7957	0.06406	-0.5868	0.4221	0.3055	0.5123	3.17	6.599e-05	0.8923	0.2535	uncharacterized LOC4333991
LOC107280227	NA	-2.487	8.278e-06	-0.8819	0.03788	0.5886	0.316	0.07928	0.9995	0.4534	0.4638	1.47	0.04067	0.3741	0.7372	uncharacterized LOC107280227
LOC4337262	LOC_Os04g56240	-2.487	0.0377	-0.05449	0.9718	0.2755	0.9124	-0.6474	0.9153	1.356	0.4358	0.33	0.9064	2.003	0.4868	uncharacterized LOC4337262
LOC4348490	LOC_Os10g23050	-2.483	6.282e-09	-1.433	2.026e-05	-0.2448	0.3989	-0.1894	0.8142	-0.1485	0.6388	1.188	0.002868	0.04085	0.9607	transcription factor bHLH96
LOC4326093	LOC_Os01g02700	-2.481	9.856e-05	-0.1436	0.8154	1.323	0.0652	0.2062	0.9505	1.469	0.04732	1.466	0.09319	1.262	0.2933	rust resistance kinase Lr10
LOC4329010	NA	-2.48	6.331e-05	-0.6294	0.2268	-0.2304	0.7972	0.2007	0.9527	1.186	0.07885	0.399	0.7011	0.9853	0.3969	probable leucine-rich repeat receptor-like protein kinase At1g35710
LOC4341133	LOC_Os06g30970	-2.479	1.1e-09	-1.777	5.43e-07	0.5192	0.02499	-0.2611	0.5718	0.5139	0.03071	2.296	1.504e-05	0.775	0.1018	ubiquitin-conjugating enzyme E2-17 kDa
LOC4349616	LOC_Os11g02610	-2.477	1.779e-05	-0.9923	0.0337	0.7681	0.1678	-0.3396	0.8524	0.412	0.491	1.76	0.01941	0.7516	0.4598	root phototropism protein 2
LOC4335151	NA	-2.476	4.554e-09	-0.3015	0.1581	0.4081	0.1271	-0.02984	0.9857	0.2766	0.308	0.7096	0.04095	0.3064	0.5368	G-type lectin S-receptor-like serine/threonine-protein kinase LECRK3
LOC4328499	LOC_Os02g08270	-2.475	4.131e-05	-0.04216	0.9473	1.12	0.07774	-0.2365	0.9336	1.171	0.07071	1.162	0.1453	1.408	0.2216	gamma-glutamyl peptidase 5
LOC4330408	LOC_Os02g46980	-2.475	0.01912	-0.003662	0.9984	0.6145	0.7327	0.2628	0.9703	1.058	0.4926	0.6181	0.7765	0.7953	0.7814	pentatricopeptide repeat-containing protein At1g31920
LOC4349245	LOC_Os10g39260	-2.475	1.075e-07	-0.07401	0.8239	-0.4518	0.1737	0.1084	0.953	-0.3688	0.2689	-0.3777	0.408	-0.4773	0.4336	aspartic proteinase nepenthesin-1
LOC112936179	NA	-2.471	5.025e-05	-1.342	0.01383	0.1708	0.8434	-0.3395	0.8788	-0.496	0.5136	1.512	0.07589	-0.1565	0.9262	uncharacterized LOC112936179
LOC4326000	LOC_Os01g03330	-2.471	2.312e-07	-0.2405	0.4407	-0.5241	0.1496	-0.1242	0.9499	-0.4126	0.2573	-0.2836	0.5876	-0.2883	0.6927	Bowman-Birk type bran trypsin inhibitor-like
LOC4340656	LOC_Os06g14050	-2.471	9.575e-06	-0.3954	0.3673	-0.187	0.7982	0.0478	0.9882	-0.05174	0.9503	0.2084	0.8188	-0.09954	0.9483	MACPF domain-containing protein At1g14780
LOC4338541	LOC_Os05g29880	-2.468	0.0007228	0.1699	0.8293	-0.06946	0.9556	-0.1769	0.9686	1.327	0.106	-0.2394	0.8603	1.504	0.3029	glyoxysomal fatty acid beta-oxidation multifunctional protein MFP-a
LOC107277259	LOC_Os02g06070	-2.467	0.000243	1.422	0.01016	1.119	0.1644	0.7092	0.5891	1.126	0.1624	-0.3033	0.8119	0.4172	0.7887	receptor-like protein 2
LOC4334713	LOC_Os03g62160	-2.467	1.082e-07	-1.039	0.001596	0.1958	0.641	-0.1409	0.9302	0.1635	0.7062	1.235	0.01149	0.3044	0.6666	uncharacterized LOC4334713
LOC112939721	NA	-2.466	0.001246	-0.5734	0.4216	-0.5629	0.6725	0.1689	0.9704	-0.2939	0.8373	0.0105	0.9997	-0.4628	0.8358	putative RING-H2 finger protein ATL71
LOC112936994	NA	-2.459	4.449e-05	-2.047	0.0009473	0.4327	0.5514	-1.134	0.1892	1.069	0.09682	2.48	0.006305	2.203	0.1018	uncharacterized LOC112936994
LOC4324540	LOC_Os01g31370	-2.458	2.561e-07	-0.143	0.673	0.4552	0.2585	0.0005069	1	0.167	0.7303	0.5981	0.237	0.1665	0.8522	uncharacterized LOC4324540
LOC4328154	LOC_Os02g03400	-2.458	0.02067	1.256	0.141	1.088	0.5319	0.8479	0.7684	0.8174	0.6679	-0.1671	0.9676	-0.0305	0.9986	65-kDa microtubule-associated protein 3
LOC4350134	NA	-2.456	8.542e-06	-0.3036	0.4955	-0.1401	0.846	0.2756	0.8835	0.8761	0.1032	0.1635	0.8547	0.6005	0.5385	uncharacterized LOC4350134
LOC4337056	LOC_Os04g53310	-2.455	7.275e-08	-1.343	0.0001811	0.4166	0.1922	-0.1731	0.8875	0.6626	0.04666	1.76	0.0006412	0.8357	0.1762	starch synthase 3, chloroplastic/amyloplastic
LOC4342114	LOC_Os06g51050	-2.455	0.002356	-0.6569	0.4127	-1.492	0.129	0.2933	0.9545	-1.244	0.1968	-0.8355	0.5325	-1.537	0.3709	chitinase 3-like
LOC4325408	LOC_Os01g72530	-2.448	5.312e-07	-0.1981	0.5703	0.3254	0.4355	0.2966	0.7861	-0.04419	0.9381	0.5236	0.3204	-0.3408	0.663	probable calcium-binding protein CML31
LOC4325693	LOC_Os01g04330	-2.444	5.324e-05	-0.8083	0.1099	1.492	0.02289	-0.3986	0.8376	0.7227	0.2604	2.3	0.007937	1.121	0.3206	probable calcium-binding protein CML16
LOC9266492	LOC_Os03g07960	-2.443	2.559e-05	-2.063	0.0006097	0.299	0.6702	-0.4364	0.786	0.5096	0.4166	2.362	0.005486	0.9459	0.3725	uncharacterized LOC9266492
LOC4328373	LOC_Os02g06470	-2.442	2.467e-06	-2.33	4.787e-05	0.1681	0.7775	-0.6183	0.4471	0.1309	0.8294	2.498	0.0007928	0.7493	0.3809	uncharacterized LOC4328373
LOC9268899	LOC_Os10g26720	-2.441	9.292e-11	0.388	0.01034	0.5301	0.005995	0.1631	0.6926	0.3012	0.09222	0.1421	0.5712	0.1381	0.6984	protein NEN1
LOC107275740	LOC_Os07g31290	-2.439	4.08e-06	-2.108	0.0001216	-0.4212	0.4476	-0.2755	0.8648	0.006666	0.995	1.687	0.01487	0.2821	0.7923	probable serine/threonine-protein kinase PBL19
LOC4347857	LOC_Os09g38850	-2.436	0.005076	-0.2291	0.8156	0.2071	0.9002	-0.617	0.8542	0.9635	0.4228	0.4361	0.8107	1.58	0.4224	wall-associated receptor kinase 2
LOC9266899	LOC_Os08g04350	-2.436	2.174e-05	-0.4655	0.3178	0.4836	0.4318	0.2492	0.9131	0.9719	0.0954	0.9491	0.2028	0.7228	0.4865	mavicyanin
LOC112939110	NA	-2.433	1.593e-08	0.2117	0.3716	0.8556	0.008433	0.3138	0.5734	0.5767	0.06436	0.6439	0.08828	0.2629	0.648	uncharacterized LOC112939110
LOC4334719	LOC_Os03g62240	-2.432	8.44e-10	-0.03875	0.8628	0.2152	0.3427	0.1858	0.7494	0.1855	0.4216	0.2539	0.3999	-0.000305	1	uncharacterized LOC4334719
LOC4350715	NA	-2.432	0.01573	-2.043	0.06505	-0.7611	0.6943	-0.1443	0.9857	-2.176	0.2785	1.282	0.5721	-2.031	0.5099	probable serine/threonine-protein kinase DDB_G0271682
LOC112937810	LOC_Os01g04440	-2.431	5.009e-07	-1.249	0.001091	0.2112	0.661	-0.606	0.3413	0.2246	0.6358	1.46	0.0094	0.8306	0.261	LEAF RUST 10 DISEASE-RESISTANCE LOCUS RECEPTOR-LIKE PROTEIN KINASE-like 1.2
LOC112938643	NA	-2.427	2.595e-08	-1.252	0.0001391	0.1062	0.7859	-0.5858	0.1566	0.3355	0.2861	1.359	0.002496	0.9213	0.1369	uncharacterized LOC112938643
LOC4333741	LOC_Os03g48000	-2.427	2.692e-09	-1.713	1.486e-06	0.1253	0.6586	-0.2944	0.5259	-0.1262	0.6557	1.838	6.184e-05	0.1681	0.7418	magnesium transporter MRS2-A, chloroplastic-like
LOC9267568	LOC_Os03g42240	-2.426	0.002949	-0.06262	0.9506	1.097	0.2921	-0.2207	0.966	-0.2637	0.8558	1.16	0.3871	-0.04304	0.991	B3 domain-containing protein Os03g0619800
LOC4340106	LOC_Os06g05284	-2.424	1.767e-07	-0.2502	0.4103	0.4788	0.1983	-0.05325	0.9814	0.3297	0.395	0.7291	0.123	0.383	0.5831	uncharacterized LOC4340106
LOC4347637	LOC_Os09g35790	-2.42	7.836e-08	-1.455	9.799e-05	1.51	0.0002165	0.01588	0.9952	1.293	0.001273	2.965	2.035e-05	1.277	0.08765	heat stress transcription factor B-2c-like
LOC4336495	LOC_Os04g44980	-2.419	3.6e-09	0.1662	0.4392	0.0762	0.8141	-0.05121	0.9713	0.1108	0.7135	-0.08998	0.8286	0.162	0.7602	salutaridine reductase
LOC4350524	LOC_Os11g29370	-2.419	1.544e-09	-1.647	1.37e-06	-0.1147	0.6597	-0.5686	0.061	-0.1028	0.6968	1.532	0.0001252	0.4658	0.2654	probable bifunctional methylthioribulose-1-phosphate dehydratase/enolase-phosphatase E1
LOC9272507	LOC_Os12g11370	-2.418	1.544e-09	0.6748	0.001626	0.3764	0.1109	0.6001	0.03604	0.4921	0.04512	-0.2985	0.3439	-0.108	0.8388	receptor like protein 26
LOC107275928	LOC_Os05g10780	-2.416	0.02529	1.633	0.05937	-0.3731	0.8816	0.683	0.8477	-3.509	0.2101	-2.006	0.3712	-4.192	0.2854	1-aminocyclopropane-1-carboxylate synthase 7
LOC4338930	LOC_Os05g37140	-2.416	5.186e-10	-0.3684	0.03665	0.2111	0.3099	0.121	0.8715	0.06296	0.8037	0.5795	0.03464	-0.058	0.9124	ferredoxin-6, chloroplastic
LOC4326577	LOC_Os01g45090	-2.412	0.01678	-0.2502	0.832	-2.15	0.2847	-0.8623	0.8106	-1.164	0.5472	-1.9	0.3987	-0.3021	0.9356	myb-related protein 305
LOC107276299	LOC_Os10g37650	-2.411	4.784e-05	0.006919	0.9919	0.9251	0.1533	-0.2091	0.9419	0.8327	0.2024	0.9182	0.2575	1.042	0.3469	uncharacterized LOC107276299
LOC4336904	LOC_Os04g51460	-2.411	9.623e-07	-0.1928	0.6073	0.09707	0.8656	0.003981	1	0.1841	0.7219	0.2899	0.647	0.1802	0.8549	xyloglucan endotransglucosylase/hydrolase protein 24
LOC4351568	LOC_Os12g06410	-2.407	6.832e-05	-0.02557	0.9697	-1.052	0.1617	0.172	0.9609	-0.3215	0.7028	-1.027	0.2599	-0.4936	0.7164	E3 ubiquitin-protein ligase PUB23
LOC107276216	LOC_Os08g32940	-2.406	0.002042	-0.07946	0.9302	0.3727	0.777	0.1952	0.9661	-0.801	0.5444	0.4522	0.7674	-0.9962	0.6269	endoglucanase 21
LOC4339412	LOC_Os05g45440	-2.405	5.455e-05	-0.9845	0.04952	0.6363	0.3464	-0.2071	0.9458	0.7589	0.251	1.621	0.05133	0.966	0.3944	uncharacterized LOC4339412
LOC4339131	LOC_Os05g40384	-2.404	1.075e-08	-0.7018	0.004797	-0.08617	0.8063	-0.277	0.6536	0.04006	0.9172	0.6156	0.0896	0.3171	0.5426	cytochrome P450 714D1-like
LOC9272185	LOC_Os02g39384	-2.4	1.679e-05	-1.27	0.007958	-0.6319	0.2484	-0.5304	0.6532	0.4356	0.4295	0.6381	0.3844	0.966	0.3127	probable calcium-binding protein CML17
LOC4331894	LOC_Os03g09020	-2.398	3.639e-06	-0.6521	0.08436	-0.1411	0.8092	-0.04726	0.9862	0.6709	0.1403	0.5111	0.4175	0.7181	0.383	alcohol dehydrogenase-like 2
LOC107278843	NA	-2.395	0.0002779	-1.156	0.05054	0.5746	0.5154	-0.3847	0.8742	-0.00972	0.9955	1.73	0.08364	0.375	0.8336	uncharacterized LOC107278843
LOC4349395	NA	-2.395	0.000111	-0.7641	0.152	1.131	0.09816	-0.364	0.8722	0.7264	0.2994	1.895	0.0319	1.09	0.366	ethylene-responsive transcription factor 5
LOC107277220	LOC_Os10g25040	-2.393	0.002755	-2.178	0.0139	0.7846	0.4747	-0.6734	0.8061	1.186	0.238	2.963	0.02913	1.859	0.2852	red chlorophyll catabolite reductase
LOC4336080	LOC_Os04g39010	-2.393	0.003686	0.4462	0.5937	2.79	0.01024	-0.6751	0.8121	1.759	0.0937	2.344	0.06418	2.434	0.1985	heavy metal-associated isoprenylated plant protein 16
LOC4336834	LOC_Os04g50680	-2.39	1.945e-07	-1.166	0.0008644	0.007123	0.9914	-0.06358	0.9757	0.06043	0.9063	1.173	0.01806	0.124	0.8906	transcription factor MYB41
LOC107276905	LOC_Os05g34030	-2.389	2.909e-06	-0.239	0.5532	0.2644	0.6341	0.1883	0.9273	-0.06982	0.9194	0.5034	0.4354	-0.2581	0.806	protein NRT1/ PTR FAMILY 3.1
LOC4329778	LOC_Os02g37010	-2.386	0.002033	-1.977	0.0165	0.04	0.9816	-0.9289	0.6304	-0.3425	0.7985	2.017	0.1246	0.5864	0.7887	flavin-containing monooxygenase FMO GS-OX-like 9
LOC4335352	LOC_Os04g20680	-2.384	1.663e-06	-1.224	0.00251	-1	0.04345	-0.6125	0.4149	-0.08328	0.8929	0.2238	0.7637	0.5292	0.5295	wall-associated receptor kinase 2
LOC107281398	NA	-2.381	0.01247	0.7318	0.3883	1.54	0.2367	-0.1432	0.9841	1.432	0.2793	0.8085	0.632	1.575	0.4713	uncharacterized LOC107281398
LOC4351296	LOC_Os12g02020	-2.379	4.095e-06	-1.5	0.001153	-0.09952	0.8809	-0.5286	0.5751	0.1134	0.8598	1.401	0.03123	0.642	0.47	uncharacterized LOC4351296
LOC112936094	LOC_Os06g11290	-2.378	8.103e-06	0.4525	0.257	0.4606	0.3374	0.2734	0.8714	0.254	0.6318	0.008122	0.9932	-0.01941	0.9915	12-oxophytodienoate reductase 1
LOC4335896	LOC_Os04g35520	-2.377	3.036e-12	-0.2971	0.008142	-0.03504	0.8239	-0.068	0.8886	0.08858	0.5038	0.2621	0.1102	0.1566	0.5027	probable L-ascorbate peroxidase 7, chloroplastic
LOC4343962	LOC_Os07g43240	-2.377	5.597e-06	-0.8332	0.03723	0.5999	0.2093	-0.1797	0.9388	0.2207	0.6946	1.433	0.02492	0.4005	0.6721	SKP1-like protein 14
LOC112937629	NA	-2.375	0.0007138	-0.3598	0.6049	-1.545	0.1481	0.06774	0.9884	-0.3052	0.7942	-1.186	0.3491	-0.373	0.8514	uncharacterized LOC112937629
LOC4340455	LOC_Os06g10750	-2.375	0.08134	-0.8505	0.5847	-0.02579	0.9954	-0.3721	0.9686	4.049	0.03627	0.8247	0.7902	4.421	0.1876	WAT1-related protein At1g21890
LOC4347644	LOC_Os09g35880	-2.374	3.349e-11	-1.396	5.865e-08	-0.109	0.5089	-0.3107	0.1487	-0.03943	0.8372	1.287	2.189e-05	0.2713	0.3279	B-box zinc finger protein 18
LOC4345877	LOC_Os08g37874	-2.369	3.824e-11	-0.4731	0.001488	-0.1114	0.5126	-0.3104	0.1565	-0.3016	0.06114	0.3617	0.07841	0.00889	0.9881	nitronate monooxygenase
LOC4332499	LOC_Os03g18030	-2.368	0.001999	0.4007	0.6109	-0.208	0.865	0.2059	0.9653	1.322	0.1414	-0.6087	0.6509	1.116	0.4941	probable 2-oxoglutarate-dependent dioxygenase At5g05600
LOC4344670	LOC_Os08g05570.3	-2.367	3.016e-13	-0.3082	0.00163	0.0596	0.598	0.03647	0.9497	0.1065	0.2923	0.3678	0.009186	0.07	0.7416	monodehydroascorbate reductase 5, chlorplastic-like
LOC4330625	LOC_Os02g49870	-2.365	0.006099	-0.5716	0.5321	0.7112	0.571	-0.4406	0.9241	0.6754	0.5937	1.283	0.3858	1.116	0.5915	protein CURVATURE THYLAKOID 1A, chloroplastic
LOC107280670	NA	-2.364	7.791e-06	-1.726	0.0006411	-0.1912	0.7464	-0.1338	0.9615	0.04105	0.9527	1.535	0.0203	0.1749	0.8805	ABC transporter G family member 5-like
LOC4330241	LOC_Os02g44590	-2.363	1.091e-05	-0.4369	0.3069	0.1182	0.8687	0.01044	1	-0.1246	0.8615	0.5551	0.4461	-0.135	0.9209	subtilisin-like protease SBT1.4
LOC107279510	NA	-2.362	1.993e-08	-0.5361	0.02638	0.01668	0.9723	-0.175	0.8543	0.02669	0.9503	0.5527	0.1475	0.2017	0.7393	uncharacterized LOC107279510
LOC4336109	LOC_Os04g39350	-2.362	0.0008026	0.4421	0.5151	-0.4058	0.7025	-0.1897	0.9647	0.3853	0.701	-0.8479	0.4688	0.5749	0.7331	heavy metal-associated isoprenylated plant protein 16
LOC4351370	LOC_Os12g03050	-2.362	2.482e-06	-0.5825	0.1101	-0.2874	0.5748	-0.1265	0.9607	-0.3337	0.5002	0.295	0.6643	-0.2072	0.8405	NA
LOC4329022	LOC_Os02g17940	-2.361	0.03956	0.4416	0.7317	-0.1783	0.9449	0.05522	0.9979	1.136	0.5001	-0.6199	0.8091	1.081	0.7199	protein SRG1
LOC107275960	LOC_Os08g31890	-2.358	2.211e-05	-1.47	0.003767	-0.6348	0.3099	-0.1222	0.9681	-0.3457	0.6103	0.8354	0.2921	-0.2235	0.8689	uncharacterized LOC107275960
LOC4332455	LOC_Os03g17470	-2.357	1.021e-06	0.8195	0.01717	-0.02499	0.9666	0.1656	0.9275	0.112	0.8134	-0.8445	0.09851	-0.05362	0.9642	protein IN2-1 homolog B-like
LOC4342513	LOC_Os07g07540	-2.354	0.008751	-0.982	0.2938	0.3278	0.8206	-0.6761	0.8543	0.4405	0.7447	1.31	0.3937	1.117	0.6036	protein MET1, chloroplastic
LOC4325348	LOC_Os01g08460	-2.353	4.936e-10	-0.8168	0.0001631	0.5354	0.01248	-0.07666	0.9392	0.05423	0.8321	1.352	0.0001224	0.1309	0.7584	probable serine incorporator
LOC4337041	NA	-2.353	3.245e-06	0.03493	0.9417	0.6094	0.1938	0.1376	0.9567	1.086	0.0282	0.5745	0.3547	0.9482	0.2548	uncharacterized LOC4337041
LOC4348945	LOC_Os10g34450	-2.353	2.121e-06	-0.2703	0.4687	0.1534	0.7942	-0.1116	0.9635	-0.537	0.2838	0.4237	0.5046	-0.4254	0.642	uncharacterized LOC4348945
LOC9267337	LOC_Os04g32190	-2.353	0.02647	-0.7055	0.5148	0.9079	0.6178	1.331	0.4758	2.27	0.1059	1.613	0.414	0.939	0.706	nascent polypeptide-associated complex subunit alpha, muscle-specific form
LOC4341167	LOC_Os06g32980	-2.352	0.002338	0.06228	0.9467	0.2761	0.8349	-0.1617	0.9751	0.04155	0.9808	0.2139	0.8949	0.2032	0.9386	peroxidase P7
LOC4347977	LOC_Os10g02380	-2.351	4.249e-06	0.5069	0.1696	-0.07723	0.8983	0.3316	0.7979	0.4624	0.3021	-0.5842	0.3341	0.1308	0.906	probable NAD(P)H-dependent oxidoreductase 1
LOC4350820	LOC_Os11g37940	-2.35	1.696e-06	0.2388	0.5097	-0.1462	0.776	0.2324	0.8755	0.1771	0.7163	-0.385	0.5074	-0.05528	0.9654	barwin
LOC4335976	NA	-2.345	6.614e-08	-0.04741	0.8827	0.7153	0.02604	-0.02276	0.9911	0.09614	0.8032	0.7628	0.06121	0.1189	0.8739	deoxymugineic acid synthase 1-D-like
LOC107277067	LOC_Os05g40060	-2.343	0.001184	0.7166	0.2672	1.003	0.2712	-0.04429	0.9932	-0.005118	0.9984	0.2861	0.8339	0.03917	0.991	probable WRKY transcription factor 70
LOC107275335	LOC_Os01g07030	-2.34	0.03591	0.6597	0.5481	-0.6763	0.783	0.9156	0.7883	0.4972	0.818	-1.336	0.5809	-0.4183	0.9193	non-classical arabinogalactan protein 30
LOC4334594	LOC_Os03g60580	-2.34	1.583e-06	-1.061	0.005356	-0.5817	0.2181	0.1073	0.9636	-0.4076	0.4023	0.4795	0.4441	-0.5149	0.5368	actin-depolymerizing factor 3-like
LOC4349822	LOC_Os11g05760	-2.34	0.03299	-0.9597	0.4245	0.2461	0.9069	-1.228	0.7268	0.4892	0.7953	1.206	0.5698	1.718	0.5357	lysosomal Pro-X carboxypeptidase
LOC4349931	NA	-2.34	2.033e-05	-0.683	0.1222	0.149	0.8397	-0.0909	0.9771	0.6092	0.2847	0.832	0.2599	0.7001	0.4894	dirigent protein 22-like
LOC107275473	LOC_Os07g41910	-2.336	0.01134	-0.8646	0.3497	0.2265	0.9051	-0.3221	0.956	-0.1172	0.9562	1.091	0.5479	0.2049	0.9594	uncharacterized LOC107275473
LOC4335756	LOC_Os04g33390	-2.333	1.958e-07	-0.5755	0.04436	0.3462	0.3135	-0.005123	1	0.3093	0.3733	0.9217	0.04044	0.3144	0.6379	arogenate dehydratase/prephenate dehydratase 6, chloroplastic
LOC4328047	LOC_Os02g02120	-2.332	1.823e-08	0.5545	0.01855	0.6319	0.0327	0.6382	0.0764	0.6268	0.03849	0.07742	0.8701	-0.01132	0.9922	wall-associated receptor kinase 5
LOC4348167	LOC_Os10g08319	-2.332	5.699e-05	-0.227	0.6786	0.4053	0.5604	-0.74	0.5011	0.07356	0.9367	0.6323	0.4526	0.8135	0.4771	geraniol 8-hydroxylase
LOC4330966	LOC_Os02g54730	-2.328	3.378e-09	-0.9334	0.0002556	-0.08094	0.7854	-0.4962	0.1343	0.5762	0.02351	0.8525	0.009946	1.072	0.07164	amino acid transporter AVT1A
LOC4340297	LOC_Os06g08060	-2.326	1.009e-06	-0.6895	0.04222	-0.1298	0.8083	-0.3158	0.78	0.09241	0.8661	0.5597	0.3164	0.4082	0.6114	protein SRG1
LOC4324135	LOC_Os01g58194	-2.325	0.0006342	-1.497	0.02497	-0.06236	0.9628	-0.387	0.8904	0.06648	0.9582	1.435	0.1924	0.4535	0.7991	probable nucleoredoxin 2
LOC4328887	LOC_Os02g15250	-2.325	0.04202	-1.118	0.3606	-0.5598	0.8218	2.364	0.183	-0.2736	0.9183	0.5586	0.8547	-2.637	0.3825	embryonic protein DC-8
LOC4344051	LOC_Os07g44550	-2.325	4.864e-08	-0.3033	0.2255	-0.5659	0.06272	-0.4149	0.434	-0.4668	0.1198	-0.2626	0.5381	-0.05194	0.9519	peroxidase 2
LOC4345414	LOC_Os08g28710	-2.323	0.01491	-0.4558	0.6763	0.7882	0.5723	-0.4753	0.9313	1.11	0.3891	1.244	0.4614	1.586	0.4774	putative serine/threonine-protein kinase-like protein CCR3
LOC4352644	LOC_Os12g39240	-2.323	0.02419	1.539	0.08842	1.159	0.4575	1.887	0.2402	2.812	0.04141	-0.3794	0.8759	0.9248	0.7086	cytochrome P450 81D1
LOC9267474	NA	-2.323	0.007506	-0.2755	0.7757	-0.939	0.5678	-0.02175	0.9999	-0.802	0.6348	-0.6635	0.731	-0.7803	0.7688	uncharacterized LOC9267474
LOC4337483	LOC_Os04g59160	-2.322	0.004554	-0.438	0.6207	-0.3339	0.7826	-0.007625	1	1.083	0.2646	0.1041	0.9531	1.091	0.5476	cationic peroxidase SPC4
LOC107277975	LOC_Os11g13840	-2.32	0.005142	-0.2482	0.7811	-0.04888	0.9818	-0.3819	0.9273	-0.6952	0.6601	0.1993	0.9191	-0.3134	0.9123	ethylene-responsive transcription factor ERF022
LOC4328982	LOC_Os02g17090	-2.32	0.002305	-0.9266	0.2143	0.3259	0.7893	-0.09838	0.986	0.1178	0.9338	1.252	0.3245	0.2162	0.93	subtilisin-like protease SBT3.9
LOC107276326	LOC_Os07g44560	-2.319	1.388e-05	-1.42	0.003064	-0.6793	0.2557	-0.0009655	1	-0.587	0.333	0.7406	0.3355	-0.586	0.5761	putative 4-coumarate--CoA ligase-like 8
LOC112937885	NA	-2.319	0.00285	-1.004	0.173	1.085	0.3008	-0.09256	0.9862	0.7139	0.5453	2.089	0.09878	0.8065	0.6753	uncharacterized LOC112937885
LOC4344376	NA	-2.319	0.003118	-0.3975	0.6136	0.5974	0.6304	-0.9118	0.6388	2.031	0.04527	0.9949	0.4694	2.943	0.1243	SNF2 domain-containing protein CLASSY 1
LOC4351734	LOC_Os12g09739	-2.315	5.348e-10	-0.2391	0.1497	-0.02343	0.9344	0.1274	0.8496	0.02839	0.9194	0.2156	0.4382	-0.09906	0.8284	disease resistance RPP13-like protein 4
LOC4328481	LOC_Os02g08030	-2.309	2.243e-06	-1.147	0.003815	-0.1461	0.8011	-0.1335	0.956	0.08769	0.886	1.001	0.08928	0.2211	0.8266	putative glucose-6-phosphate 1-epimerase
LOC4339227	LOC_Os05g42060	-2.308	2.713e-05	-0.5227	0.2464	0.2106	0.7723	-0.06425	0.9857	0.3977	0.5299	0.7332	0.3378	0.462	0.6808	scopoletin glucosyltransferase
LOC4330608	LOC_Os02g49680	-2.306	0.04899	-0.6922	0.6111	-0.7338	0.7231	-0.5625	0.9392	0.5651	0.768	-0.04159	0.9886	1.128	0.7204	calcium sensing receptor, chloroplastic
LOC4324436	LOC_Os01g16850	-2.305	0.0003887	-1.342	0.02667	0.2852	0.7926	0.3355	0.8899	-0.03512	0.9796	1.627	0.1173	-0.3706	0.837	protein argonaute 15
LOC107276832	LOC_Os11g44700	-2.303	6.199e-10	-0.3548	0.03611	-0.1928	0.3773	0.03305	0.979	-0.03146	0.9132	0.162	0.5887	-0.06451	0.8997	uncharacterized LOC107276832
LOC4351514	LOC_Os12g05440	-2.303	0.006885	0.07413	0.9456	1.438	0.1814	-0.39	0.9377	0.9922	0.3769	1.364	0.3326	1.382	0.477	cytochrome P450 94C1
LOC4348111	LOC_Os10g05780	-2.302	0.008765	-0.6085	0.4938	-2.829	0.143	-0.7521	0.797	-0.1608	0.9358	-2.22	0.2851	0.5913	0.8355	protein NRT1/ PTR FAMILY 5.10
LOC4330780	LOC_Os02g52010	-2.3	1.661e-06	-0.63	0.06373	0.6313	0.117	-0.4908	0.5258	0.1774	0.7085	1.261	0.02132	0.6682	0.3628	protein EXORDIUM
LOC4349083	LOC_Os10g36610	-2.297	0.0003545	0.789	0.1557	-0.183	0.8638	0.7988	0.5353	-1.015	0.2504	-0.9721	0.3386	-1.814	0.2201	protein RESPONSE TO LOW SULFUR 3
LOC9272063	LOC_Os01g48360	-2.297	6.565e-07	-0.407	0.2001	0.3733	0.3627	-0.2179	0.8722	-0.01923	0.9753	0.7803	0.1247	0.1987	0.8242	uncharacterized LOC9272063
LOC4331753	LOC_Os03g07200	-2.296	4.325e-09	-1.608	2.674e-06	0.1237	0.6632	-0.5543	0.08109	-0.06479	0.8356	1.732	8.561e-05	0.4895	0.2696	uncharacterized LOC4331753
LOC4340701	LOC_Os06g15370	-2.296	1.717e-06	-0.7317	0.03446	-0.4645	0.2577	-0.6084	0.3796	-0.1605	0.7377	0.2672	0.6616	0.448	0.5593	protein NRT1/ PTR FAMILY 3.1
LOC107281259	NA	-2.292	1.457e-05	1.098	0.007275	1.918	0.001614	1.33	0.01904	2.175	0.0007829	0.8198	0.2092	0.8441	0.3421	zinc finger BED domain-containing protein RICESLEEPER 2-like
LOC4340151	LOC_Os06g05830	-2.292	1.915e-09	-0.6399	0.002155	0.4688	0.04328	-0.05494	0.9647	0.2102	0.3706	1.109	0.001137	0.2651	0.5341	putative serine/threonine-protein kinase-like protein CCR3
LOC107277688	LOC_Os05g38320	-2.289	0.0002968	-0.1587	0.8036	-0.05115	0.985	0.2568	0.9313	-0.1773	0.896	0.1075	0.9446	-0.4341	0.7923	uncharacterized LOC107277688
LOC4330349	LOC_Os02g46030	-2.287	0.0006987	-4.238	0.0001008	0.5016	0.5833	-0.9309	0.517	-0.4437	0.6603	4.739	0.0007818	0.4872	0.7879	protein REVEILLE 1
LOC112935987	LOC_Os10g30410	-2.285	0.0002548	-0.2859	0.6437	0.5753	0.4328	-1.15	0.2781	-1.398	0.07619	0.8612	0.3534	-0.248	0.8888	ent-isokaurene C2/C3-hydroxylase-like
LOC4346997	LOC_Os09g23620	-2.285	1.798e-05	0.4954	0.2361	0.5717	0.3069	0.2641	0.8897	1.022	0.06567	0.0763	0.934	0.7577	0.427	transcription factor MYB20
LOC107278892	NA	-2.283	0.003529	-0.9594	0.2	-0.8419	0.5581	-0.4401	0.8932	0.1617	0.9195	0.1175	0.9702	0.6018	0.7881	uncharacterized LOC107278892
LOC4325257	LOC_Os01g11620	-2.283	2.167e-06	-0.8843	0.01475	-0.3175	0.4683	-0.2685	0.8433	0.4862	0.2308	0.5669	0.3055	0.7547	0.3089	GDSL esterase/lipase At5g45910
LOC112939838	LOC_Os08g40270	-2.282	2.213e-06	-0.2109	0.5813	0.07129	0.9075	-0.1647	0.9351	-0.07136	0.9085	0.2822	0.6683	0.09332	0.937	probable L-type lectin-domain containing receptor kinase S.5
LOC4349582	LOC_Os11g02054	-2.281	1.056e-06	-0.9788	0.006264	-0.4164	0.3321	-0.305	0.7861	-0.007601	0.9922	0.5624	0.3101	0.2974	0.7221	uncharacterized LOC4349582
LOC4349649	LOC_Os11g03310	-2.281	0.01977	0.0367	0.9777	-0.05478	0.9826	1.128	0.6417	0.2313	0.9062	-0.09148	0.9703	-0.897	0.7445	NAC domain-containing protein 77-like
LOC4328696	LOC_Os02g11870	-2.279	2.45e-05	-0.05801	0.9145	-1.3	0.06056	0.2147	0.9261	-0.1357	0.8741	-1.242	0.1166	-0.3505	0.7721	uncharacterized LOC4328696
LOC4343319	LOC_Os07g31960	-2.278	6.95e-05	-1.657	0.003226	0.1738	0.8298	-0.1344	0.9674	0.7325	0.238	1.831	0.02753	0.8668	0.4299	anthocyanidin 3-O-glucosyltransferase 2
LOC9270236	NA	-2.278	2.167e-05	-0.6481	0.1355	0.04598	0.9571	0.3119	0.8589	-0.5468	0.3659	0.6941	0.3498	-0.8587	0.3963	uncharacterized LOC9270236
LOC112937351	LOC_Os12g36240	-2.276	0.001558	0.6566	0.3469	-0.4494	0.6264	0.1576	0.9738	1.115	0.1683	-1.106	0.3153	0.957	0.5295	subtilisin-chymotrypsin inhibitor CI-1B-like
LOC4329803	LOC_Os02g37300	-2.276	0.0001173	0.251	0.6517	1.854	0.00739	-0.1355	0.9686	0.547	0.4019	1.603	0.04759	0.6825	0.5598	heavy metal-associated isoprenylated plant protein 47
LOC4332717	LOC_Os03g21060	-2.274	2.218e-08	-0.6859	0.006021	-0.2716	0.3395	-0.1908	0.8253	-0.02183	0.9571	0.4144	0.263	0.169	0.7758	NAC transcription factor 47
LOC4350545	LOC_Os11g29870	-2.274	5.322e-08	-0.3397	0.1711	-0.2586	0.4163	-0.2377	0.7782	-0.0465	0.9105	0.08109	0.8736	0.1912	0.7636	probable WRKY transcription factor 56
LOC9269221	LOC_Os06g04210	-2.274	1.508e-08	-1.065	0.0002113	-0.002313	0.9971	-0.2961	0.5939	-0.393	0.1692	1.063	0.006079	-0.0969	0.8857	uncharacterized LOC9269221
LOC107275257	LOC_Os04g15650	-2.269	0.006694	0.04534	0.9632	0.1134	0.9533	0.1806	0.9713	1.637	0.1349	0.06804	0.9719	1.456	0.4239	protein NSP-INTERACTING KINASE 2
LOC4349186	LOC_Os10g38450	-2.268	9.22e-07	0.387	0.2246	-0.4811	0.2671	0.06833	0.976	-0.5797	0.181	-0.8682	0.1028	-0.648	0.3858	receptor-like protein 46
LOC4337285	LOC_Os04g56560	-2.266	0.008973	-0.3756	0.6995	-0.1886	0.9136	-0.3638	0.9459	0.779	0.5498	0.1871	0.9292	1.143	0.5937	protein NRT1/ PTR FAMILY 2.13
LOC9267535	LOC_Os02g17060	-2.266	0.002341	-0.1349	0.8781	-0.1039	0.9422	-0.4442	0.8929	0.7758	0.4325	0.03105	0.9868	1.22	0.4632	subtilisin-like protease SBT3.3
LOC4324789	LOC_Os01g64440	-2.265	0.00229	-0.14	0.8645	-0.2972	0.8364	-0.8711	0.629	0.912	0.3735	-0.1573	0.924	1.783	0.2833	uncharacterized LOC4324789
LOC4334015	LOC_Os03g52390	-2.264	0.0003285	0.1191	0.861	-0.6087	0.3914	0.2448	0.9419	0.1057	0.9069	-0.7278	0.435	-0.1391	0.9379	proteinase inhibitor PSI-1.2
LOC4345968	LOC_Os08g39370	-2.26	3.276e-06	-0.8289	0.02448	-0.7248	0.09944	-0.08249	0.9738	-0.5606	0.1964	0.1041	0.8879	-0.4781	0.5571	tonoplast dicarboxylate transporter
LOC4338457	LOC_Os05g27010	-2.259	3.456e-05	-0.4575	0.3208	0.6925	0.2187	-0.2396	0.9195	0.6917	0.2179	1.15	0.1114	0.9312	0.3494	protein NRT1/ PTR FAMILY 5.1
LOC4337306	LOC_Os04g56790	-2.257	5.026e-11	-0.5312	0.0006097	0.133	0.4157	-0.1533	0.6648	0.1484	0.3496	0.6642	0.00306	0.3017	0.2827	uncharacterized LOC4337306
LOC4350712	LOC_Os11g35040	-2.257	3.319e-10	-0.6492	0.0005859	0.2922	0.1153	-0.4972	0.03664	0.08862	0.6819	0.9413	0.0009646	0.5858	0.1253	probable aminotransferase TAT2
LOC4341447	LOC_Os06g39780	-2.256	6.272e-05	-0.2366	0.6528	1.481	0.01796	0.02353	0.9976	1.408	0.02741	1.717	0.02697	1.385	0.2105	ent-cassadiene C11-alpha-hydroxylase 1-like
LOC4352200	LOC_Os12g28770	-2.254	4.114e-05	-2.392	0.0001932	-0.4139	0.461	-0.4119	0.7869	-0.3526	0.5355	1.978	0.009625	0.05924	0.973	MAPK-interacting and spindle-stabilizing protein-like
LOC4324709	LOC_Os01g56570	-2.253	1.7e-08	0.0812	0.7559	0.007107	0.9873	-0.1004	0.9419	-0.02979	0.9401	-0.0741	0.8723	0.07062	0.9202	beta-glucuronosyltransferase GlcAT14A
LOC9266123	LOC_Os09g39850	-2.25	3.172e-05	0.3584	0.4368	-0.8763	0.1461	-0.5545	0.6391	-0.6862	0.2552	-1.235	0.09801	-0.1317	0.9296	ethylene-responsive transcription factor 1B
LOC107278043	LOC_Os06g12800	-2.249	0.006373	-2.363	0.01492	0.3818	0.7919	-0.9054	0.6968	0.9426	0.4232	2.745	0.06945	1.848	0.3321	protein ALTERED XYLOGLUCAN 4-like
LOC4336542	LOC_Os04g45810	-2.249	9.834e-06	-1.394	0.002229	-0.185	0.7982	-0.3752	0.7719	-0.2728	0.6824	1.209	0.07502	0.1024	0.9428	homeobox-leucine zipper protein HOX22
LOC4334792	LOC_Os03g63310	-2.248	0.0006191	-1.1	0.07756	-0.2516	0.7983	-1.386	0.2044	0.6084	0.4478	0.8488	0.4224	1.995	0.1743	4-hydroxyphenylacetaldehyde oxime monooxygenase
LOC107281677	NA	-2.247	0.008576	0.151	0.8787	1.504	0.1797	0.07575	0.9904	-0.124	0.9474	1.353	0.3404	-0.1997	0.952	uncharacterized LOC107281677
LOC4343827	LOC_Os07g41070	-2.246	0.002499	0.3343	0.6714	0.4777	0.6626	0.2439	0.9607	-0.2969	0.8129	0.1434	0.927	-0.5408	0.7887	putative anthocyanidin reductase
LOC4326355	LOC_Os01g13610	-2.244	8.007e-06	-0.3223	0.4134	-1.175	0.02019	0.2081	0.9146	-0.8007	0.09476	-0.8529	0.1624	-1.009	0.2421	isoflavone reductase homolog IRL
LOC107277645	NA	-2.241	0.0005467	-2.127	0.003006	-0.3068	0.7717	-1.128	0.3399	0.3404	0.7239	1.82	0.09256	1.468	0.2946	histone deacetylase HDT2
LOC4325584	LOC_Os01g51870	-2.24	6.85e-07	-0.4585	0.1405	0.3376	0.4043	-0.02996	0.9904	0.008558	0.99	0.7961	0.1108	0.03852	0.9762	putative methyltransferase DDB_G0268948
LOC9268376	NA	-2.238	6.884e-05	-1.687	0.002503	-0.3234	0.7136	-0.9089	0.3151	1.1	0.08234	1.363	0.1125	2.009	0.1047	uncharacterized LOC9268376
LOC4327401	LOC_Os01g61610	-2.236	6.305e-05	0.4856	0.3029	-1.416	0.04895	0.2559	0.9134	-1.272	0.07645	-1.902	0.02578	-1.528	0.2102	probable 2-oxoglutarate-dependent dioxygenase At5g05600
LOC4327669	LOC_Os01g50940	-2.233	0.0004206	-0.6003	0.3009	1.602	0.03324	-0.1174	0.9761	1.723	0.02829	2.203	0.02104	1.84	0.1748	transcription factor bHLH13
LOC9267858	LOC_Os06g13940	-2.233	2.25e-05	0.308	0.4878	-0.3532	0.5591	0.127	0.9641	0.04853	0.9493	-0.6613	0.3557	-0.07849	0.9602	uncharacterized LOC9267858
LOC107278696	LOC_Os06g33090	-2.232	2.646e-05	-0.6465	0.1383	0.1375	0.8463	-0.2471	0.9104	0.01578	0.9865	0.784	0.275	0.2629	0.8301	peroxidase 2-like
LOC4333289	LOC_Os03g37490	-2.232	5.927e-08	0.02417	0.9397	0.8541	0.008457	-0.008967	0.9995	0.706	0.02825	0.8299	0.0358	0.715	0.2102	protein DETOXIFICATION 40
LOC4350235	NA	-2.231	0.0003874	-1.879	0.00451	-0.7029	0.3299	-1.027	0.3899	-0.1436	0.8737	1.176	0.2054	0.8838	0.4903	uncharacterized LOC4350235
LOC4340508	LOC_Os06g11610	-2.23	3.721e-06	-0.7506	0.0413	0.919	0.04466	-0.2829	0.8427	0.6002	0.1834	1.67	0.007075	0.883	0.2711	26.2 kDa heat shock protein, mitochondrial
LOC4349601	LOC_Os11g02350	-2.23	0.0005102	-0.2133	0.751	0.1252	0.8933	-0.01352	1	0.9745	0.1602	0.3385	0.7577	0.988	0.4374	non-specific lipid-transfer protein 3-like
LOC4348975	NA	-2.227	0.0001053	-0.2303	0.6818	-0.69	0.3218	-0.07925	0.9851	0.8571	0.1711	-0.4597	0.6282	0.9363	0.4008	uncharacterized LOC4348975
LOC112936134	LOC_Os04g54002	-2.225	4.67e-06	-0.5715	0.1188	0.6304	0.171	-0.2433	0.8811	0.9416	0.04836	1.202	0.04408	1.185	0.1743	G-type lectin S-receptor-like serine/threonine-protein kinase At1g11330
LOC4344706	LOC_Os08g06170	-2.225	1.829e-07	-0.6678	0.01875	-0.5303	0.1351	0.003146	1	0.1352	0.7434	0.1376	0.8069	0.1321	0.869	reticuline oxidase
LOC4339836	LOC_Os06g01250	-2.223	0.00138	-1.248	0.06807	0.2082	0.8566	-0.6372	0.7719	0.8416	0.3352	1.457	0.1955	1.479	0.3245	cytochrome P450 93G2-like
LOC4338366	LOC_Os05g24010	-2.222	4.533e-10	-0.2472	0.1169	0.2991	0.1109	-0.176	0.703	0.3916	0.04504	0.5463	0.02967	0.5676	0.139	probable leucine-rich repeat receptor-like protein kinase At5g49770
LOC107278750	LOC_Os04g38400	-2.221	0.002773	-0.9848	0.1665	0.4909	0.6841	-0.3933	0.9052	1.132	0.2512	1.476	0.245	1.525	0.3504	ETHYLENE INSENSITIVE 3-like 5 protein
LOC4339387	LOC_Os05g45090	-2.221	1.925e-05	-0.6621	0.114	1.317	0.01663	-0.402	0.7719	0.3174	0.6001	1.979	0.006237	0.7193	0.4533	UDP-glycosyltransferase 88F3
LOC4326949	LOC_Os01g70525	-2.22	3.979e-07	-0.1047	0.7577	-0.6143	0.1131	-0.1491	0.9265	-0.6791	0.08681	-0.5096	0.3051	-0.5301	0.4356	tropinone reductase homolog At5g06060
LOC4346875	LOC_Os09g20090	-2.22	4.287e-07	-0.2168	0.4744	-0.318	0.3713	-0.02702	0.9904	-0.1443	0.7219	-0.1011	0.8614	-0.1173	0.8901	L-ascorbate oxidase
LOC4328486	LOC_Os02g08110	-2.219	1.012e-05	0.09906	0.8267	1.449	0.007548	0.1415	0.9559	1.167	0.03035	1.35	0.0325	1.025	0.2455	CASP-like protein 2C2
LOC9270367	LOC_Os06g34960	-2.219	3.957e-08	-0.1421	0.5822	0.1802	0.5861	0.2072	0.8061	0.3525	0.2317	0.3224	0.4193	0.1453	0.8244	putative receptor-like protein kinase At4g00960
LOC4326066	LOC_Os01g71700	-2.215	5.526e-05	-0.8401	0.07232	-0.7057	0.2752	-0.8141	0.397	0.4676	0.4621	0.1344	0.9003	1.282	0.2363	amino-acid permease BAT1 homolog
LOC4338675	LOC_Os05g32370	-2.215	0.0002516	-1.053	0.05415	-0.3737	0.6845	-0.4535	0.8106	0.01239	0.9929	0.6794	0.5154	0.4659	0.7529	pre-mRNA-splicing factor ATP-dependent RNA helicase DEAH1
LOC107277953	LOC_Os01g08840	-2.213	0.001377	-0.3431	0.6279	-0.1154	0.9296	0.2612	0.9497	-0.8528	0.4137	0.2277	0.8771	-1.114	0.5011	uncharacterized LOC107277953
LOC4324658	LOC_Os01g52340	-2.213	6.009e-05	-0.7653	0.1039	0.6759	0.2572	-0.1285	0.9679	0.496	0.4263	1.441	0.0587	0.6244	0.5716	putative disease resistance protein RGA4
LOC4342317	LOC_Os07g03710	-2.212	8.453e-08	-0.1095	0.7029	-0.4603	0.1175	0.0793	0.9636	-0.06937	0.8537	-0.3508	0.3888	-0.1487	0.826	pathogenesis-related protein PRB1-3
LOC107275969	LOC_Os01g33530	-2.209	0.001025	-0.5465	0.3538	1.088	0.2058	-0.03843	0.9932	0.1266	0.9311	1.635	0.1098	0.165	0.9409	uncharacterized LOC107275969
LOC4331443	LOC_Os03g03034	-2.208	5.857e-08	-0.07012	0.8076	0.5449	0.05974	-0.04515	0.9807	0.3404	0.2344	0.615	0.1026	0.3856	0.4673	flavanone 3-dioxygenase 2-like
LOC112936665	NA	-2.207	2.131e-06	0.2128	0.5537	0.7057	0.1004	0.7092	0.2229	0.3184	0.4978	0.4929	0.3847	-0.3908	0.638	wall-associated receptor kinase-like 10
LOC4324117	LOC_Os01g49320	-2.205	9.516e-09	-0.3682	0.07528	-0.5172	0.04898	-0.1064	0.9265	-0.1429	0.619	-0.1491	0.7016	-0.0365	0.9626	acidic endochitinase
LOC107281205	LOC_Os06g07400	-2.201	1.474e-06	-1.115	0.002607	0.8435	0.04359	0.007103	1	1.117	0.0132	1.959	0.001297	1.11	0.1568	uncharacterized LOC107281205
LOC107277962	LOC_Os11g07225	-2.2	0.0003042	-0.112	0.8672	0.185	0.8343	0.3351	0.8939	0.8301	0.2211	0.2971	0.783	0.495	0.7162	putative receptor-like protein kinase At3g47110
LOC9266962	LOC_Os09g35780	-2.198	0.00307	0.2754	0.7248	0.149	0.9164	0.5998	0.7977	-1.914	0.1491	-0.1264	0.9417	-2.514	0.2275	BON1-associated protein 2
LOC4338384	LOC_Os05g24900	-2.197	0.004866	0.341	0.6518	1.362	0.1887	-0.2103	0.964	1.594	0.1171	1.021	0.4253	1.804	0.284	suppressor protein SRP40
LOC4342988	LOC_Os07g22350	-2.197	4.346e-11	-0.2393	0.05667	0.1941	0.181	0.183	0.5224	0.1035	0.5059	0.4334	0.02766	-0.07949	0.8099	glucose-6-phosphate 1-dehydrogenase 2, chloroplastic
LOC4336852	LOC_Os04g50940	-2.196	0.003502	-0.3358	0.6861	-0.3794	0.7606	-0.2423	0.9617	1.286	0.1684	-0.04368	0.9793	1.529	0.353	protein NRT1/ PTR FAMILY 8.3
LOC4336529	LOC_Os04g45590	-2.194	0.0001044	-0.8246	0.09268	-0.3173	0.6479	0.06439	0.9862	-0.5206	0.4129	0.5073	0.5513	-0.585	0.6155	uncharacterized LOC4336529
LOC9268919	LOC_Os09g30458	-2.194	2.499e-06	-1.401	0.0008045	-0.6834	0.1176	-0.4748	0.5707	-0.1051	0.8476	0.7176	0.206	0.3697	0.6604	CO(2)-response secreted protease
LOC4349200	LOC_Os10g38670	-2.193	3.01e-07	0.2195	0.4567	0.1952	0.6283	0.2277	0.8303	0.3335	0.3554	-0.02432	0.9701	0.1057	0.902	probable glutathione S-transferase GSTU6
LOC9267731	LOC_Os06g16960	-2.193	0.01868	0.1097	0.92	-0.6177	0.7582	-0.07869	0.9904	-0.9009	0.6437	-0.7274	0.7325	-0.8222	0.7848	acetylserotonin O-methyltransferase 3-like
LOC9268457	NA	-2.192	2.882e-06	-0.4428	0.2056	-0.38	0.4117	-0.03574	0.9898	-0.1989	0.6995	0.06271	0.9353	-0.1631	0.8745	G-type lectin S-receptor-like serine/threonine-protein kinase SD1-13
LOC4342810	LOC_Os07g13770	-2.187	1.76e-08	0.09041	0.7198	0.5238	0.05148	-0.1142	0.9244	0.1337	0.663	0.4334	0.2132	0.2479	0.6353	DIMBOA UDP-glucosyltransferase BX9
LOC9271189	LOC_Os09g38239	-2.187	6.601e-05	-0.5489	0.2398	-1.006	0.1381	-0.7249	0.4734	-0.3076	0.6826	-0.4572	0.6137	0.4172	0.7424	cytosolic sulfotransferase 5
LOC4336400	LOC_Os04g43560	-2.186	2.263e-08	-1.856	2.063e-06	0.6912	0.01461	-0.3119	0.5656	0.2447	0.3763	2.547	1.504e-05	0.5566	0.2606	protein CUP-SHAPED COTYLEDON 1
LOC4341689	LOC_Os06g44170	-2.185	7.792e-10	-0.3595	0.03133	-0.1411	0.5184	-0.1977	0.6572	-0.1853	0.3705	0.2183	0.4262	0.01243	0.9867	putative anthocyanidin reductase
LOC4348634	LOC_Os10g28120	-2.182	0.0003704	0.2044	0.7468	-1.484	0.04766	0.6743	0.6453	0.1083	0.9054	-1.689	0.06613	-0.566	0.6682	chitinase 2
LOC9271449	NA	-2.182	3.678e-07	0.2285	0.4343	0.4154	0.2167	-0.02841	0.9903	0.173	0.6523	0.1869	0.7187	0.2014	0.7801	cytochrome P450 72A14-like
LOC107275983	LOC_Os04g42740	-2.181	9.987e-09	-0.5867	0.007712	0.8319	0.003228	0.2382	0.679	0.2812	0.2672	1.419	0.0003954	0.04301	0.952	G-type lectin S-receptor-like serine/threonine-protein kinase At2g19130
LOC4332584	LOC_Os03g19070	-2.18	3.956e-07	-0.5131	0.07471	0.399	0.2725	0.0453	0.9852	0.369	0.3143	0.9121	0.05023	0.3237	0.6433	uncharacterized LOC4332584
LOC4342268	LOC_Os07g02790	-2.18	0.0002526	0.226	0.6951	-0.5241	0.5456	-0.3098	0.8998	-0.5345	0.535	-0.7502	0.4435	-0.2247	0.8975	uncharacterized LOC4342268
LOC4332795	LOC_Os03g22200	-2.179	7.184e-06	-0.77	0.04327	-0.007	0.9943	-0.4394	0.6694	0.3671	0.4739	0.763	0.2219	0.8065	0.339	bidirectional sugar transporter SWEET16-like
LOC4349376	LOC_Os10g41100	-2.179	0.008098	-1.017	0.2212	-0.2722	0.8712	-0.6582	0.8233	-0.3078	0.8542	0.7451	0.6807	0.3504	0.9088	transcription factor GHD7-like
LOC4350282	LOC_Os11g17954	-2.179	0.02281	6.765	1.19e-09	8.979	4.457e-10	7.088	5.49e-10	9.129	3.283e-10	2.215	0.07193	2.041	0.2417	glutathione S-transferase T3
LOC4328673	LOC_Os02g11040	-2.178	2.648e-05	0.02768	0.9602	-0.06632	0.9297	-0.1733	0.9503	0.07643	0.9185	-0.094	0.9176	0.2497	0.8334	uncharacterized LOC4328673
LOC107275689	LOC_Os05g45954	-2.177	0.0002889	0.1484	0.8044	1.911	0.009193	1.059	0.2123	1.373	0.0579	1.763	0.0388	0.3136	0.826	AP2-like ethylene-responsive transcription factor PLT1
LOC9272559	NA	-2.177	0.0005564	-2.988	0.0003555	0.9495	0.1647	-0.1773	0.9636	0.7017	0.3061	3.938	0.0008072	0.879	0.489	uncharacterized LOC9272559
LOC107281499	NA	-2.175	0.001309	-0.9387	0.1474	-0.2459	0.8309	0.007969	1	0.09193	0.9427	0.6929	0.5747	0.08396	0.9755	uncharacterized LOC107281499
LOC4336437	LOC_Os04g44240	-2.175	4.22e-07	-1.876	2.451e-05	0.7212	0.04402	-0.4358	0.5052	0.1304	0.7595	2.597	6.785e-05	0.5662	0.3746	UDP-glycosyltransferase 73C7
LOC107278025	LOC_Os08g07630	-2.174	0.0005741	0.05397	0.9404	1.324	0.07846	0.6439	0.6694	1.449	0.05972	1.27	0.1735	0.8056	0.544	translation initiation factor IF-2
LOC112937953	NA	-2.174	0.0002902	-0.9339	0.08521	0.7998	0.2665	0.358	0.8701	0.9495	0.1773	1.734	0.05418	0.5916	0.6543	uncharacterized LOC112937953
LOC4348924	LOC_Os10g34020	-2.174	5.118e-05	0.8778	0.04866	1.173	0.03822	0.3887	0.8046	0.5717	0.3077	0.2954	0.7213	0.183	0.8915	glutathione S-transferase U17
LOC112936681	NA	-2.173	0.004681	-0.6333	0.4249	0.05018	0.9767	0.316	0.9458	-1.282	0.2956	0.6835	0.6465	-1.598	0.4126	uncharacterized LOC112936681
LOC4326573	LOC_Os01g44970	-2.171	3.247e-06	-1.524	0.0004898	0.0806	0.8847	-0.2934	0.8157	0.253	0.5835	1.605	0.00688	0.5464	0.4771	polygalacturonase At1g48100
LOC4351698	LOC_Os12g08810	-2.17	1.363e-09	-0.1607	0.3699	0.5896	0.007401	0.0772	0.9419	0.09221	0.696	0.7503	0.008347	0.01501	0.984	GDP-L-galactose phosphorylase 2
LOC9271973	LOC_Os03g15290	-2.17	0.009082	-1.275	0.1373	0.4039	0.788	-1.492	0.4013	0.385	0.7986	1.679	0.2667	1.877	0.3649	beclin-1-like protein
LOC4350821	LOC_Os11g37950	-2.169	4.243e-05	1.768	0.0007513	1.547	0.008174	2.086	0.001622	2.282	0.0008251	-0.2209	0.7887	0.1962	0.8713	barwin
LOC4326660	LOC_Os01g43750	-2.168	0.0006241	-0.2905	0.6567	0.113	0.9099	-0.4989	0.8162	0.2576	0.77	0.4035	0.7165	0.7565	0.5828	cytochrome P450 72A15
LOC107276733	NA	-2.167	0.008962	-0.3018	0.7496	0.4966	0.7193	-0.1929	0.9727	0.5206	0.709	0.7984	0.6121	0.7135	0.7528	NADH-ubiquinone oxidoreductase chain 1
LOC4337152	LOC_Os04g54560	-2.166	0.0004981	-0.445	0.455	1.002	0.1723	-0.5746	0.7504	1.091	0.1378	1.446	0.119	1.666	0.2153	phenolic glucoside malonyltransferase 1
LOC4338570	NA	-2.164	7.046e-08	0.2557	0.3009	0.4276	0.1577	0.4225	0.3982	-0.1898	0.5836	0.172	0.7074	-0.6122	0.2657	NRR repressor homolog 1-like
LOC4330274	LOC_Os02g44980	-2.162	1.544e-09	-0.8249	0.0002241	-0.09074	0.7137	-0.242	0.5656	-0.2651	0.2007	0.7342	0.01048	-0.02313	0.9732	amino acid transporter AVT3B
LOC4346787	LOC_Os09g17152	-2.162	0.0004262	0.2104	0.7432	0.451	0.5732	-0.2458	0.9419	0.7316	0.315	0.2407	0.8339	0.9774	0.4446	uncharacterized LOC4346787
LOC4340787	LOC_Os06g18140	-2.161	2.608e-07	-0.8056	0.006638	0.3168	0.3743	-0.5732	0.2466	0.01977	0.97	1.122	0.01478	0.593	0.3358	UDP-glucose:2-hydroxyflavanone C-glucosyltransferase
LOC4331946	LOC_Os03g10100	-2.16	0.02107	-0.9933	0.3236	-2.384	0.1687	-0.3924	0.9501	0.7659	0.5898	-1.391	0.5107	1.158	0.6265	polyol transporter 5
LOC4325649	LOC_Os01g49820	-2.159	6.959e-09	-0.2869	0.1446	-0.3092	0.2045	0.09249	0.9375	-0.215	0.3922	-0.02234	0.9603	-0.3074	0.4904	lipid phosphate phosphatase 2
LOC4333691	LOC_Os03g46860	-2.159	0.0008119	-0.1293	0.8604	-0.06398	0.9581	-0.2098	0.9602	0.8475	0.2721	0.06529	0.9636	1.057	0.4388	transcription factor NAI1
LOC9271254	NA	-2.157	2.871e-05	-0.6376	0.1286	0.3381	0.5446	0.09201	0.9754	0.1936	0.7499	0.9757	0.1411	0.1016	0.9405	aquaporin TIP2-3-like
LOC4351217	LOC_Os11g47870	-2.152	8.346e-10	-0.5004	0.004918	-0.02987	0.9112	-0.05959	0.9576	-0.05539	0.8204	0.4705	0.06766	0.004202	0.9962	scarecrow-like protein 9
LOC4344782	LOC_Os08g07720	-2.151	0.0001877	-0.09746	0.8754	0.3199	0.6874	1.184	0.1483	1.508	0.0287	0.4174	0.6668	0.3244	0.8132	phenolic glucoside malonyltransferase 2
LOC4332690	LOC_Os03g20700	-2.149	0.001984	0.02503	0.9783	0.6	0.4855	-0.124	0.9807	0.6161	0.4656	0.5749	0.6256	0.7401	0.6382	magnesium-chelatase subunit ChlH, chloroplastic-like
LOC4329723	LOC_Os02g36110	-2.148	0.0002319	-1.671	0.005193	-1.377	0.06056	-0.4611	0.8063	0.3423	0.6519	0.2943	0.7961	0.8034	0.5062	ent-cassadiene C11-alpha-hydroxylase 1-like
LOC4343032	LOC_Os07g23570	-2.148	0.0001637	0.1645	0.7757	0.3598	0.5751	-0.3011	0.8969	0.0004241	1	0.1953	0.8399	0.3016	0.8188	cytochrome P450 709B1
LOC107276362	LOC_Os03g06010	-2.147	0.0002649	-0.206	0.7349	0.05111	0.9615	0.176	0.9615	0.1031	0.9151	0.2571	0.8136	-0.07296	0.9735	expansin-A25-like
LOC4332608	LOC_Os03g19427	-2.144	8.441e-05	-2.141	0.0004918	-0.167	0.8043	-0.3215	0.8722	-0.2672	0.665	1.974	0.011	0.05434	0.9765	nicotianamine synthase 1-like
LOC4348374	LOC_Os10g20610	-2.144	0.002952	-0.7617	0.2959	-1.188	0.2207	-0.1599	0.9751	-0.6829	0.4943	-0.426	0.7684	-0.523	0.7864	laccase-15-like
LOC4325794	LOC_Os01g04050	-2.143	1.093e-05	0.4037	0.289	-0.1011	0.8644	-0.07871	0.9769	0.2308	0.6525	-0.5048	0.4149	0.3095	0.7396	Bowman-Birk type wound-induced proteinase inhibitor WIP1
LOC4336228	LOC_Os04g41130	-2.143	0.001491	-1.456	0.03389	0.3779	0.6995	-0.4659	0.8627	1.163	0.1489	1.834	0.08824	1.629	0.2622	protein FLOWERING LOCUS T
LOC9270444	NA	-2.143	0.02294	0.7615	0.4298	-0.7234	0.6694	0.4505	0.9336	0.3574	0.8337	-1.485	0.4082	-0.09309	0.9842	receptor kinase-like protein Xa21
LOC4327507	LOC_Os01g62610	-2.142	0.0006149	-0.7632	0.1947	-0.3021	0.7556	-0.03061	0.9966	0.595	0.4485	0.4611	0.6887	0.6257	0.6621	peptidyl-prolyl cis-trans isomerase FKBP20-1
LOC4330441	LOC_Os02g47370	-2.141	2.97e-05	-2.505	8.008e-05	-0.04092	0.961	-0.3243	0.8489	-0.4894	0.4104	2.464	0.002438	-0.1651	0.9015	trihelix transcription factor GT-3b
LOC4342782	LOC_Os07g12890	-2.139	0.0002135	-0.7163	0.1677	-0.5919	0.3904	-0.3411	0.8823	0.5777	0.3751	0.1244	0.9113	0.9188	0.4222	zinc transporter 8-like
LOC4324037	LOC_Os01g32120	-2.138	8.732e-07	-0.6737	0.03132	-0.1818	0.688	0.008694	0.9998	0.03727	0.9462	0.4918	0.3392	0.02857	0.9828	probable calcium-binding protein CML11
LOC107276211	LOC_Os06g48290	-2.136	0.007161	-0.2508	0.772	-0.6598	0.6642	-0.425	0.9076	-0.6044	0.6946	-0.4091	0.8183	-0.1793	0.9501	homeobox-leucine zipper protein HOX18
LOC107282084	NA	-2.136	5.526e-05	-1.856	0.0008965	-0.6305	0.2702	-0.9918	0.2184	-0.191	0.7768	1.225	0.09693	0.8008	0.4267	uncharacterized LOC107282084
LOC4339065	LOC_Os05g39250	-2.136	0.005436	-0.8508	0.2732	-0.03249	0.9857	0.7231	0.7466	-0.1366	0.9321	0.8183	0.5828	-0.8597	0.6706	UPF0098 protein CPn_0877/CP_0992/CPj0877/CpB0906
LOC112936374	NA	-2.135	3.914e-06	-0.4059	0.2457	0.09941	0.8591	0.1501	0.9447	0.7153	0.09501	0.5053	0.3823	0.5652	0.4637	uncharacterized LOC112936374
LOC4326104	LOC_Os01g02390	-2.134	2.148e-10	-0.2501	0.07424	0.3812	0.0274	0.06299	0.9419	0.3568	0.04141	0.6313	0.007139	0.2938	0.3325	rust resistance kinase Lr10
LOC9266131	NA	-2.134	1.282e-05	-1.246	0.004073	-0.859	0.1081	-0.3004	0.8445	-0.1353	0.8336	0.3869	0.6101	0.1651	0.8923	calmodulin-like protein 5
LOC9267623	LOC_Os12g05510	-2.134	0.01052	-0.0801	0.9388	0.3004	0.8459	-0.4899	0.8998	0.1295	0.9411	0.3805	0.8336	0.6194	0.802	purple acid phosphatase 22-like
LOC4338442	LOC_Os05g26660	-2.132	1.197e-05	-0.6346	0.1022	0.4476	0.3701	-0.3511	0.7939	0.1798	0.7596	1.082	0.08228	0.5309	0.5578	external alternative NAD(P)H-ubiquinone oxidoreductase B3, mitochondrial
LOC4331691	LOC_Os03g06360	-2.13	0.01872	-1.065	0.2712	-2.61	0.1311	0.9103	0.7474	-0.7648	0.6245	-1.545	0.4564	-1.675	0.4668	late embryogenesis abundant protein D-34
LOC9266120	LOC_Os08g05970	-2.127	0.0002604	-0.3934	0.4692	0.131	0.872	0.1649	0.9634	-0.3631	0.6024	0.5244	0.5532	-0.528	0.6691	uncharacterized LOC9266120
LOC4335749	LOC_Os04g33240	-2.125	3.103e-05	-1.077	0.01649	-0.6118	0.27	-0.1248	0.9651	-0.4015	0.4878	0.4653	0.5427	-0.2766	0.8153	momilactone A synthase-like
LOC4346529	LOC_Os09g08130	-2.125	0.0003984	-0.1585	0.8071	-1.089	0.1374	0.3076	0.9107	0.02428	0.9829	-0.9301	0.3207	-0.2833	0.8571	indole-3-glycerol phosphate synthase
LOC4348095	LOC_Os10g05490	-2.125	0.2922	1.441	0.3795	1.621	0.6138	0.6336	0.956	5.033	0.02478	0.1805	0.9496	4.399	0.2785	cytochrome P450 76C2
LOC107276080	LOC_Os04g57410	-2.123	2.054e-08	-0.471	0.03242	0.2532	0.3359	-0.07054	0.9629	0.1467	0.6109	0.7242	0.03484	0.2172	0.6741	methylthioribose kinase 2-like
LOC107278915	NA	-2.123	0.179	3.172	0.008232	-0.8191	0.831	2.364	0.2657	-0.7685	0.8409	-3.991	0.2819	-3.132	0.5408	uncharacterized LOC107278915
LOC107280153	NA	-2.122	9.329e-07	-1.287	0.0006129	0.2715	0.508	-0.3191	0.7364	0.9376	0.02011	1.558	0.003823	1.257	0.1035	uncharacterized LOC107280153
LOC4334347	LOC_Os03g57200	-2.122	8.386e-07	-0.2319	0.45	0.08636	0.846	-0.2342	0.8366	0.1775	0.6515	0.3183	0.5183	0.4117	0.531	probable glutathione S-transferase GSTU1
LOC4344024	LOC_Os07g44140	-2.121	3.983e-05	-0.2491	0.5903	0.7991	0.1089	-0.2201	0.9244	0.433	0.3931	1.048	0.112	0.6531	0.4805	cytochrome P450 709B2
LOC4336765	LOC_Os04g49210	-2.119	0.0002271	-0.3148	0.5718	-0.561	0.4178	0.4055	0.8368	-0.8229	0.222	-0.2463	0.8124	-1.228	0.2943	protein DMR6-LIKE OXYGENASE 1
LOC9271595	LOC_Os03g01020	-2.118	0.0009404	-1.331	0.03594	0.4407	0.6291	-0.6159	0.7456	-0.8266	0.3648	1.772	0.08184	-0.2107	0.917	pectinesterase inhibitor 12-like
LOC4337192	LOC_Os04g55230	-2.115	6.809e-09	-0.616	0.003818	0.2417	0.2921	-0.1242	0.8887	0.2342	0.3045	0.8576	0.007575	0.3584	0.3922	protein TSS
LOC4339537	LOC_Os05g47870	-2.115	1.452e-08	-0.8722	0.0005482	0.2469	0.346	0.08327	0.9514	0.4879	0.06107	1.119	0.002489	0.4046	0.3744	uncharacterized LOC4339537
LOC9267263	LOC_Os02g42190	-2.114	3.671e-05	-0.5554	0.1902	0.748	0.1683	0.1239	0.9647	0.468	0.416	1.303	0.06026	0.3441	0.7551	wall-associated receptor kinase 1
LOC4340485	LOC_Os06g11210	-2.113	5.535e-10	0.357	0.02509	0.2002	0.2752	-0.01337	0.9912	0.1283	0.5101	-0.1568	0.5521	0.1417	0.7072	putative 12-oxophytodienoate reductase 5
LOC4327059	LOC_Os01g57470	-2.111	3.168e-05	-0.5982	0.1573	-0.3077	0.6147	-0.2628	0.8929	-0.4919	0.3823	0.2905	0.7222	-0.2292	0.8512	calcium-binding protein PBP1
LOC4337246	LOC_Os04g55980	-2.111	0.0001414	0.9433	0.04891	0.3918	0.5708	0.4831	0.7504	0.03351	0.9717	-0.5515	0.5153	-0.4496	0.7177	glycine-rich cell wall structural protein
LOC4341803	LOC_Os06g45890	-2.111	9.261e-05	-0.5216	0.2713	-0.4076	0.5269	-0.507	0.7162	0.3325	0.6046	0.114	0.9092	0.8395	0.4192	probable transcription factor KAN3
LOC4342289	LOC_Os07g03040	-2.11	0.0001797	-0.0396	0.9496	0.07332	0.9415	-0.04936	0.9897	0.8251	0.2095	0.1129	0.9188	0.8744	0.4398	uncharacterized LOC4342289
LOC9268965	LOC_Os11g26830	-2.109	0.0001438	-0.2047	0.7047	1.608	0.01355	0.3103	0.8796	1.187	0.06547	1.813	0.02244	0.8771	0.4192	protein MICRORCHIDIA 6
LOC4333459	LOC_Os03g42130	-2.108	2.36e-05	1.224	0.005301	0.9988	0.04283	0.6541	0.4425	0.519	0.2805	-0.2254	0.7634	-0.1351	0.9102	probable 2-oxoglutarate-dependent dioxygenase At5g05600
LOC4351005	LOC_Os11g42200	-2.108	0.0005029	0.2334	0.7097	-1.176	0.09751	0.1133	0.9773	-0.7153	0.3076	-1.41	0.1168	-0.8286	0.514	laccase-19-like
LOC4323882	LOC_Os01g49910	-2.107	0.00112	-0.5125	0.4152	0.9463	0.2367	0.09443	0.9851	0.7406	0.372	1.459	0.1437	0.6461	0.6687	probable LRR receptor-like serine/threonine-protein kinase At3g47570
LOC4330496	LOC_Os02g48140	-2.107	0.01119	-0.807	0.3389	1.601	0.1442	-0.9611	0.6694	1.481	0.181	2.408	0.07956	2.442	0.2183	17.8 kDa heat shock protein-like
LOC107275888	LOC_Os09g34990	-2.103	0.002224	-1.29	0.05944	0.1268	0.9234	-0.2659	0.9497	0.08985	0.9469	1.417	0.2309	0.3557	0.8623	SPX domain-containing membrane protein Os09g0521800
LOC4324003	LOC_Os01g73590	-2.103	0.01835	0.1349	0.8975	1.546	0.1974	-0.06157	0.9925	0.5818	0.7135	1.411	0.347	0.6433	0.8065	putative polyol transporter 1
LOC9267758	LOC_Os01g15990	-2.103	0.0005909	-0.9326	0.1037	0.1495	0.8827	-0.317	0.9099	-0.08195	0.9421	1.082	0.2662	0.2351	0.8981	protein PHYTOCHROME KINASE SUBSTRATE 4
LOC4326044	LOC_Os01g03144	-2.101	6.263e-08	-0.0167	0.9567	0.2104	0.5084	0.07897	0.9615	0.1825	0.5733	0.2271	0.5856	0.1036	0.8817	uncharacterized LOC4326044
LOC4352123	LOC_Os12g24650	-2.098	6.489e-05	0.6361	0.1375	-0.4292	0.5316	0.1927	0.9419	0.4288	0.499	-1.065	0.1573	0.2361	0.8551	putative leucine aminopeptidase 1
LOC4324166	LOC_Os01g53350	-2.097	0.0003834	-0.427	0.4445	0.1322	0.8753	0.06487	0.9867	0.1624	0.8406	0.5592	0.5399	0.09748	0.9591	anthocyanidin 5,3-O-glucosyltransferase
LOC4332160	LOC_Os03g13030	-2.096	2.67e-05	0.416	0.3071	0.2368	0.7086	0.2251	0.9111	0.2958	0.6233	-0.1792	0.8334	0.07066	0.9637	lecithin-cholesterol acyltransferase-like 1
LOC4339455	LOC_Os05g46050	-2.095	0.007735	-0.7379	0.3565	0.2078	0.8936	0.4255	0.9016	0.3809	0.7845	0.9457	0.5306	-0.04459	0.9931	uncharacterized LOC4339455
LOC107279284	NA	-2.094	3.6e-09	-0.3893	0.03406	0.08499	0.7568	-0.02716	0.9857	-0.1014	0.6999	0.4743	0.09956	-0.07428	0.8923	scarecrow-like protein 9
LOC107278108	NA	-2.092	1.404e-07	-0.7132	0.008322	-0.6418	0.05282	0.03725	0.9857	-0.2589	0.4426	0.07134	0.8969	-0.2961	0.6294	uncharacterized LOC107278108
LOC4342343	LOC_Os07g04180	-2.092	8.263e-07	-1.067	0.001687	-0.1189	0.7837	-0.1638	0.912	0.4977	0.149	0.948	0.04186	0.6614	0.2959	amino acid permease 6
LOC107281700	NA	-2.091	0.001225	0.2746	0.6845	-0.5775	0.55	0.9427	0.4627	0.1554	0.8887	-0.8521	0.4437	-0.7874	0.6021	uncharacterized LOC107281700
LOC4349339	LOC_Os10g40600	-2.087	7.896e-06	1.032	0.007259	0.4436	0.2959	1	0.07915	0.4004	0.3474	-0.588	0.2978	-0.5999	0.4356	protein NRT1/ PTR FAMILY 6.3
LOC4341543	LOC_Os06g41560	-2.086	0.01101	-0.7105	0.3978	-1.685	0.2784	-0.01903	1	-0.3319	0.8419	-0.9744	0.5947	-0.3129	0.9141	G-type lectin S-receptor-like serine/threonine-protein kinase LECRK4
LOC4324857	LOC_Os01g62970	-2.082	3.477e-05	-0.7406	0.08055	-0.8401	0.1372	0.4225	0.7497	-0.6302	0.2638	-0.09955	0.9128	-1.053	0.2751	uncharacterized LOC4324857
LOC4340977	LOC_Os06g24070	-2.082	0.009451	0.5	0.5634	1.596	0.1177	0.3778	0.9348	1.182	0.2479	1.096	0.4187	0.8046	0.6851	probable transcription factor GLK1
LOC4328530	LOC_Os02g09200	-2.08	0.001268	-2.268	0.002642	-0.1958	0.8501	-1.24	0.3131	-0.19	0.8531	2.072	0.05025	1.05	0.4664	cytochrome P450 71D7
LOC4340458	LOC_Os06g10790	-2.08	4.761e-05	0.04742	0.9305	0.2267	0.7439	0.3418	0.8272	-0.1377	0.8545	0.1793	0.8405	-0.4795	0.6593	L-type lectin-domain containing receptor kinase S.4
LOC4331913	LOC_Os03g09200	-2.078	0.01741	0.2125	0.833	0.3434	0.836	0.6232	0.8489	2.088	0.0692	0.1309	0.9488	1.465	0.4519	protein UPSTREAM OF FLC
LOC112938267	LOC_Os03g56860	-2.076	3.231e-07	-0.4882	0.07145	-0.3951	0.257	-0.08685	0.9629	0.1211	0.7681	0.09309	0.8708	0.208	0.7685	uncharacterized LOC112938267
LOC107282055	NA	-2.074	1.098e-05	0.6061	0.09033	2.19	0.0001466	0.4098	0.6869	1.451	0.007155	1.584	0.009721	1.041	0.219	L-type lectin-domain containing receptor kinase IX.1
LOC4325227	LOC_Os01g29280	-2.073	0.001491	0.862	0.1473	1.266	0.1112	0.4686	0.8433	1.149	0.1534	0.4042	0.7309	0.68	0.6557	protein DMP10
LOC4326145	LOC_Os01g02120	-2.072	0.01768	-1.354	0.1509	0.7725	0.5381	0.9091	0.7497	0.08524	0.9607	2.126	0.1545	-0.8239	0.7226	NA
LOC107276313	LOC_Os10g37100	-2.071	1.054e-05	-0.221	0.5871	0.4027	0.4104	-0.1569	0.9487	0.1939	0.7284	0.6237	0.3111	0.3508	0.7091	cytochrome P450 89A2
LOC112936561	NA	-2.071	7.265e-07	-0.4805	0.09676	0.06146	0.9029	-0.05203	0.9815	-0.7149	0.07273	0.5419	0.2591	-0.6628	0.3221	uncharacterized LOC112936561
LOC4325982	LOC_Os01g03570	-2.071	3.852e-08	-0.1463	0.5451	0.412	0.1256	-0.03305	0.9857	0.6284	0.02835	0.5584	0.1125	0.6614	0.1963	protein INVOLVED IN DE NOVO 2
LOC4343026	LOC_Os07g23410	-2.071	0.01512	-1.044	0.2545	-2.745	0.033	-0.799	0.8007	-0.2778	0.8366	-1.701	0.2643	0.5212	0.8297	fatty acid desaturase DES2
LOC4326630	LOC_Os01g43350	-2.069	2.792e-07	-0.6309	0.0221	-0.4518	0.1777	-0.1241	0.9384	-0.1581	0.6831	0.179	0.7288	-0.03396	0.975	mitogen-activated protein kinase kinase kinase 7
LOC4340077	LOC_Os06g04930	-2.068	0.6906	5.619	0.06295	0	1	7.379	0.1057	9.622	0.02143	-5.619	1	2.243	0.8477	early nodulin-93
LOC4349433	LOC_Os10g41780	-2.067	2.018e-05	-1.142	0.007515	0.3214	0.5292	-0.6009	0.4908	0.2054	0.7082	1.464	0.02177	0.8063	0.3419	chlorophyllide a oxygenase, chloroplastic-like
LOC9271373	LOC_Os01g19240	-2.067	0.0006374	-0.964	0.0909	1.073	0.136	-0.4504	0.8297	-0.416	0.6488	2.037	0.02963	0.03444	0.9915	WAT1-related protein At1g09380
LOC4344033	NA	-2.065	0.001198	0.7221	0.2218	-0.04089	0.9735	1.291	0.2165	3.05	0.001335	-0.763	0.4609	1.759	0.199	dirigent protein 5
LOC4347310	LOC_Os09g29060	-2.065	1.467e-05	-1.538	0.0009604	-0.08027	0.901	-0.648	0.4294	-0.005499	0.9955	1.457	0.02245	0.6425	0.4581	uncharacterized LOC4347310
LOC4347620	LOC_Os09g35030	-2.065	0.0006699	0.1244	0.8559	1.985	0.009097	-0.2607	0.9384	0.3364	0.6809	1.861	0.04007	0.5972	0.664	dehydration-responsive element-binding protein 1A-like
LOC4351017	LOC_Os11g42510	-2.064	9.406e-06	-0.5354	0.1442	0.3537	0.4738	-0.2777	0.8506	0.4965	0.282	0.8891	0.1317	0.7742	0.3401	probable aminotransferase TAT2
LOC4341067	LOC_Os06g29110	-2.06	0.0154	0.1062	0.9168	0.5764	0.69	-0.5179	0.8899	0.1496	0.9355	0.4703	0.7902	0.6675	0.7938	MLO protein homolog 1
LOC9267932	LOC_Os08g28080	-2.059	1.55e-05	-0.7607	0.04963	0.5191	0.2903	-0.1515	0.9519	0.7639	0.1123	1.28	0.04117	0.9154	0.2791	coatomer subunit delta-4-like
LOC4330007	LOC_Os02g40710	-2.058	0.0005391	-2.695	0.0004288	0.02653	0.9809	-0.08172	0.9857	0.4826	0.4901	2.721	0.005889	0.5644	0.666	ammonium transporter 1 member 3
LOC4352285	LOC_Os12g31850	-2.058	5.016e-10	-1.064	7.586e-06	0.4653	0.01247	-0.1506	0.7546	0.353	0.05029	1.529	2.035e-05	0.5036	0.1566	ureide permease 2
LOC4352496	LOC_Os12g36920	-2.058	1.288e-06	0.2331	0.4625	-0.365	0.3447	0.3791	0.6356	-0.2916	0.4656	-0.5981	0.2215	-0.6707	0.3186	calmodulin-binding protein 60 A
LOC4330711	LOC_Os02g51080	-2.057	0.02962	-0.3206	0.7862	0.4948	0.7391	-0.2163	0.9757	0.8888	0.494	0.8155	0.654	1.105	0.6446	geranylgeranyl diphosphate reductase, chloroplastic-like
LOC4333197	LOC_Os03g32230	-2.057	0.002553	-0.01711	0.9853	1.09	0.1961	-0.5264	0.8423	0.7956	0.3666	1.107	0.3158	1.322	0.3822	zinc finger protein 36-like
LOC9268204	LOC_Os01g18620	-2.056	8.025e-07	0.05378	0.8807	-0.287	0.482	0.07669	0.969	-0.1201	0.7965	-0.3407	0.5066	-0.1968	0.8079	malonyl-coenzyme:anthocyanin 5-O-glucoside-6'''-O-malonyltransferase
LOC4327159	LOC_Os01g56780	-2.054	2.825e-06	-1.293	0.0008856	0.7674	0.04575	-0.1861	0.9052	0.4646	0.2117	2.06	0.0007435	0.6507	0.3401	uncharacterized LOC4327159
LOC4345564	LOC_Os08g31880	-2.053	0.008649	-0.4757	0.5602	0.4724	0.7284	0.3952	0.9111	0.2979	0.8414	0.9481	0.5153	-0.09721	0.9808	uncharacterized LOC4345564
LOC4331620	LOC_Os03g05440	-2.052	4.052e-07	-0.6772	0.01746	-0.1814	0.6487	0.01394	0.997	-0.4567	0.193	0.4958	0.2724	-0.4706	0.4511	UPF0496 protein 3-like
LOC4324018	LOC_Os01g32460	-2.051	1.558e-06	-0.3606	0.2481	-0.0166	0.9795	0.5289	0.4068	-0.1903	0.6782	0.344	0.5253	-0.7193	0.3008	NRR repressor homolog 2-like
LOC4336415	LOC_Os04g43800	-2.051	4.325e-09	-0.03878	0.8604	-0.2327	0.3132	0.474	0.09433	-0.3056	0.1784	-0.194	0.5393	-0.7795	0.1018	phenylalanine ammonia-lyase
LOC4346323	LOC_Os08g44640	-2.051	4.924e-06	-0.5012	0.137	0.1854	0.695	0.03175	0.9904	0.4206	0.2993	0.6866	0.1972	0.3888	0.6207	serine carboxypeptidase-like 51
LOC112936417	LOC_Os09g38930	-2.049	0.02411	0.0382	0.9743	-1.707	0.339	-0.03104	0.9995	-2.178	0.2466	-1.745	0.3789	-2.147	0.4472	uncharacterized LOC112936417
LOC4334993	LOC_Os04g03920	-2.048	1.488e-05	-0.4797	0.2079	-0.1993	0.7237	-0.08317	0.9754	-0.4613	0.3401	0.2804	0.6923	-0.3781	0.686	uncharacterized LOC4334993
LOC4324301	LOC_Os01g74370	-2.046	2.637e-06	-0.2211	0.5229	-0.0911	0.8658	-0.1056	0.9627	-0.02355	0.9697	0.13	0.8455	0.08209	0.9391	uncharacterized LOC4324301
LOC112938803	NA	-2.044	0.01885	-2.862	0.01184	-0.6164	0.6854	-2.198	0.2084	-0.1975	0.9088	2.246	0.1984	2.001	0.3764	uncharacterized LOC112938803
LOC112936370	NA	-2.042	0.001342	-0.7092	0.2565	-0.5886	0.5488	-1.151	0.3455	-0.8177	0.3948	0.1206	0.9397	0.3334	0.8786	uncharacterized LOC112936370
LOC4341120	LOC_Os06g30730	-2.042	2.551e-07	-0.9948	0.001183	-0.08755	0.8312	-0.1037	0.9526	-0.0434	0.9236	0.9073	0.03304	0.06034	0.9453	ABC transporter G family member 4
LOC112936149	LOC_Os04g41250	-2.041	1.023e-06	-0.5397	0.06861	0.3409	0.3754	-0.002294	1	-0.1234	0.791	0.8806	0.06527	-0.1211	0.8947	U-box domain-containing protein 6-like
LOC9271773	LOC_Os03g52040	-2.04	3.876e-06	0.1759	0.6287	-0.03184	0.9589	-0.2054	0.8935	0.6863	0.09034	-0.2078	0.7427	0.8917	0.2307	serine carboxypeptidase-like 18
LOC4351538	LOC_Os12g05870	-2.038	0.0001786	-0.09301	0.8759	0.8219	0.1589	-0.6831	0.5541	0.3346	0.6108	0.9149	0.2345	1.018	0.337	putative germin-like protein 12-3
LOC4340413	LOC_Os06g09980	-2.036	7.783e-07	1.917	1.36e-05	2.826	6.459e-07	1.848	4.944e-05	2.364	6.081e-06	0.9094	0.03995	0.5159	0.3973	uncharacterized LOC4340413
LOC4341781	LOC_Os06g45570	-2.036	4.179e-08	-0.3257	0.1408	-0.2848	0.3025	-0.3403	0.4895	-0.3075	0.2638	0.04086	0.9324	0.03277	0.9707	VQ motif-containing protein 22
LOC9272160	LOC_Os05g31740	-2.034	3.105e-06	-0.09287	0.8104	-0.009424	0.989	0.09488	0.9652	0.1218	0.8144	0.08345	0.9046	0.02696	0.9848	cytochrome P450 94B3
LOC4336145	LOC_Os04g39880	-2.033	4.656e-06	0.4507	0.1719	-0.05743	0.9136	0.03759	0.9882	0.4952	0.1987	-0.5081	0.339	0.4576	0.5349	beta-glucosidase 12-like
LOC4326727	NA	-2.032	0.02022	-0.7809	0.4121	-0.696	0.6544	-0.6354	0.8672	1.651	0.1472	0.08487	0.9742	2.287	0.2618	uncharacterized LOC4326727
LOC4346190	LOC_Os08g42800	-2.03	2.165e-05	-0.2235	0.6015	-0.1866	0.7662	0.03864	0.9903	0.3546	0.5059	0.03691	0.9678	0.3159	0.7546	uncharacterized LOC4346190
LOC4340411	NA	-2.029	1.508e-08	0.5566	0.008671	0.3646	0.1339	0.5942	0.05458	0.4184	0.0895	-0.192	0.5844	-0.1758	0.7248	uncharacterized LOC4340411
LOC4344813	LOC_Os08g08120	-2.029	9.218e-08	-1.058	0.000392	-0.6254	0.03881	-0.3679	0.4844	-0.6753	0.03167	0.4327	0.2668	-0.3074	0.5821	protein no-on-transient A
LOC4344007	LOC_Os07g43925	-2.028	1.996e-05	-1.67	0.0006374	0.5566	0.2594	-0.3141	0.8284	0.3512	0.5096	2.227	0.002006	0.6653	0.4508	uncharacterized LOC4344007
LOC4349671	LOC_Os11g03580	-2.027	0.007486	1.773	0.01067	-0.706	0.6155	0.6143	0.7917	0.9703	0.3618	-2.479	0.07589	0.356	0.8682	uncharacterized LOC4349671
LOC4351610	LOC_Os12g07110	-2.027	5.342e-07	-1.051	0.001223	0.8429	0.01753	-0.2065	0.8549	1.469	0.0004923	1.894	0.0004534	1.676	0.06254	long chain acyl-CoA synthetase 9, chloroplastic
LOC4351260	LOC_Os12g01490	-2.024	2.425e-07	-0.09828	0.7404	0.5213	0.1017	0.4502	0.3871	1.238	0.00127	0.6195	0.1295	0.7881	0.1845	probable transcription factor RL9
LOC4325003	LOC_Os01g66100	-2.023	0.0002712	-0.3854	0.4638	0.5968	0.3754	-0.2046	0.9501	1.887	0.008397	0.9821	0.2371	2.091	0.1018	gibberellin 20 oxidase 2-like
LOC107277537	LOC_Os06g34610	-2.021	0.0002899	-0.03647	0.9555	-0.5308	0.4803	-0.02939	0.9952	0.05248	0.9581	-0.4944	0.6043	0.08187	0.9676	RING-H2 finger protein ATL43
LOC107280299	NA	-2.021	0.0001483	-2.305	0.0003485	-0.4507	0.5007	-1.343	0.08228	0.4214	0.5084	1.854	0.02468	1.764	0.1432	uncharacterized LOC107280299
LOC4324804	LOC_Os01g63210	-2.021	0.0001206	-0.9402	0.04565	0.7658	0.1634	-0.3955	0.8109	0.342	0.5732	1.706	0.02295	0.7375	0.4686	heme-binding-like protein At3g10130, chloroplastic
LOC4335392	LOC_Os04g22210	-2.019	0.001299	-0.8929	0.1431	-0.726	0.4118	-0.3029	0.9273	-0.0197	0.9887	0.1669	0.907	0.2831	0.8786	pathogenesis-related protein 1
LOC4339609	LOC_Os05g48810	-2.019	5.865e-06	-1.694	0.0002193	1.115	0.01099	-0.05385	0.9852	0.9042	0.03573	2.809	0.0001314	0.9581	0.2144	dnaJ homolog subfamily B member 4
LOC4347672	LOC_Os09g36200	-2.017	5.463e-08	-1.448	2.198e-05	0.2059	0.4764	-0.4434	0.3071	-0.04595	0.9002	1.654	0.0002564	0.3975	0.4225	protein STAY-GREEN, chloroplastic-like
LOC4332420	LOC_Os03g16920	-2.016	4.129e-05	-1.326	0.004464	0.1052	0.8779	0.2327	0.9108	0.6792	0.1793	1.431	0.03579	0.4465	0.6552	heat shock cognate 70 kDa protein
LOC4335048	LOC_Os04g08350	-2.016	5.477e-10	-0.09874	0.5383	-0.7488	0.0003809	-0.003969	1	-0.4113	0.02643	-0.6501	0.007988	-0.4073	0.2196	bifunctional L-3-cyanoalanine synthase/cysteine synthase 2, mitochondrial
LOC4351537	LOC_Os12g05840	-2.013	0.000179	0.05294	0.9305	0.3001	0.6407	-0.8603	0.3803	-0.2637	0.6895	0.2472	0.7845	0.5966	0.5845	germin-like protein 12-1
LOC112938753	NA	-2.011	0.02142	0.07531	0.9478	-0.02991	0.9885	0.2745	0.9636	0.297	0.8498	-0.1052	0.9622	0.02256	0.9958	receptor-like protein 14
LOC4330310	LOC_Os02g45520	-2.011	0.0001178	-0.834	0.07138	-0.1795	0.7963	-0.194	0.947	0.664	0.2285	0.6544	0.3886	0.858	0.3913	SPX domain-containing membrane protein Os02g45520-like
LOC107278513	NA	-2.01	4.802e-05	-0.003805	0.995	0.7327	0.1732	0.1549	0.9538	0.8097	0.1337	0.7365	0.282	0.6549	0.4892	uncharacterized LOC107278513
LOC4325765	LOC_Os01g72150	-2.01	1.925e-05	-0.5084	0.1758	-0.08983	0.878	-0.2223	0.9031	-0.3337	0.4785	0.4186	0.5051	-0.1114	0.9232	probable glutathione S-transferase
LOC4331300	LOC_Os03g01270	-2.01	1.425e-06	-2.262	8.094e-06	0.09997	0.8188	-0.2448	0.8272	-0.09401	0.827	2.362	0.000165	0.1508	0.8526	expansin-B7-like
LOC9271129	LOC_Os07g35610	-2.01	0.06288	-1.301	0.2784	0.3667	0.8657	-0.09557	0.9908	2.901	0.04186	1.668	0.4382	2.997	0.2297	uncharacterized LOC9271129
LOC9266289	LOC_Os09g21180	-2.009	1.319e-07	-0.4601	0.06053	0.3732	0.2071	0.2133	0.8063	-0.06229	0.874	0.8334	0.0331	-0.2755	0.6372	homeobox-leucine zipper protein HOX25
LOC9270699	NA	-2.007	0.003085	-0.2083	0.7921	-0.6836	0.472	0.2599	0.9528	-0.1853	0.8707	-0.4753	0.7162	-0.4452	0.8125	VQ motif-containing protein 29
LOC4326089	LOC_Os01g02600	-2.006	4.269e-07	-0.4905	0.06986	0.3185	0.3473	-0.07903	0.9653	0.6917	0.04358	0.809	0.06035	0.7707	0.2141	rust resistance kinase Lr10
LOC9267198	LOC_Os06g20900	-2.006	0.000641	0.09892	0.8806	-0.5376	0.5354	-0.2537	0.9342	-0.7196	0.3885	-0.6365	0.533	-0.4659	0.7607	uncharacterized LOC9267198
LOC4331668	LOC_Os03g06060	-2.004	0.0001429	-0.7565	0.1054	-0.3153	0.6671	0.01044	1	-1.868	0.02027	0.4412	0.6229	-1.878	0.1555	expansin-A20-like
LOC4348765	LOC_Os10g31290	-2.004	1.768e-06	-1.6	0.0001334	-1.001	0.01489	-0.6632	0.2299	-0.546	0.1531	0.5985	0.2417	0.1172	0.9016	uncharacterized LOC4348765
LOC4351331	LOC_Os12g02510	-2.004	1.874e-05	-0.7216	0.05853	0.215	0.7175	-0.485	0.6175	1.034	0.0394	0.9365	0.134	1.519	0.1168	methylesterase 17
LOC9271385	LOC_Os01g54515	-2.004	0.000847	-0.5544	0.3464	-0.8317	0.2967	0.1994	0.9591	-0.2947	0.7453	-0.2773	0.8174	-0.494	0.7408	protein NRT1/ PTR FAMILY 4.5
LOC4324169	LOC_Os01g53420	-2.003	8.374e-08	-0.5675	0.01844	0.03071	0.9415	-0.3507	0.4989	0.34	0.237	0.5982	0.1088	0.6907	0.1994	UDP-glycosyltransferase 13
LOC4339349	LOC_Os05g44420	-2.003	0.01493	0.6541	0.3893	0.4684	0.7559	0.6254	0.8107	0.5876	0.678	-0.1857	0.931	-0.03774	0.9973	uncharacterized LOC4339349
LOC107278532	NA	-2.001	0.0002483	-0.2329	0.6707	0.8284	0.1872	-0.2181	0.9419	0.7673	0.2246	1.061	0.1832	0.9854	0.372	uncharacterized LOC107278532
LOC4340441	LOC_Os06g10530	-2	7.396e-06	-0.9486	0.0105	0.325	0.4953	-0.2168	0.8904	0.09143	0.8763	1.274	0.02701	0.3082	0.7296	uncharacterized LOC4340441
LOC9268956	LOC_Os10g34440	-2	1.448e-06	-0.6087	0.04513	-0.05931	0.909	-0.4009	0.5941	-0.2468	0.5577	0.5494	0.2677	0.1541	0.8614	SH3 and multiple ankyrin repeat domains protein 1
LOC4335417	LOC_Os04g23550	-1.996	0.1507	-0.4223	0.8116	3.989	0.04347	-1.225	0.8324	3.296	0.08578	4.412	0.06964	4.521	0.2054	transcription factor bHLH35
LOC4337728	LOC_Os05g04450	-1.996	4.396e-06	-0.1785	0.6183	-0.6567	0.1	0.2335	0.8627	-0.001649	0.9985	-0.4782	0.3752	-0.2351	0.779	peroxidase 2
LOC4344811	LOC_Os08g08090	-1.994	0.09662	-3.384	0.04133	-1.099	0.6414	-1.077	0.8219	0.3598	0.8784	2.285	0.4448	1.436	0.6685	uncharacterized LOC4344811
LOC4352145	LOC_Os12g25660	-1.992	0.06374	-0.2688	0.8391	2.855	0.04302	-1.024	0.7925	2.119	0.1356	3.124	0.07831	3.143	0.2283	cytochrome P450 94B3
LOC4343197	NA	-1.991	0.005244	-0.1936	0.8108	0.6822	0.5169	-0.4135	0.8971	0.3519	0.7708	0.8758	0.4851	0.7654	0.6766	uncharacterized LOC4343197
LOC4352198	LOC_Os12g28590	-1.991	2.592e-06	-0.6185	0.04775	1.019	0.01013	-0.7088	0.1833	-0.2021	0.6185	1.637	0.002643	0.5068	0.452	AAA-ATPase At3g28580
LOC107279794	NA	-1.989	0.04052	-0.3908	0.7303	1.071	0.4615	-0.6413	0.8859	0.744	0.646	1.462	0.4037	1.385	0.5821	uncharacterized LOC107279794
LOC4331102	LOC_Os02g56700	-1.988	8.267e-05	0.3447	0.4395	-0.2977	0.6	0.002873	1	-0.4193	0.4303	-0.6424	0.3545	-0.4222	0.6802	cinnamoyl-CoA reductase 1-like
LOC4341504	LOC_Os06g40760	-1.988	0.0001371	-0.3987	0.4023	-0.01742	0.9862	-0.02948	0.9938	-0.02497	0.9798	0.3813	0.6655	0.004514	0.9997	uncharacterized LOC4341504
LOC4331047	LOC_Os02g55970	-1.984	3.146e-09	-0.4393	0.01453	0.4572	0.0288	-0.2563	0.5108	0.5058	0.02069	0.8965	0.002637	0.7621	0.09603	putative clathrin assembly protein At5g35200
LOC4337966	LOC_Os05g08460	-1.984	0.002291	0.2981	0.659	0.9805	0.2349	0.1833	0.9641	1.468	0.07466	0.6824	0.5354	1.284	0.3573	F-box protein At5g07610
LOC4343942	LOC_Os07g42924	-1.982	5.502e-08	-0.2242	0.3248	0.292	0.2784	-0.1884	0.8166	-0.1189	0.7081	0.5162	0.1385	0.06947	0.92	alcohol dehydrogenase-like 2
LOC4351729	LOC_Os12g09640	-1.982	1.258e-07	0.06099	0.832	0.02344	0.9583	-0.1692	0.8662	0.02468	0.9537	-0.03756	0.9428	0.1938	0.7505	probable protein phosphatase 2C 77
LOC107278716	LOC_Os03g38600	-1.981	0.04198	0.3708	0.7262	0.216	0.9163	0.7862	0.8063	0.1908	0.9265	-0.1548	0.9527	-0.5954	0.851	secretory carrier-associated membrane protein 4-like
LOC4347247	LOC_Os09g28130	-1.981	3.143e-05	-1.256	0.004653	0.02232	0.9789	-0.3032	0.8477	0.1221	0.8541	1.279	0.0536	0.4252	0.6661	alpha carbonic anhydrase 7
LOC9269269	LOC_Os04g20070	-1.981	0.0001609	-0.3097	0.5221	0.429	0.5248	-0.165	0.9573	1.05	0.08279	0.7388	0.3515	1.215	0.2467	tropinone reductase homolog At2g29360
LOC9272472	NA	-1.981	3.349e-07	-0.2964	0.2631	0.1686	0.6455	-0.4886	0.3446	0.1488	0.6898	0.465	0.2705	0.6374	0.2683	isoflavone 2'-hydroxylase-like
LOC4344846	LOC_Os08g09080	-1.98	0.002286	-0.4745	0.4788	-0.1303	0.8966	-0.3797	0.9011	0.08756	0.934	0.3441	0.7733	0.4672	0.7702	germin-like protein 8-11
LOC4351204	LOC_Os11g47680	-1.979	4.158e-05	-0.8645	0.03987	-0.0831	0.9062	-0.03466	0.9912	-0.2827	0.6362	0.7814	0.2475	-0.2481	0.8296	RING-H2 finger protein ATL63
LOC4350130	LOC_Os11g12300	-1.977	8.178e-07	-0.2633	0.3666	0.2318	0.5414	0.2242	0.8392	0.2906	0.4169	0.4951	0.2792	0.06645	0.9429	disease resistance protein RPM1
LOC107277889	LOC_Os11g09710	-1.976	9.05e-05	-0.1179	0.8182	0.3125	0.6337	0.2171	0.9268	0.475	0.4206	0.4305	0.586	0.2579	0.8317	uncharacterized LOC107277889
LOC4336455	LOC_Os04g44470	-1.976	0.001054	-0.3747	0.5446	-0.4204	0.6406	0.6023	0.7183	1.254	0.08649	-0.04569	0.9719	0.6519	0.6346	alpha-amylase/subtilisin inhibitor-like
LOC4329717	LOC_Os02g35940	-1.973	1.984e-08	-0.9278	0.0002874	0.551	0.029	-0.587	0.05972	0.4388	0.07923	1.479	0.000258	1.026	0.08097	tuliposide A-converting enzyme 2, chloroplastic
LOC9269913	NA	-1.972	0.0002303	-0.3634	0.4723	0.3213	0.6577	-0.174	0.9576	0.5341	0.4058	0.6847	0.409	0.7081	0.5287	protein FAR1-RELATED SEQUENCE 5-like
LOC112937616	NA	-1.971	0.001563	-1.991	0.005225	0.211	0.836	-0.1905	0.9629	-0.2136	0.8392	2.202	0.03656	-0.02303	0.9936	uncharacterized LOC112937616
LOC4342911	LOC_Os07g17330	-1.971	1.222e-06	-0.5748	0.04761	-0.04071	0.9312	0.1755	0.8961	0.087	0.8383	0.5341	0.2384	-0.0885	0.9192	uncharacterized LOC4342911
LOC4344563	LOC_Os08g03240	-1.971	0.0007089	0.2688	0.6499	0.4837	0.536	0.4977	0.7804	0.869	0.2147	0.215	0.8479	0.3713	0.7991	L-type lectin-domain containing receptor kinase IX.1
LOC107276699	LOC_Os03g47810	-1.97	0.005019	0.1422	0.8675	-1.726	0.1122	0.3982	0.9069	-0.1295	0.9221	-1.868	0.1421	-0.5276	0.7839	protein NUCLEAR FUSION DEFECTIVE 4
LOC107276056	LOC_Os05g14370	-1.968	4.158e-05	0.1609	0.7249	0.389	0.4432	-0.05837	0.9857	-0.08694	0.8929	0.2281	0.763	-0.02857	0.987	probable WRKY transcription factor 70
LOC4336724	LOC_Os04g48390	-1.968	0.00065	-1.242	0.02795	0.6401	0.3802	-0.4635	0.8065	1.468	0.03883	1.882	0.0379	1.931	0.1467	SPX domain-containing membrane protein OsI_17046
LOC4340476	LOC_Os06g11090	-1.967	8.353e-06	-1.124	0.003814	0.6886	0.1083	-0.2004	0.9074	0.1708	0.7439	1.813	0.003245	0.3712	0.6625	tuliposide A-converting enzyme 1, chloroplastic
LOC4347619	LOC_Os09g35020	-1.967	0.1112	0.8529	0.4929	3.596	0.0269	-0.05493	0.9982	0.1823	0.9476	2.743	0.1654	0.2373	0.9647	dehydration-responsive element-binding protein 1H
LOC4334013	LOC_Os03g52370	-1.966	8.811e-06	0.2642	0.4602	-0.8187	0.04766	0.05459	0.9851	-0.6513	0.1067	-1.083	0.04476	-0.7059	0.3359	uncharacterized LOC4334013
LOC107276646	NA	-1.963	1.222e-06	-1.018	0.002099	0.83	0.02499	-0.07659	0.9692	0.7225	0.05213	1.848	0.0007928	0.7991	0.2269	uncharacterized LOC107276646
LOC4342424	NA	-1.963	0.000859	-1.126	0.05157	-0.1331	0.8937	-1.258	0.2081	-0.1771	0.8529	0.993	0.3037	1.081	0.4085	9-cis-epoxycarotenoid dioxygenase NCED4, chloroplastic-like
LOC4344277	LOC_Os07g48010	-1.963	0.001047	-0.4409	0.4614	-0.02793	0.9809	-0.1986	0.9602	1.354	0.0576	0.4129	0.6957	1.552	0.2285	peroxidase 2-like
LOC107280488	NA	-1.962	0.4021	5.224	0.003052	7.704	0.002223	1.45	0.8773	0	1	2.479	0.4902	-1.45	1	uncharacterized LOC107280488
LOC4333206	LOC_Os03g32420	-1.962	0.0001701	-0.6969	0.1355	-0.04207	0.9647	-0.2539	0.9138	0.1951	0.7929	0.6548	0.421	0.449	0.7052	uncharacterized LOC4333206
LOC4346005	LOC_Os08g40010	-1.961	0.004765	-0.4289	0.5486	-0.007614	0.9975	-0.431	0.8839	-0.0778	0.9591	0.4213	0.7788	0.3532	0.8784	non-structural maintenance of chromosomes element 4 homolog B
LOC4347076	LOC_Os09g25190	-1.961	0.0002125	0.1217	0.8282	0.2548	0.736	-0.07676	0.9849	0.6845	0.2631	0.1331	0.895	0.7613	0.4824	probable E3 ubiquitin-protein ligase RNF144A-B
LOC4327366	LOC_Os01g62010	-1.96	2.414e-06	-1.246	0.0008412	-0.2236	0.6117	-0.3354	0.7155	-0.1807	0.6922	1.022	0.04407	0.1547	0.864	caffeoylshikimate esterase
LOC4332625	LOC_Os03g19610	-1.958	0.3123	7.944	4.372e-08	10.41	1.234e-08	7.666	8.226e-08	10.29	1.857e-08	2.462	0.3864	2.624	0.5146	probable pectinesterase 67
LOC107280452	NA	-1.957	0.004223	-0.478	0.4869	1.036	0.2557	0.01141	1	1.928	0.03167	1.514	0.1717	1.917	0.2081	uncharacterized LOC107280452
LOC4326657	LOC_Os01g43710	-1.957	1.447e-08	-0.1805	0.3749	0.08054	0.776	-0.1723	0.8086	-0.1286	0.6145	0.261	0.4138	0.04362	0.9458	cytochrome P450 72A15
LOC4337168	LOC_Os04g54830	-1.957	3.565e-11	-0.2163	0.04827	0.4746	0.001349	0.1547	0.5471	0.546	0.0005586	0.691	0.000637	0.3913	0.1352	uncharacterized LOC4337168
LOC4344840	LOC_Os08g08980	-1.956	1.977e-05	0.3556	0.3458	0.004885	0.996	-0.05224	0.9857	0.03778	0.9503	-0.3507	0.5748	0.09002	0.938	germin-like protein 8-4
LOC4337987	LOC_Os05g08860	-1.955	3.263e-05	0.1968	0.6478	1.2	0.01853	0.1049	0.9686	0.386	0.4678	1.003	0.1067	0.281	0.7887	uncharacterized LOC4337987
LOC4338558	LOC_Os05g30300	-1.954	2.387e-06	0.4663	0.1252	0.4384	0.252	0.1661	0.9174	0.4432	0.2447	-0.02791	0.9682	0.2772	0.7185	beta-glucosidase 21
LOC4335345	LOC_Os04g20330	-1.952	0.002114	-0.7477	0.2371	0.08762	0.9428	-0.3443	0.9111	0.1599	0.8859	0.8353	0.4534	0.5042	0.7636	UDP-glycosyltransferase 92A1
LOC4340492	LOC_Os06g11310	-1.951	4.149e-06	-2.019	4.008e-05	-0.1066	0.8218	-0.4009	0.6329	-0.1098	0.8126	1.912	0.001194	0.291	0.7049	uncharacterized LOC4340492
LOC4330257	LOC_Os02g44730	-1.95	1.365e-08	-1.644	1.423e-06	0.3565	0.1172	-0.5217	0.0901	0.01605	0.9617	2	2.035e-05	0.5378	0.2169	hippocampus abundant transcript 1 protein
LOC4341081	LOC_Os06g29470	-1.95	2.89e-05	-0.03112	0.9509	-0.3666	0.4967	0.1819	0.9355	-0.346	0.5242	-0.3355	0.6406	-0.5278	0.5663	peroxidase 1-like
LOC4328678	LOC_Os02g11130	-1.949	0.0003601	0.6095	0.2216	-0.1004	0.9063	0.06043	0.9867	0.5483	0.3855	-0.71	0.3971	0.4879	0.6892	UDP-glycosyltransferase 73C3
LOC9266172	LOC_Os02g37890	-1.949	0.01753	-0.1944	0.8427	0.2426	0.8819	0.4312	0.9111	0.4389	0.7647	0.437	0.8097	0.007668	0.998	2-oxoglutarate-dependent dioxygenase DAO-like
LOC9271903	LOC_Os11g37880	-1.947	2.077e-09	-0.08952	0.6169	0.9307	0.0001321	0.03413	0.9769	0.5262	0.01319	1.02	0.0007033	0.4921	0.1851	disease resistance protein RGA5-like
LOC4337460	LOC_Os04g58840	-1.946	1.903e-05	-0.7649	0.04456	-0.7412	0.1202	-0.01662	0.9983	0.05266	0.9367	0.02364	0.9791	0.06928	0.9595	probable aspartyl protease At4g16563
LOC4326552	LOC_Os01g54030	-1.945	0.0171	-1.406	0.1139	-0.3084	0.826	0.8944	0.7253	-0.04739	0.9778	1.098	0.4687	-0.9418	0.6546	NADP-dependent malic enzyme
LOC4328304	LOC_Os02g05610	-1.944	6.128e-05	-1.203	0.008157	0.8794	0.0903	-0.7458	0.3821	0.6951	0.1814	2.082	0.004543	1.441	0.1568	serrate RNA effector molecule
LOC4331667	LOC_Os03g06050	-1.944	3.773e-05	-0.6162	0.1242	-0.05468	0.9397	-0.1058	0.9692	-0.6645	0.2013	0.5615	0.4081	-0.5587	0.5556	expansin-A19-like
LOC4331887	LOC_Os03g08930	-1.944	3.378e-05	-2.313	7.397e-05	0.7846	0.09664	-0.6378	0.4529	0.7641	0.1069	3.098	0.0002076	1.402	0.1463	transcription factor bHLH96
LOC4349695	LOC_Os11g03910	-1.944	4.297e-08	-0.06861	0.7857	-0.07585	0.8168	-0.08551	0.9519	0.1942	0.4771	-0.007243	0.9886	0.2797	0.5668	probable protein S-acyltransferase 1
LOC107276886	LOC_Os12g04370	-1.943	7.106e-05	0.05961	0.909	0.2244	0.7403	0.5216	0.6175	0.06553	0.9355	0.1648	0.85	-0.456	0.6661	scarecrow-like protein 3
LOC4328185	LOC_Os02g03710	-1.943	1.023e-05	1.01	0.006404	0.2926	0.5219	0.8665	0.1234	-0.05937	0.9196	-0.7174	0.1873	-0.9259	0.2352	protein RESPONSE TO LOW SULFUR 3
LOC4331847	LOC_Os03g08490	-1.943	4.73e-05	-0.926	0.026	-0.8643	0.07098	-0.7424	0.3538	-1.436	0.009932	0.06174	0.9417	-0.694	0.4249	ethylene-responsive transcription factor ERF073
LOC4335011	LOC_Os04g05010	-1.941	2.784e-08	-1.423	1.19e-05	0.4034	0.09955	-0.1666	0.8308	0.3503	0.1512	1.827	6.579e-05	0.5169	0.2535	uncharacterized LOC4335011
LOC4332308	LOC_Os03g15320	-1.94	4.125e-06	-2.052	3.304e-05	-0.3485	0.4054	-0.409	0.6337	0.1339	0.7813	1.704	0.003299	0.5429	0.4521	aldehyde oxidase GLOX
LOC4335470	LOC_Os04g25370	-1.94	0.007033	0.185	0.8241	-0.2587	0.8491	-0.269	0.9545	-0.5398	0.6671	-0.4438	0.7698	-0.2708	0.9113	7-deoxyloganetin glucosyltransferase
LOC4331883	LOC_Os03g08880	-1.939	0.001561	-0.1456	0.8394	0.1767	0.8513	-0.3082	0.9244	0.26	0.7682	0.3223	0.7788	0.5682	0.6988	purine permease 3
LOC4326950	LOC_Os01g70210	-1.938	1.509e-08	-0.3806	0.05121	-0.1161	0.6656	-0.197	0.7514	0.05922	0.8403	0.2646	0.4082	0.2562	0.5616	phosphatidylinositol transfer protein 3
LOC107278233	LOC_Os12g10930	-1.936	0.0001243	-0.07114	0.9843	-0.1928	0.7976	-0.06206	0.9932	0.03328	0.97	-0.1216	0.8988	0.09534	0.9729	receptor-like protein 6
LOC4334267	LOC_Os03g56200	-1.936	0.002637	-0.2114	0.7674	0.4478	0.6482	-0.237	0.953	0.863	0.3021	0.6592	0.5648	1.1	0.4439	uncharacterized LOC4334267
LOC4335953	LOC_Os04g36720	-1.936	0.0004667	-1.092	0.04162	-0.04927	0.9605	-0.2028	0.953	0.09093	0.9197	1.043	0.2216	0.2937	0.84	ferric reduction oxidase 7, chloroplastic
LOC4337122	LOC_Os04g54140	-1.935	2.131e-06	0.4741	0.1113	0.1636	0.7156	0.1547	0.9261	-0.3297	0.411	-0.3105	0.5562	-0.4844	0.4855	receptor-like serine/threonine-protein kinase SD1-8
LOC4351034	LOC_Os11g42970	-1.935	1.19e-06	0.18	0.5588	0.1674	0.6882	0.07822	0.9683	-0.001749	0.9984	-0.01258	0.9853	-0.07997	0.9317	CASP-like protein 1U2
LOC4325704	LOC_Os01g27210	-1.933	2.008e-06	-0.09861	0.7748	0.3398	0.3343	-0.1746	0.9023	0.107	0.8009	0.4384	0.3539	0.2816	0.6878	glutathione S-transferase 4
LOC4351068	LOC_Os11g43990	-1.933	1.457e-06	-0.4074	0.1643	0.3307	0.3556	-0.2424	0.8252	0.4078	0.2416	0.7381	0.1078	0.6502	0.3055	uncharacterized LOC4351068
LOC107275769	LOC_Os04g35160	-1.932	5.502e-08	-0.692	0.003596	0.5801	0.03104	0.1208	0.9112	0.1465	0.6234	1.272	0.001235	0.02572	0.9768	putative magnesium transporter MRS2-D
LOC4332300	LOC_Os03g15220	-1.931	7.148e-07	-1.723	3.154e-05	-0.03241	0.9486	-0.709	0.1098	-0.09716	0.8197	1.691	0.001062	0.6118	0.3165	uncharacterized LOC4332300
LOC4341945	LOC_Os06g48210	-1.931	0.0002172	-1.8	0.001644	0.1207	0.8816	-0.4606	0.7691	0.4085	0.5326	1.921	0.01902	0.8691	0.4169	DEAD-box ATP-dependent RNA helicase 35B
LOC112939381	NA	-1.93	0.0008534	-0.6675	0.2285	1.02	0.1422	-0.5894	0.7164	0.6992	0.3348	1.688	0.05906	1.289	0.3008	uncharacterized LOC112939381
LOC4324079	LOC_Os01g06280	-1.93	3.38e-08	-0.9647	0.0002642	0.534	0.03716	-0.156	0.8524	0.3027	0.2289	1.499	0.0002782	0.4587	0.3114	receptor-like protein kinase HERK 1
LOC4332469	NA	-1.93	0.008341	0.6004	0.3928	0.1517	0.917	0.4298	0.8897	0.4249	0.7344	-0.4487	0.7722	-0.004862	1	cysteine-rich receptor-like protein kinase 25
LOC4335162	NA	-1.929	1.455e-05	0.2777	0.456	0.4884	0.266	0.04353	0.9867	0.08554	0.8837	0.2107	0.7567	0.04201	0.9775	disease resistance protein Pik-2-like
LOC9271390	LOC_Os04g49350	-1.928	3.715e-07	-0.8565	0.002881	0.4024	0.1989	-0.2887	0.697	0.3123	0.3267	1.259	0.004579	0.601	0.2846	pentatricopeptide repeat-containing protein At5g13770, chloroplastic
LOC4326138	LOC_Os01g02050	-1.927	0.0002632	-0.2712	0.6068	0.2221	0.7723	-0.5248	0.7128	0.5613	0.3686	0.4933	0.5671	1.086	0.3129	phosphoenolpyruvate carboxylase 4
LOC4341858	LOC_Os06g46740	-1.927	0.01875	-1.276	0.1491	0.007701	0.998	-0.5888	0.8641	-1.173	0.4281	1.284	0.4193	-0.5846	0.8295	early nodulin-like protein 1
LOC107279017	NA	-1.926	0.002046	0.8492	0.1516	0.3347	0.7253	0.3037	0.9273	0.9175	0.2373	-0.5145	0.6504	0.6138	0.6825	putative disease resistance protein RGA1
LOC107280802	NA	-1.926	0.04667	4.69	7.586e-06	6.275	3.468e-06	2.309	0.03001	4.705	0.0002316	1.586	0.2364	2.395	0.2201	glycine-rich cell wall structural protein
LOC4330023	LOC_Os02g41450	-1.924	2.55e-07	-1.669	1.725e-05	-0.05117	0.9024	-0.5289	0.2271	0.07819	0.8403	1.618	0.000721	0.6071	0.2683	NAC domain-containing protein 92
LOC4325059	LOC_Os01g63980	-1.923	0.001194	-1.408	0.02191	-0.1205	0.9044	-0.5284	0.7904	-0.4281	0.6111	1.287	0.1771	0.1002	0.9647	protein TRANSPARENT TESTA 1
LOC107277424	LOC_Os11g29420	-1.922	0.0004131	-1.182	0.02558	-2.261	0.003493	0.0281	0.996	-1.268	0.05523	-1.079	0.1963	-1.296	0.2552	uncharacterized LOC107277424
LOC107275315	LOC_Os10g29400	-1.921	0.2869	4.487	0.0007306	7.081	0.0001875	0.2517	0.9849	0.8693	0.7921	2.594	0.3076	0.6175	0.9084	uncharacterized LOC107275315
LOC4335981	LOC_Os04g37570	-1.921	0.002217	-0.8267	0.1829	0.02353	0.9862	-0.2472	0.9501	-0.1885	0.8669	0.8502	0.4427	0.05875	0.9842	aspartyl protease 37
LOC4336017	LOC_Os04g38220	-1.921	3.391e-05	-0.963	0.01878	-0.7005	0.1695	-0.2862	0.8558	0.2315	0.6861	0.2624	0.7382	0.5178	0.5718	sugar transport protein MST1-like
LOC107279124	NA	-1.92	1.579e-06	0.3941	0.1717	0.1061	0.8128	0.197	0.8761	0.3655	0.3022	-0.288	0.5685	0.1685	0.8317	ATP synthase subunit alpha, chloroplastic
LOC4325050	LOC_Os01g64790	-1.92	0.0004359	-0.8105	0.1151	0.4942	0.4675	-0.1212	0.9727	0.4618	0.4994	1.305	0.1125	0.583	0.6347	ethylene-responsive transcription factor ABR1
LOC4349111	LOC_Os10g37110	-1.92	7.506e-07	-0.3212	0.2472	0.439	0.1855	-0.341	0.641	-0.2515	0.4842	0.7602	0.07966	0.08947	0.917	cytochrome P450 89A2
LOC4349210	LOC_Os10g38780	-1.92	7.573e-07	0.02114	0.9514	-0.3453	0.2787	0.047	0.9823	-0.4171	0.1846	-0.3665	0.3997	-0.464	0.4248	probable glutathione S-transferase GSTU6
LOC9267778	LOC_Os02g20360	-1.919	1.77e-06	-2.22	7.913e-06	0.03454	0.9442	-0.8949	0.04889	-0.1931	0.6082	2.254	0.0001964	0.7019	0.2632	nicotianamine aminotransferase A
LOC4337318	LOC_Os04g56990	-1.915	1.336e-07	0.2619	0.2602	-0.08599	0.7982	0.1367	0.9033	-0.3222	0.2326	-0.3478	0.3478	-0.4589	0.3534	uncharacterized LOC4337318
LOC4339385	LOC_Os05g45070	-1.915	0.01506	-0.6091	0.4746	0.05592	0.9757	-0.7089	0.8021	0.3699	0.7873	0.665	0.6843	1.079	0.5938	uncharacterized LOC4339385
LOC107277137	LOC_Os06g08460	-1.912	1.835e-05	0.09039	0.8314	1.261	0.009596	0.1089	0.9636	0.7353	0.1139	1.17	0.04256	0.6263	0.4407	exocyst complex component EXO70A1
LOC4325415	LOC_Os01g72680	-1.912	5.394e-07	-0.0218	0.9499	-0.3092	0.359	0.3124	0.6648	-0.3942	0.2305	-0.2874	0.5305	-0.7066	0.2391	disease resistance protein SUMM2
LOC107279969	NA	-1.911	3.172e-05	-0.3617	0.3581	0.4441	0.3813	-0.2279	0.9	0.4589	0.3604	0.8059	0.1966	0.6868	0.4278	zinc finger MYM-type protein 1
LOC112938050	NA	-1.911	0.007778	-1.076	0.1453	0.6831	0.5334	0.04702	0.9932	1.218	0.2037	1.759	0.1564	1.171	0.4724	U2 spliceosomal RNA
LOC4330776	LOC_Os02g51950	-1.911	0.02696	-0.2502	0.816	0.1652	0.9223	-0.1246	0.9857	1.497	0.1861	0.4154	0.8268	1.621	0.422	EPIDERMAL PATTERNING FACTOR-like protein 1
LOC4351087	LOC_Os11g44800	-1.911	2.982e-05	-1.109	0.007844	0.8041	0.08833	0.4611	0.6529	0.6134	0.1926	1.913	0.004323	0.1523	0.8952	uncharacterized LOC4351087
LOC4351328	LOC_Os12g02450	-1.911	0.0003049	0.1792	0.7478	1.566	0.01339	-0.1382	0.9653	0.8779	0.1468	1.387	0.07061	1.016	0.3427	probable WRKY transcription factor 70
LOC4330977	LOC_Os02g54900	-1.91	1.885e-08	-0.3729	0.05549	0.2692	0.2612	-0.08125	0.9497	-0.1418	0.5973	0.6421	0.03919	-0.06058	0.9209	serine/threonine-protein kinase BLUS1
LOC4341408	LOC_Os06g38980	-1.91	3.316e-05	-0.7353	0.05935	-0.1805	0.7718	0.009095	1	0.3558	0.4987	0.5548	0.4057	0.3467	0.7226	polyadenylate-binding protein 4-like
LOC4341970	LOC_Os06g48800	-1.908	0.0076	-0.2129	0.7992	-0.2162	0.8742	-0.05016	0.993	0.33	0.7838	-0.003293	0.9993	0.3801	0.8589	NA
LOC4333770	LOC_Os03g48310	-1.905	4.875e-08	-1.062	0.0001415	0.1546	0.5898	-0.3004	0.5437	0.2684	0.2975	1.217	0.001477	0.5688	0.2307	plasma membrane ATPase 1
LOC112937635	LOC_Os01g04430	-1.901	0.003404	-0.2739	0.7001	-0.01191	0.9944	-0.2016	0.9622	0.523	0.5953	0.262	0.854	0.7246	0.656	LEAF RUST 10 DISEASE-RESISTANCE LOCUS RECEPTOR-LIKE PROTEIN KINASE-like 1.2
LOC9266794	LOC_Os01g72260	-1.901	2.486e-06	-0.01712	0.9662	0.001519	0.9994	0.1076	0.9579	0.1318	0.7669	0.01863	0.9781	0.02414	0.9854	cytochrome P450 94B3
LOC4341934	LOC_Os06g48020	-1.9	0.003127	0.1175	0.8808	0.02124	0.9872	0.6172	0.7668	1.112	0.1575	-0.09624	0.9461	0.4946	0.7597	peroxidase 45
LOC4326569	LOC_Os01g45640	-1.897	4.407e-08	-0.3471	0.09711	0.0993	0.7457	0.1312	0.8927	0.1652	0.5429	0.4464	0.1742	0.03396	0.965	uncharacterized LOC4326569
LOC107276130	NA	-1.896	1.699e-07	-0.7152	0.005226	-0.04535	0.91	-0.1364	0.9059	-0.1787	0.5859	0.6699	0.07734	-0.04226	0.9618	DExH-box ATP-dependent RNA helicase DExH12-like
LOC107278342	LOC_Os02g38386	-1.896	8.152e-07	-0.6492	0.02168	1.055	0.003887	-0.2489	0.7926	0.8274	0.02004	1.704	0.0007988	1.076	0.1151	putative disease resistance protein RGA3
LOC4347176	LOC_Os09g26960	-1.894	3.186e-08	0.1615	0.4445	0.03238	0.9219	0.3878	0.3232	-0.09176	0.7458	-0.1291	0.7301	-0.4795	0.2696	cytochrome P450 71A1
LOC9269666	LOC_Os04g22380	-1.893	0.001409	1.728	0.004718	1.484	0.04113	-0.947	0.4471	0.8103	0.2606	-0.2441	0.831	1.757	0.1935	short-chain dehydrogenase TIC 32, chloroplastic
LOC4336750	LOC_Os04g48850	-1.89	2.524e-05	0.08205	0.8569	0.4656	0.3208	-0.02342	0.9944	0.01198	0.9881	0.3836	0.5537	0.03539	0.9825	1-aminocyclopropane-1-carboxylate synthase
LOC4337097	LOC_Os04g53810	-1.89	0.003665	0.632	0.3345	0.02599	0.9851	-0.01576	1	-0.4645	0.6324	-0.606	0.607	-0.4488	0.8042	anthocyanidin reductase ((2S)-flavan-3-ol-forming)
LOC4343553	LOC_Os07g36690	-1.89	0.0002517	-0.3488	0.4832	0.3022	0.6547	0.265	0.9104	0.852	0.14	0.6511	0.4108	0.587	0.592	mixed-linked glucan synthase 2-like
LOC9268881	LOC_Os06g17970	-1.888	3.778e-06	-0.6024	0.05605	0.3483	0.3779	-0.2135	0.8747	0.7683	0.04989	0.9506	0.05655	0.9819	0.1762	putative disease resistance RPP13-like protein 3
LOC4333535	LOC_Os03g43820	-1.887	0.003255	-0.7144	0.2711	-0.1258	0.9163	0.02753	0.9983	0.6351	0.4704	0.5885	0.6328	0.6075	0.7053	uncharacterized LOC4333535
LOC4338560	LOC_Os05g30350	-1.886	2.16e-07	-0.3228	0.1719	0.2123	0.4771	-0.02444	0.9898	0.2738	0.3325	0.5352	0.1457	0.2982	0.5794	beta-glucosidase 22-like
LOC107277777	LOC_Os07g46860	-1.885	3.343e-07	-0.08824	0.762	0.1385	0.6997	-0.05112	0.9775	-0.3591	0.248	0.2267	0.6093	-0.308	0.6017	momilactone A synthase-like
LOC4338881	LOC_Os05g35650	-1.885	5.904e-06	0.4603	0.15	-0.3082	0.4737	-0.06331	0.9795	0.2199	0.6196	-0.7685	0.1354	0.2832	0.7248	protein NRT1/ PTR FAMILY 5.10
LOC107281175	NA	-1.883	0.001807	-1.227	0.04302	-0.005232	0.998	-0.4262	0.8502	1.485	0.05295	1.222	0.2484	1.912	0.1652	uncharacterized LOC107281175
LOC112939616	LOC_Os07g03840	-1.881	0.0006764	-0.4969	0.3583	-0.1507	0.8658	0.1556	0.9643	1.114	0.08901	0.3462	0.7372	0.9587	0.4069	uncharacterized LOC112939616
LOC9270694	NA	-1.878	0.001377	0.6752	0.2112	0.4692	0.5703	0.05043	0.9904	0.5765	0.4632	-0.206	0.8651	0.526	0.7146	probable LRR receptor-like serine/threonine-protein kinase At3g47570
LOC4339315	LOC_Os05g43940	-1.877	0.0005002	0.5223	0.2794	-1.067	0.1583	-0.697	0.5521	-0.1915	0.8289	-1.59	0.07265	0.5055	0.7187	O-methyltransferase ZRP4
LOC4348665	LOC_Os10g28810	-1.877	0.02192	-0.8421	0.3335	-1.68	0.2959	0.3731	0.93	0.416	0.7824	-0.8374	0.6576	0.04295	0.9909	BTB/POZ and MATH domain-containing protein 2
LOC9266250	LOC_Os05g29740	-1.877	0.005258	-0.5562	0.4152	-0.2132	0.8939	-0.09315	0.9857	0.033	0.9835	0.343	0.8239	0.1261	0.9631	pectinesterase inhibitor 28-like
LOC4340134	LOC_Os06g05610	-1.876	0.001464	-0.9927	0.08242	1.323	0.07007	-0.02849	0.9964	1.114	0.1374	2.315	0.01579	1.143	0.3612	uncharacterized LOC4340134
LOC9268244	NA	-1.876	0.0002762	-1.448	0.006144	-0.08124	0.9169	-0.3491	0.8549	0.606	0.2826	1.367	0.07022	0.9551	0.349	uncharacterized LOC9268244
LOC9270268	NA	-1.875	2.879e-05	0.3556	0.3469	0.6559	0.158	-0.06457	0.9824	0.08916	0.8904	0.3003	0.66	0.1537	0.8945	ethylene-responsive transcription factor ERF014
LOC4347618	LOC_Os09g35010	-1.874	0.06611	0.7229	0.5207	3.436	0.01885	-0.665	0.8961	1.078	0.4635	2.713	0.1132	1.743	0.4873	dehydration-responsive element-binding protein 1B-like
LOC4346129	LOC_Os08g41880	-1.873	1.9e-05	0.7042	0.04768	0.2291	0.624	0.2285	0.8854	0.5468	0.1825	-0.4751	0.4037	0.3183	0.7071	nucleotide pyrophosphatase/phosphodiesterase
LOC4326735	LOC_Os01g12520	-1.87	0.03182	-0.5841	0.545	-0.5936	0.7373	0.02695	0.9995	0.7139	0.6131	-0.009477	0.9904	0.6869	0.7774	mitochondrial arginine transporter BAC2
LOC4333634	LOC_Os03g45960	-1.869	0.006655	-0.2344	0.7765	-0.3214	0.7564	0.6575	0.7847	-0.07527	0.9495	-0.08707	0.9549	-0.7328	0.6614	alpha-amylase/trypsin inhibitor
LOC107276316	LOC_Os08g15450	-1.868	0.01716	-1.612	0.066	0.6449	0.6007	-0.2462	0.9635	1.074	0.3187	2.257	0.1098	1.321	0.4753	protein NUCLEAR FUSION DEFECTIVE 4
LOC112939758	NA	-1.866	0.001582	-1.548	0.01428	0.4383	0.5935	-0.2637	0.9388	0.1234	0.9033	1.986	0.03958	0.3872	0.8096	U2 spliceosomal RNA
LOC4344637	LOC_Os08g04560	-1.863	0.0005981	0.2031	0.7274	-0.9561	0.1665	0.3593	0.8644	-0.3848	0.6118	-1.159	0.1759	-0.7442	0.5397	tryptophan decarboxylase 1-like
LOC4351919	LOC_Os12g16080	-1.863	2.187e-06	0.04018	0.9127	1.605	0.0002206	-0.0164	0.9958	0.3064	0.3858	1.565	0.002155	0.3228	0.6342	uncharacterized LOC4351919
LOC9267539	LOC_Os11g13820	-1.863	0.0003004	0.156	0.772	1.196	0.04756	-0.1393	0.9641	0.7345	0.2249	1.04	0.164	0.8738	0.4083	probable protein phosphatase 2C 74
LOC9269827	NA	-1.863	7.089e-05	0.2322	0.6019	-0.1671	0.7961	-0.009444	1	-0.1801	0.7761	-0.3994	0.584	-0.1706	0.8921	uncharacterized LOC9269827
LOC4337039	LOC_Os04g53060	-1.861	3.344e-08	0.5102	0.01295	0.6496	0.01229	0.3916	0.2875	0.7182	0.009197	0.1395	0.7044	0.3266	0.4581	putative adenylate cyclase regulatory protein
LOC112938668	NA	-1.86	0.003517	0.01603	0.9846	0.7612	0.3865	-0.7431	0.6536	0.7846	0.3966	0.7452	0.4963	1.528	0.2933	uncharacterized LOC112938668
LOC4350063	LOC_Os11g10710	-1.86	2.7e-08	0.7875	0.0006829	1.646	2.633e-06	0.7602	0.007653	1.885	5.892e-07	0.8582	0.008109	1.125	0.06254	serine/threonine-protein kinase 3
LOC9269355	LOC_Os10g10030	-1.86	0.0001187	-0.1546	0.7561	0.5678	0.2903	0.7046	0.4311	-0.06805	0.9293	0.7224	0.3037	-0.7727	0.4224	uncharacterized LOC9269355
LOC4325461	LOC_Os01g05050	-1.859	0.009939	0.02099	0.9832	1.654	0.0739	-0.3026	0.945	0.7694	0.4658	1.633	0.1567	1.072	0.5373	uncharacterized protein At2g39795, mitochondrial
LOC9267740	LOC_Os05g33160	-1.859	0.0007515	-0.5774	0.2763	-0.1174	0.9025	-0.06098	0.987	0.2498	0.7658	0.4599	0.6493	0.3107	0.8347	probable inactive receptor kinase At1g27190
LOC107278602	LOC_Os08g13270	-1.858	6.348e-06	0.09541	0.803	0.7846	0.04949	-0.1714	0.92	0.4222	0.291	0.6892	0.1757	0.5936	0.4063	uncharacterized LOC107278602
LOC4349689	LOC_Os11g03820	-1.858	2.664e-05	0.0815	0.8542	-0.01465	0.984	0.09567	0.9699	0.2243	0.6511	-0.09615	0.8974	0.1286	0.9059	putative receptor protein kinase ZmPK1
LOC107276131	LOC_Os05g40070	-1.857	6.123e-06	0.696	0.0304	0.04346	0.9347	0.4276	0.5777	-0.7174	0.06924	-0.6525	0.1874	-1.145	0.1439	probable WRKY transcription factor 63
LOC4347530	LOC_Os09g33490	-1.857	4.907e-08	-0.2462	0.239	-0.05725	0.8601	-0.3525	0.4227	0.1155	0.6889	0.1889	0.6044	0.468	0.2999	NAC domain-containing protein 83
LOC4346335	LOC_Os08g44840	-1.855	0.0439	-1.275	0.2178	-0.796	0.6246	-0.1986	0.9771	1.484	0.2263	0.4788	0.835	1.683	0.4412	BAHD acyltransferase DCR
LOC4334598	LOC_Os03g60620	-1.853	3.665e-05	-0.3936	0.2998	-0.134	0.8056	-0.3181	0.8152	0.6182	0.1539	0.2596	0.6999	0.9363	0.251	heat shock cognate 70 kDa protein 2
LOC4330827	LOC_Os02g52640	-1.85	5.852e-05	-1.009	0.01617	0.3401	0.5399	-0.08127	0.9771	1.219	0.02069	1.349	0.03942	1.3	0.1633	galactoside 2-alpha-L-fucosyltransferase
LOC4341415	LOC_Os06g39070	-1.85	3.786e-06	-0.4061	0.177	0.5149	0.1791	0.2704	0.7905	0.918	0.02381	0.921	0.06039	0.6476	0.3282	UDP-glycosyltransferase 73B5
LOC4341998	LOC_Os06g49120	-1.85	0.001108	-1.346	0.02191	1.139	0.09268	-0.3376	0.8959	0.8308	0.222	2.485	0.008495	1.168	0.3343	uncharacterized LOC4341998
LOC4335880	LOC_Os04g35280	-1.849	0.001618	-0.14	0.8367	-0.6624	0.4403	-0.3272	0.9052	-0.523	0.5537	-0.5224	0.6357	-0.1958	0.917	cytosolic invertase 1-like
LOC4343273	LOC_Os07g30950	-1.849	0.04795	0.05427	0.9632	1.487	0.2476	2.053	0.08535	2.563	0.03562	1.433	0.373	0.5101	0.8196	cytochrome P450 716B1
LOC4348258	LOC_Os10g12620	-1.849	1.369e-06	-0.3846	0.1683	0.2587	0.4709	-0.141	0.9277	0.578	0.08661	0.6433	0.1425	0.719	0.2442	putative receptor-like protein kinase At4g00960
LOC107279614	NA	-1.847	0.0001316	-0.8123	0.05985	0.2807	0.6992	0.009363	1	0.3098	0.6241	1.093	0.1228	0.3004	0.7954	zinc finger BED domain-containing protein RICESLEEPER 1-like
LOC107278695	LOC_Os01g15100	-1.846	4.944e-05	-0.07358	0.8787	-0.07484	0.9131	0.01151	0.9995	-0.2212	0.7106	-0.001264	1	-0.2327	0.833	uncharacterized LOC107278695
LOC4332497	LOC_Os03g18000	-1.846	0.000737	-0.6656	0.1955	-0.5823	0.4975	-0.16	0.9629	-0.506	0.5554	0.08333	0.985	-0.346	0.8217	phosphoinositide phospholipase C 4
LOC4346832	LOC_Os09g18594	-1.846	0.0004166	-1.171	0.02319	-0.003153	0.9988	0.04538	0.9904	1.026	0.08773	1.168	0.1403	0.9811	0.3577	senescence-induced receptor-like serine/threonine-protein kinase
LOC107276047	LOC_Os07g05365	-1.844	0.00534	-0.7166	0.2845	-0.5869	0.6054	-0.2787	0.9429	-0.009158	0.9968	0.1297	0.9446	0.2695	0.9015	photosystem II 10 kDa polypeptide, chloroplastic
LOC4346584	NA	-1.84	5.804e-05	-0.7912	0.04866	-0.1475	0.8085	-0.131	0.9617	0.006138	0.995	0.6437	0.3204	0.1372	0.9088	uncharacterized LOC4346584
LOC4325831	LOC_Os01g71820	-1.839	0.0004862	0.4629	0.3555	-0.3668	0.5848	0.04908	0.9903	-0.2542	0.7201	-0.8297	0.299	-0.3033	0.8203	glucan endo-1,3-beta-glucosidase GV
LOC9267897	LOC_Os01g37810	-1.839	0.0001017	-0.5236	0.2123	0.01492	0.9865	0.6706	0.4427	0.9956	0.05994	0.5385	0.4564	0.3249	0.7581	uncharacterized LOC9267897
LOC4335754	LOC_Os04g33310	-1.838	0.0003133	0.1851	0.73	-0.3894	0.5569	0.2446	0.923	0.636	0.2708	-0.5745	0.4787	0.3914	0.739	uncharacterized LOC4335754
LOC4331078	NA	-1.837	9.341e-06	-0.2865	0.4039	0.1294	0.8	-0.00726	1	0.877	0.03817	0.4159	0.4581	0.8842	0.2339	wall-associated receptor kinase 1
LOC4328250	LOC_Os02g04650	-1.836	2.091e-08	-0.92	0.0001932	0.6883	0.005507	-0.1373	0.8627	0.5778	0.01824	1.608	8.561e-05	0.7152	0.1243	uncharacterized LOC4328250
LOC4335964	LOC_Os04g36830	-1.834	0.0004266	0.2887	0.5796	0.944	0.117	0.2214	0.9384	0.5129	0.4207	0.6553	0.4177	0.2915	0.8284	protein LURP-one-related 6
LOC107276149	LOC_Os06g40320	-1.833	0.004625	-0.1634	0.8282	0.9253	0.2803	0.4637	0.8489	1.357	0.1052	1.089	0.3141	0.8932	0.5441	uncharacterized LOC107276149
LOC107276185	NA	-1.833	0.01743	-0.4673	0.5905	0.2563	0.8604	0.4692	0.8909	0.2699	0.8493	0.7235	0.6409	-0.1993	0.9451	uncharacterized LOC107276185
LOC4328942	LOC_Os02g16070	-1.833	3.072e-05	0.2627	0.4991	1.055	0.02427	0.2431	0.8823	1.036	0.03083	0.792	0.174	0.7929	0.3256	putative disease resistance protein RGA3
LOC4333499	LOC_Os03g42810	-1.832	0.0001404	-0.8787	0.04683	-0.3197	0.5976	-0.3406	0.8433	0.3129	0.5946	0.559	0.4502	0.6535	0.5035	type IV inositol polyphosphate 5-phosphatase 11
LOC4342106	LOC_Os06g50930	-1.832	9.923e-11	-0.4515	0.0007509	-0.4215	0.0047	-0.03165	0.9673	-0.5798	0.0005714	0.03002	0.8974	-0.5482	0.08765	thiosulfate sulfurtransferase 16, chloroplastic
LOC9266097	LOC_Os09g38510	-1.832	2.64e-05	-0.9447	0.01454	0.6348	0.1553	-0.5962	0.4471	0.2863	0.5675	1.579	0.01015	0.8825	0.2761	probable purine permease 5
LOC4332662	LOC_Os03g20330	-1.829	0.0001359	-0.07445	0.8904	-0.3075	0.6212	-0.2172	0.9275	-0.3794	0.5265	-0.2331	0.7854	-0.1622	0.9031	DEAD-box ATP-dependent RNA helicase 12-like
LOC4347418	LOC_Os09g31130	-1.829	5.372e-05	-0.2572	0.5329	-0.7613	0.1035	-0.2005	0.9244	-0.7781	0.09899	-0.5042	0.4296	-0.5776	0.5032	tonoplast dicarboxylate transporter
LOC107275249	LOC_Os01g40499	-1.825	1.648e-05	0.1569	0.6864	-0.04032	0.9509	0.3316	0.7717	0.8958	0.04241	-0.1972	0.7708	0.5642	0.4623	G-type lectin S-receptor-like serine/threonine-protein kinase At2g19130
LOC4351172	NA	-1.825	1.508e-08	-0.1744	0.3496	0.8671	0.000831	0.295	0.4471	0.9722	0.0004352	1.041	0.001413	0.6773	0.1263	receptor kinase-like protein Xa21
LOC4351918	LOC_Os12g16010	-1.824	5.616e-06	-0.3358	0.2866	-0.09483	0.8436	0.03851	0.9862	0.4888	0.1852	0.241	0.6684	0.4503	0.5166	momilactone A synthase-like
LOC9267088	LOC_Os01g03390	-1.824	2.252e-05	-0.4947	0.1597	-0.5219	0.216	-0.3991	0.6925	-0.145	0.7741	-0.02727	0.9714	0.254	0.7771	Bowman-Birk type bran trypsin inhibitor
LOC4326740	LOC_Os01g12580	-1.822	0.005059	-0.7468	0.261	0.3137	0.7777	0.01323	1	1.773	0.03849	1.06	0.3595	1.76	0.2286	late embryogenesis abundant protein Lea14-A
LOC4343729	LOC_Os07g39360	-1.822	2.187e-05	-0.9507	0.01152	1.16	0.01259	-0.3632	0.7336	0.7616	0.09121	2.111	0.001235	1.125	0.1762	polyol transporter 5
LOC4330836	LOC_Os02g52744	-1.819	2.788e-09	-0.8296	8.727e-05	-0.07168	0.7564	0.008873	0.9959	-0.09422	0.6613	0.758	0.004554	-0.1031	0.8042	protein DCL homolog, chloroplastic
LOC4334093	LOC_Os03g53540	-1.819	0.01022	-0.8371	0.2601	-0.782	0.5073	0.2143	0.9636	-0.3932	0.7547	0.05514	0.9823	-0.6076	0.7626	uncharacterized LOC4334093
LOC4340843	LOC_Os06g20150	-1.819	2.716e-05	-0.3476	0.3441	-0.5082	0.2412	0.05231	0.9857	-0.5541	0.1994	-0.1606	0.8193	-0.6064	0.4436	peroxidase 1-like
LOC4341604	LOC_Os06g43044	-1.819	0.0008026	0.1285	0.8337	-0.3843	0.6307	0.02095	0.9988	0.5804	0.3965	-0.5128	0.5907	0.5595	0.6585	GDSL esterase/lipase At4g26790
LOC112938973	NA	-1.818	0.0007796	-0.8757	0.0953	0.1738	0.8309	-0.06401	0.9862	0.3384	0.6407	1.049	0.2105	0.4024	0.7615	uncharacterized LOC112938973
LOC9266352	LOC_Os06g50650	-1.818	2.247e-07	-0.809	0.002164	0.03441	0.9296	-0.2785	0.6616	-0.1492	0.6376	0.8434	0.02442	0.1293	0.8398	basic blue protein
LOC4324469	LOC_Os01g73500	-1.817	0.0001652	-0.8261	0.05909	0.2556	0.6625	-0.2989	0.8701	0.1043	0.8752	1.082	0.1098	0.4032	0.6986	uncharacterized LOC4324469
LOC4346856	LOC_Os09g19820	-1.817	2.255e-05	0.08538	0.8397	0.229	0.6183	-0.007345	1	0.02711	0.9634	0.1436	0.8332	0.03446	0.981	aminopeptidase M1-D-like
LOC4346922	LOC_Os09g21120	-1.817	4.739e-05	-0.6854	0.0765	1.286	0.01025	-0.7221	0.3429	0.4577	0.3438	1.971	0.003254	1.18	0.1902	U-box domain-containing protein 19
LOC107277318	LOC_Os11g44300	-1.816	2.378e-06	-0.1374	0.6697	0.06529	0.8921	-0.1967	0.8742	0.1773	0.6678	0.2027	0.7086	0.374	0.5789	uncharacterized LOC107277318
LOC4330193	LOC_Os02g43840	-1.816	0.0005	0.07055	0.9072	0.4309	0.5354	0.2159	0.9392	0.8412	0.1722	0.3604	0.6958	0.6253	0.5816	deSI-like protein At4g17486
LOC4348482	LOC_Os10g22750	-1.816	0.004394	-0.7003	0.2837	0.2911	0.7864	0.04206	0.9932	0.3684	0.7184	0.9914	0.3781	0.3263	0.8626	uncharacterized LOC4348482
LOC107276287	LOC_Os01g60520	-1.815	0.002366	-0.4492	0.471	-0.4411	0.6348	-0.1243	0.976	-0.07906	0.9444	0.008101	0.9997	0.0452	0.9871	probable WRKY transcription factor 2
LOC4331832	LOC_Os03g08310	-1.815	0.01045	0.09174	0.9201	1.163	0.2071	-0.5611	0.8477	0.778	0.4295	1.071	0.3787	1.339	0.4197	protein TIFY 11a-like
LOC4344281	LOC_Os07g48040	-1.815	0.005911	-0.3853	0.5829	0.8459	0.3518	-0.194	0.9636	-1.011	0.3855	1.231	0.2661	-0.817	0.6602	uncharacterized LOC4344281
LOC4325313	NA	-1.814	0.01039	0.6229	0.3719	-0.555	0.6582	0.03867	0.9959	0.1183	0.9351	-1.178	0.3736	0.07966	0.9801	uncharacterized LOC4325313
LOC4327654	LOC_Os01g40310	-1.814	0.002346	-0.5534	0.3673	-0.02788	0.9824	0.248	0.9479	0.1681	0.862	0.5255	0.6311	-0.07998	0.9735	uncharacterized LOC4327654
LOC4341422	LOC_Os06g39270	-1.814	0.004194	-0.1595	0.8307	0.3908	0.6929	-0.0723	0.9873	1.133	0.1582	0.5503	0.643	1.205	0.3913	cyanidin 3-O-rutinoside 5-O-glucosyltransferase
LOC4341866	LOC_Os06g46900	-1.814	4.984e-08	-1.305	2.035e-05	0.8771	0.001614	-0.006055	0.9995	0.7	0.00998	2.182	2.035e-05	0.7061	0.1479	protein HEAT-STRESS-ASSOCIATED 32
LOC4341899	LOC_Os06g47520	-1.814	6.878e-07	0.06696	0.8273	0.04754	0.9136	0.0937	0.9573	-0.06419	0.8798	-0.01942	0.973	-0.1579	0.8251	uncharacterized LOC4341899
LOC112937847	NA	-1.813	2.221e-05	-1.585	0.0004642	-0.4194	0.3798	-0.5958	0.4245	0.2127	0.6821	1.166	0.05137	0.8086	0.3076	uncharacterized LOC112937847
LOC4328940	LOC_Os02g16040	-1.812	5.535e-10	-0.9545	7.586e-06	0.4295	0.01076	-0.2514	0.3446	0.4187	0.01539	1.384	2.035e-05	0.6701	0.08097	ubiquitin-conjugating enzyme E2 5B-like
LOC4347211	LOC_Os09g27580	-1.812	0.0002632	0.6383	0.1453	-0.4187	0.5282	0.329	0.8543	-0.5924	0.3466	-1.057	0.1564	-0.9214	0.3799	probable potassium transporter 17
LOC112939106	NA	-1.811	0.02437	-1.364	0.1252	-0.9482	0.5148	-0.609	0.8558	-0.5699	0.7076	0.4158	0.8529	0.03901	0.9961	uncharacterized LOC112939106
LOC4336076	LOC_Os04g38950	-1.811	1.363e-05	-0.7266	0.03318	0.1267	0.7947	-0.3482	0.7334	0.1079	0.8252	0.8533	0.1009	0.456	0.5401	anthranilate synthase beta subunit 1, chloroplastic-like
LOC4343826	LOC_Os07g41060	-1.81	0.03106	-1.262	0.1774	-1.194	0.3497	-0.7368	0.8302	-0.08532	0.9596	0.06861	0.9775	0.6514	0.7887	putative anthocyanidin reductase
LOC4349944	LOC_Os11g07922	-1.81	0.002064	-0.4693	0.4214	0.2645	0.8114	-0.2296	0.9487	0.727	0.3532	0.7337	0.4864	0.9566	0.4661	short-chain dehydrogenase TIC 32, chloroplastic
LOC107276858	LOC_Os04g18830	-1.809	2.401e-05	-0.2791	0.4488	0.7686	0.08336	0.2399	0.8714	1.216	0.0124	1.048	0.0651	0.9757	0.2229	transposon Ty3-I Gag-Pol polyprotein
LOC112939547	LOC_Os07g39450	-1.809	0.2509	5.419	8.222e-05	6.976	9.881e-05	-0.2307	0.9857	0.0544	0.99	1.557	0.4944	0.2851	0.971	uncharacterized LOC112939547
LOC4347441	LOC_Os09g31430	-1.809	0.004129	0.7725	0.2245	-0.3275	0.7252	0.1508	0.9727	0.2151	0.8209	-1.1	0.2852	0.06427	0.9808	beta-glucosidase 30-like
LOC4347808	LOC_Os09g38130	-1.808	8.757e-07	0.2312	0.3858	0.2524	0.433	-0.09939	0.9545	-0.004595	0.9938	0.0212	0.9701	0.0948	0.9015	protein PIN-LIKES 7
LOC107276715	LOC_Os06g10960	-1.806	0.03117	0.05478	0.9605	0.3634	0.8157	-0.6922	0.8335	-0.201	0.9119	0.3086	0.8701	0.4913	0.8647	fucosyltransferase 2
LOC107277624	LOC_Os03g44636	-1.806	0.001476	0.2212	0.7197	0.6619	0.3649	0.09186	0.9829	0.06183	0.9538	0.4407	0.6647	-0.03002	0.9915	probable E3 ubiquitin-protein ligase ATL44
LOC4335899	LOC_Os04g35540	-1.804	1.714e-09	-0.1905	0.1999	-0.08952	0.664	0.05003	0.9615	0.1368	0.4673	0.1009	0.7143	0.08673	0.8295	amino-acid permease BAT1 homolog
LOC4347285	LOC_Os09g28630	-1.804	0.0001631	-1.171	0.01227	0.5295	0.3318	-0.6365	0.5224	0.09466	0.8969	1.701	0.01835	0.7312	0.456	tuliposide A-converting enzyme b1, amyloplastic
LOC4324925	LOC_Os01g64850	-1.802	0.002065	-1.032	0.07861	-0.1909	0.8535	-0.1622	0.9653	0.5381	0.5059	0.8407	0.4211	0.7004	0.6144	uncharacterized LOC4324925
LOC4330152	LOC_Os02g43300	-1.802	5.765e-06	-1.302	0.0006469	0.06985	0.8895	-0.42	0.5884	-0.2717	0.5043	1.372	0.008993	0.1483	0.869	trihelix transcription factor GTL1
LOC4340398	LOC_Os06g09820	-1.802	2.09e-08	-0.7052	0.001097	1.102	0.0001078	0.1944	0.7278	1.12	0.0001554	1.807	2.998e-05	0.9259	0.08097	uncharacterized LOC4340398
LOC4352474	LOC_Os12g36680	-1.802	6.55e-08	-0.8818	0.0004952	-0.2706	0.2699	-0.4039	0.3091	-0.108	0.7047	0.6112	0.05856	0.2959	0.5201	uncharacterized LOC4352474
LOC4339483	LOC_Os05g46510	-1.8	5.664e-06	-0.6368	0.04316	0.3366	0.3859	-0.161	0.9244	0.6237	0.09658	0.9734	0.04891	0.7847	0.2516	probable polygalacturonase At1g80170
LOC9268190	LOC_Os01g49160	-1.8	9.006e-06	-0.3126	0.3428	0.5276	0.1673	-0.1457	0.9402	0.4235	0.2715	0.8403	0.09535	0.5692	0.4174	transcription factor MYB4-like
LOC4333637	LOC_Os03g45980	-1.798	1.132e-06	-0.5819	0.03167	-0.3505	0.3529	-0.3657	0.565	-0.2966	0.4775	0.2314	0.6413	0.06913	0.9388	uncharacterized LOC4333637
LOC4349138	LOC_Os10g37570	-1.797	3.645e-06	0.06631	0.8542	-0.3685	0.3401	0.2321	0.8403	-0.3726	0.3343	-0.4348	0.3852	-0.6048	0.3629	uncharacterized LOC4349138
LOC107278220	LOC_Os06g45040	-1.796	0.000814	-1.805	0.002962	-0.1925	0.8209	-0.5917	0.6846	-0.04267	0.9652	1.613	0.06473	0.549	0.6704	B-box zinc finger protein 32
LOC4326487	LOC_Os01g24030	-1.796	4.282e-05	-0.7396	0.05283	0.04073	0.9535	-0.4814	0.6271	-0.131	0.8204	0.7803	0.195	0.3504	0.7091	probable acyl-activating enzyme 1, peroxisomal
LOC4346229	LOC_Os08g43334	-1.796	0.003179	-1.817	0.008832	0.1506	0.8812	-0.1233	0.9781	0.1297	0.8996	1.968	0.0523	0.253	0.8914	heat stress transcription factor B-2b-like
LOC9269304	LOC_Os01g24050	-1.795	0.001371	-0.1182	0.8603	-0.9362	0.199	-0.5197	0.7804	-0.2726	0.7453	-0.818	0.3884	0.2471	0.8817	uncharacterized LOC9269304
LOC107280026	NA	-1.793	0.007575	-0.1014	0.903	-0.009947	0.9962	-0.2661	0.9504	1.542	0.07874	0.09141	0.9567	1.809	0.2391	uncharacterized LOC107280026
LOC107276526	LOC_Os05g45110	-1.792	4.624e-07	0.3651	0.1305	0.5268	0.07717	0.01285	0.9966	0.06724	0.8632	0.1617	0.7234	0.05439	0.9481	UDP-glycosyltransferase 88F3
LOC107278246	NA	-1.792	0.0006664	-0.4467	0.3925	1.042	0.09046	-0.6307	0.6384	0.6432	0.3037	1.489	0.06321	1.274	0.2582	ethylene-responsive transcription factor ERF014
LOC107275844	LOC_Os01g49430	-1.791	2.211e-05	-0.1129	0.7823	0.2538	0.6099	-0.08341	0.9727	-0.3446	0.4785	0.3667	0.5502	-0.2612	0.7805	heat shock cognate 70 kDa protein
LOC112938265	LOC_Os03g62810	-1.79	0.002689	-0.8079	0.1714	1.451	0.053	-0.6684	0.6824	0.7814	0.3208	2.258	0.02066	1.45	0.2783	uncharacterized LOC112938265
LOC4332121	LOC_Os03g12500	-1.788	0.005743	-0.3914	0.591	0.06218	0.9601	-0.2509	0.9555	0.2587	0.7967	0.4535	0.7162	0.5096	0.7658	allene oxide synthase 2-like
LOC112939100	NA	-1.785	7.974e-08	-0.1302	0.5654	-0.02764	0.94	-0.1173	0.9111	0.1798	0.5107	0.1025	0.8033	0.2971	0.533	uncharacterized LOC112939100
LOC112937378	NA	-1.784	0.5156	4.582	0.027	5.108	0.07113	1.195	0.9189	4.372	0.1274	0.526	0.9092	3.176	0.5801	uncharacterized LOC112937378
LOC4331429	LOC_Os03g02830	-1.784	0.002215	-0.4171	0.4985	-0.1689	0.8579	-0.2689	0.9384	0.734	0.3013	0.2482	0.8338	1.003	0.4337	ALA-interacting subunit 5
LOC4335223	LOC_Os04g15920	-1.784	1.593e-05	-0.2508	0.4806	-0.1792	0.7132	0.2079	0.8935	-0.2504	0.582	0.07156	0.9191	-0.4583	0.5515	probable cinnamyl alcohol dehydrogenase 6
LOC9266253	LOC_Os06g18010	-1.784	0.003891	-1.468	0.02834	-0.5433	0.5592	-0.2221	0.9576	0.616	0.4595	0.925	0.411	0.8381	0.5648	UDP-glucose:2-hydroxyflavanone C-glucosyltransferase-like
LOC4340822	LOC_Os06g19630	-1.778	0.01807	-0.9139	0.2519	0.01056	0.9966	-0.01516	1	1.141	0.2594	0.9245	0.5433	1.156	0.5117	uncharacterized membrane protein At3g27390
LOC4328218	LOC_Os02g04130	-1.776	9.436e-06	-0.1223	0.7425	0.8009	0.04404	0.08802	0.9682	0.05938	0.9139	0.9232	0.06912	-0.02864	0.984	uncharacterized LOC4328218
LOC4340793	LOC_Os06g18880	-1.776	0.0002515	0.3829	0.3983	-0.2747	0.6584	0.2833	0.8872	0.06515	0.9312	-0.6576	0.3671	-0.2182	0.8613	uncharacterized LOC4340793
LOC4349514	LOC_Os10g42850	-1.774	0.1795	-1.446	0.358	-0.2224	0.9424	0.04613	0.9995	3.609	0.03906	1.224	0.6953	3.563	0.2418	protein WRKY1
LOC107278327	LOC_Os08g40600	-1.773	0.02762	-2.046	0.03598	0.5094	0.7101	-0.485	0.9031	0.9529	0.4131	2.556	0.09336	1.438	0.4592	thaumatin-like protein 1
LOC4346628	LOC_Os09g11460	-1.772	9.539e-08	-0.248	0.2434	-0.3919	0.1167	0.1661	0.8425	-0.3374	0.1748	-0.1439	0.7106	-0.5035	0.2696	ethylene-responsive transcription factor 1-like
LOC4340632	LOC_Os06g13560	-1.771	5.066e-08	-1.304	1.783e-05	0.4151	0.07347	-0.5556	0.07915	0.08829	0.7491	1.719	6.785e-05	0.6439	0.1619	anthranilate O-methyltransferase 2
LOC4331642	LOC_Os03g05700	-1.77	0.003183	-0.7078	0.2493	1.342	0.07201	0.3615	0.8959	-0.003739	0.9984	2.05	0.0358	-0.3652	0.8302	uncharacterized LOC4331642
LOC4351911	LOC_Os12g15530	-1.77	1.327e-05	-0.5747	0.08251	-0.3795	0.3833	-0.02452	0.9925	-0.3901	0.3695	0.1952	0.7653	-0.3656	0.6541	laccase-25-like
LOC112936243	NA	-1.767	0.02198	-0.9909	0.2313	0.2797	0.8512	-0.08881	0.9872	1.169	0.2692	1.271	0.3907	1.258	0.4892	U5 spliceosomal RNA
LOC9272382	LOC_Os06g33390	-1.766	1.753e-07	-0.5306	0.02068	0.08374	0.805	-0.522	0.1606	-0.03848	0.9187	0.6144	0.08092	0.4835	0.3221	uncharacterized LOC9272382
LOC4341701	LOC_Os06g44280	-1.764	0.0001044	-0.8308	0.04222	-0.04374	0.951	-0.08123	0.9777	0.2724	0.6071	0.7871	0.2132	0.3536	0.7177	fibroin heavy chain
LOC9267438	LOC_Os03g24160	-1.764	0.0005066	0.0426	0.9448	0.507	0.4224	0.09818	0.9769	1.144	0.05962	0.4644	0.5831	1.045	0.3195	phosphatidylinositol 4-phosphate 5-kinase 6
LOC4331302	LOC_Os03g01300	-1.763	0.0004318	-0.01626	0.9804	-1.557	0.01088	-0.06279	0.9862	-0.7781	0.1527	-1.541	0.03838	-0.7153	0.4841	cortical cell-delineating protein
LOC4352233	NA	-1.762	0.003213	0.1844	0.782	-0.1337	0.9062	-0.2402	0.9497	-0.1846	0.866	-0.3181	0.7975	0.05567	0.9848	disease resistance protein RGA5-like
LOC4339092	LOC_Os05g39720	-1.761	4.932e-06	0.6461	0.03233	-0.1289	0.7755	0.1021	0.9615	-0.05999	0.9035	-0.775	0.1006	-0.1621	0.8454	WRKY transcription factor WRKY24
LOC4336390	LOC_Os04g43400	-1.76	0.01807	-0.1644	0.859	0.4721	0.7017	-0.9462	0.6506	-0.1039	0.9474	0.6365	0.6659	0.8423	0.6954	putative beta-glucosidase 17
LOC4339323	LOC_Os05g44060	-1.759	0.0005195	-1.07	0.03227	1.556	0.01247	-0.7679	0.4627	0.8099	0.1703	2.625	0.002274	1.578	0.1653	uncharacterized LOC4339323
LOC4341889	LOC_Os06g47270	-1.759	0.00139	-0.8368	0.1165	-0.1514	0.8786	-0.3273	0.8887	-0.2413	0.797	0.6854	0.4971	0.08601	0.9979	uncharacterized LOC4341889
LOC4336464	LOC_Os04g44570	-1.758	0.04793	-0.5697	0.5782	0.6876	0.6356	0.6096	0.864	0.06492	0.9748	1.257	0.4512	-0.5447	0.8492	probable aquaporin TIP3-2
LOC4352578	LOC_Os12g38260	-1.757	0.0002264	-0.5004	0.246	0.4316	0.4681	-0.3789	0.7998	1.292	0.02455	0.9321	0.1849	1.671	0.1227	uncharacterized LOC4352578
LOC112939281	NA	-1.755	0.0001034	-0.2985	0.4811	-0.1638	0.7886	0.1249	0.9636	-0.0224	0.9763	0.1347	0.8701	-0.1473	0.903	uncharacterized LOC112939281
LOC4325302	LOC_Os01g55270	-1.755	7.046e-08	-1.109	7.589e-05	0.8064	0.003146	-0.08008	0.953	0.7178	0.008766	1.915	3.904e-05	0.7978	0.1151	calcyclin-binding protein
LOC4330451	LOC_Os02g47510	-1.755	0.002733	-1.335	0.03169	0.01809	0.9875	-0.4123	0.8687	0.3687	0.6484	1.353	0.1518	0.7811	0.5605	9-cis-epoxycarotenoid dioxygenase NCED1, chloroplastic-like
LOC4337447	LOC_Os04g58710	-1.755	7.337e-07	-0.9565	0.001115	0.2721	0.3604	-0.2646	0.7258	-0.06756	0.8561	1.229	0.003889	0.197	0.7488	oxalate--CoA ligase
LOC9271527	LOC_Os02g18870	-1.753	4.494e-05	-0.03654	0.9371	0.383	0.4424	0.2204	0.8929	0.768	0.09906	0.4196	0.5092	0.5476	0.5073	GDSL esterase/lipase 7
LOC4324752	LOC_Os01g63810	-1.752	5.089e-07	-1.43	4.789e-05	0.2831	0.3431	-0.5863	0.1511	0.08128	0.8244	1.713	0.0003408	0.6676	0.2257	uncharacterized LOC4324752
LOC4334926	LOC_Os04g01950	-1.751	0.0001912	-0.4779	0.273	-0.808	0.1468	-0.2421	0.9108	-0.2498	0.696	-0.3301	0.6871	-0.007663	0.9979	uncharacterized LOC4334926
LOC4337500	LOC_Os04g59440	-1.75	0.007126	-0.1548	0.8495	1.145	0.159	-0.1853	0.9674	0.9052	0.2676	1.3	0.2236	1.091	0.4633	photosystem II 22 kDa protein, chloroplastic
LOC4349922	LOC_Os11g07480	-1.75	0.004702	-1.232	0.05872	-1.543	0.1124	-0.8033	0.6245	0.3585	0.7129	-0.3114	0.8214	1.162	0.4222	WD repeat-containing protein 20
LOC107277550	NA	-1.749	0.01948	0.4658	0.5888	0.5355	0.6258	0.1543	0.9797	0.9425	0.3354	0.06968	0.9683	0.7881	0.6801	uncharacterized LOC107277550
LOC4340502	LOC_Os06g11450	-1.749	7.172e-08	-0.06343	0.7913	-0.07016	0.8237	-0.00824	0.9989	-0.2574	0.3066	-0.006728	0.9889	-0.2491	0.6009	E3 ubiquitin-protein ligase ATL31
LOC4341782	LOC_Os06g45590	-1.748	5.025e-05	0.07166	0.8766	-0.03194	0.9646	-0.1551	0.9499	0.71	0.1177	-0.1036	0.894	0.8651	0.2873	glyceraldehyde-3-phosphate dehydrogenase GAPCP1, chloroplastic
LOC4343834	LOC_Os07g41160	-1.748	4.092e-06	-0.07768	0.8246	0.5241	0.139	-0.02479	0.9912	0.4206	0.2404	0.6018	0.1941	0.4454	0.4979	ninja-family protein Os07g0602900-like
LOC112936830	NA	-1.747	1.201e-08	0.2314	0.1718	0.7081	0.002514	-0.1433	0.8189	-0.1692	0.446	0.4768	0.07579	-0.02588	0.9691	uncharacterized LOC112936830
LOC4339274	LOC_Os05g43390	-1.747	2.781e-05	0.3082	0.3925	-0.03463	0.9577	0.01523	0.9984	0.4438	0.3013	-0.3428	0.5767	0.4285	0.6003	signal recognition particle 54 kDa protein 2
LOC4350886	LOC_Os11g39280	-1.747	0.00454	0.7579	0.1975	1.445	0.06419	0.4371	0.8549	2.276	0.008432	0.6867	0.5102	1.839	0.1902	disease resistance protein PIK5-NP-like
LOC4325531	LOC_Os01g11054	-1.746	3.805e-09	-0.8815	5.271e-05	0.01007	0.9725	0.01954	0.9862	-0.1268	0.5197	0.8916	0.001313	-0.1464	0.6969	phosphoenolpyruvate carboxylase 1
LOC4333927	LOC_Os03g51010	-1.746	3.851e-08	-0.8844	0.0002642	0.2952	0.2018	-0.1421	0.8531	0.1058	0.6983	1.18	0.0008809	0.2479	0.5725	monoacylglycerol lipase
LOC4350176	LOC_Os11g13890	-1.746	0.0172	-0.1483	0.8776	-0.03801	0.9801	-0.1079	0.9857	0.1133	0.9298	0.1103	0.9472	0.2213	0.9265	chlorophyll a-b binding protein CP26, chloroplastic
LOC4339281	LOC_Os05g43510	-1.745	0.007865	0.7889	0.2141	-0.3351	0.777	0.2811	0.9419	-0.09064	0.9466	-1.124	0.3411	-0.3718	0.8531	tyrosine decarboxylase-like
LOC4328946	LOC_Os02g16270	-1.744	5.324e-05	0.9792	0.01154	2.138	0.0001907	1.659	0.002775	2.12	0.0003341	1.159	0.04361	0.4614	0.5727	disease resistance protein RGA2
LOC9272317	LOC_Os03g25760	-1.744	2.937e-08	-0.1071	0.6002	0.02806	0.9294	0.00103	1	-0.1212	0.6378	0.1352	0.6942	-0.1222	0.8078	IQ domain-containing protein IQM2
LOC4348065	LOC_Os10g04730	-1.743	0.009517	-0.5081	0.4891	-0.8607	0.4195	-0.281	0.9501	-0.7585	0.4831	-0.3526	0.8122	-0.4776	0.8172	cysteine-rich receptor-like protein kinase 4
LOC4333621	LOC_Os03g45450	-1.742	0.03805	-0.006892	0.9961	-0.6342	0.6599	-0.5533	0.8951	-0.2512	0.8741	-0.6273	0.7298	0.3021	0.9187	probable WRKY transcription factor 20
LOC4351038	LOC_Os11g43250	-1.742	0.0347	-0.9759	0.2891	-1.628	0.251	-0.4385	0.9275	0.03016	0.9879	-0.6521	0.7372	0.4687	0.8591	disease resistance protein PIK6-NP-like
LOC4352487	LOC_Os12g36830	-1.74	0.0189	-1.064	0.1882	-1.752	0.07798	-0.2985	0.956	-0.07795	0.9534	-0.688	0.6238	0.2206	0.928	major allergen Dau c 1
LOC107280791	NA	-1.739	0.0004242	-0.2806	0.5763	1.07	0.06272	-0.3346	0.8594	1.159	0.04909	1.35	0.06662	1.493	0.1692	G-type lectin S-receptor-like serine/threonine-protein kinase At2g19130
LOC4338536	LOC_Os05g29750	-1.739	4.843e-07	-0.4857	0.04465	0.06827	0.8579	0.2147	0.7956	-0.08505	0.8171	0.5539	0.1445	-0.2997	0.592	cytochrome P450 71A1
LOC4351079	LOC_Os11g44430	-1.738	7.563e-08	0.03222	0.9007	0.4831	0.0476	0.1024	0.928	0.1706	0.5066	0.4509	0.1527	0.06823	0.9115	putative serine/threonine-protein kinase-like protein CCR3
LOC107276478	LOC_Os07g47950	-1.737	0.001532	-0.5404	0.3244	0.3851	0.6234	-0.1724	0.9624	0.5328	0.4638	0.9254	0.3037	0.7052	0.576	uncharacterized LOC107276478
LOC4330359	LOC_Os02g46210	-1.736	3.767e-05	-0.5662	0.1165	0.2132	0.6804	-0.1477	0.9501	0.1283	0.8181	0.7793	0.1757	0.276	0.7681	uncharacterized LOC4330359
LOC4341202	LOC_Os06g33970	-1.736	0.009267	0.2532	0.741	-0.4171	0.7191	-0.8027	0.6735	-0.1919	0.8808	-0.6704	0.6069	0.6108	0.7496	VQ motif-containing protein 10
LOC4324494	LOC_Os01g05870	-1.734	0.005811	0.008644	0.9923	-0.7361	0.4009	0.6819	0.7183	1.4	0.07888	-0.7448	0.5122	0.718	0.6342	putative receptor-like protein kinase At3g47110
LOC4351828	LOC_Os12g12850	-1.734	4.307e-07	-0.6666	0.007823	0.08276	0.8104	0.006463	0.9998	0.2702	0.3283	0.7493	0.04135	0.2638	0.6261	chaperone protein ClpC2, chloroplastic-like
LOC4335949	LOC_Os04g36670	-1.733	2.563e-10	-0.3523	0.006029	0.007113	0.9747	0.08123	0.8761	-0.1148	0.4362	0.3594	0.05406	-0.196	0.4527	protein AUXIN-REGULATED GENE INVOLVED IN ORGAN SIZE-like
LOC4339773	LOC_Os05g51110	-1.732	4.884e-08	-0.7883	0.0006902	0.4007	0.08285	-0.07053	0.9576	0.2509	0.2796	1.189	0.0008809	0.3215	0.4511	paired amphipathic helix protein Sin3-like 4
LOC4339875	LOC_Os06g01860	-1.732	3.146e-06	-0.1742	0.567	-0.0159	0.9762	0.06265	0.9751	-0.3316	0.329	0.1583	0.7656	-0.3943	0.5336	B3 domain-containing protein Os06g0107800-like
LOC4330259	LOC_Os02g44770	-1.731	2.69e-07	-0.6737	0.005953	0.35	0.2001	-0.0452	0.9787	0.4499	0.1009	1.024	0.007275	0.4951	0.3156	mechanosensitive ion channel protein 5
LOC4345205	LOC_Os08g20130	-1.731	2.841e-05	0.6815	0.04839	-0.2406	0.6335	-0.222	0.8886	0.2993	0.5205	-0.9221	0.09938	0.5213	0.5104	cytosolic sulfotransferase 5
LOC9269067	LOC_Os02g21009	-1.731	4.616e-07	-0.692	0.00689	0.4333	0.1285	-0.1198	0.928	0.3417	0.2332	1.125	0.005419	0.4615	0.3741	vacuolar cation/proton exchanger 1c-like
LOC4332182	LOC_Os03g13250	-1.73	2.356e-10	-0.3155	0.01068	0.1437	0.3068	0.08878	0.8522	0.1012	0.4933	0.4592	0.01525	0.01244	0.9799	protein NRT1/ PTR FAMILY 8.3
LOC4332401	LOC_Os03g16670	-1.73	8.59e-09	-0.03544	0.8624	0.455	0.02301	-0.03641	0.9757	0.2528	0.1864	0.4905	0.05677	0.2892	0.4192	suppressor of disruption of TFIIS
LOC4331379	LOC_Os03g02260	-1.729	5.885e-09	-0.8894	6.122e-05	0.9352	9.881e-05	0.02371	0.9857	0.7784	0.000762	1.825	1.504e-05	0.7547	0.08765	heat shock 70 kDa protein, mitochondrial
LOC4343958	LOC_Os07g43120	-1.729	4.087e-07	0.1148	0.6622	0.297	0.2985	-0.06337	0.9686	0.003817	0.9948	0.1821	0.6686	0.06719	0.9275	zinc finger BED domain-containing protein RICESLEEPER 2-like
LOC4335977	LOC_Os04g37500	-1.728	6.535e-06	-1.855	4.224e-05	0.05946	0.9004	-0.4859	0.4508	-0.1498	0.7191	1.914	0.0007604	0.3361	0.6308	glutamate decarboxylase 4
LOC107279900	NA	-1.727	6.941e-06	-0.4562	0.1347	0.1794	0.6787	0.2057	0.8757	0.1044	0.8227	0.6356	0.1903	-0.1013	0.9152	uncharacterized LOC107279900
LOC4330207	LOC_Os02g44080	-1.727	4.645e-05	-0.9343	0.01472	-0.05196	0.9294	-0.08999	0.9713	0.09123	0.8655	0.8824	0.1145	0.1812	0.8537	probable aquaporin TIP2-1
LOC4335115	LOC_Os04g10750	-1.727	1.988e-06	0.1839	0.5155	-0.5012	0.1098	0.2547	0.7771	-0.4729	0.1295	-0.6851	0.09834	-0.7276	0.2216	probable inorganic phosphate transporter 1-4
LOC4352545	LOC_Os12g37830	-1.727	1.014e-05	-0.6379	0.04552	0.2819	0.5008	-0.2503	0.8376	0.1949	0.662	0.9198	0.06761	0.4452	0.5376	zinc finger MYM-type protein 1
LOC112937906	NA	-1.726	0.01036	-0.7733	0.2786	0.1596	0.8994	-0.6396	0.7861	0.1896	0.8764	0.9329	0.4524	0.8292	0.6348	uncharacterized LOC112937906
LOC4349011	LOC_Os10g35460	-1.726	5.996e-05	-0.2117	0.6024	-0.4464	0.3309	-0.01577	0.9985	-0.149	0.7846	-0.2348	0.7378	-0.1332	0.9049	COBRA-like protein 4
LOC4336422	LOC_Os04g43990	-1.725	3.135e-05	-0.919	0.0137	-0.3956	0.3707	-0.346	0.7661	-0.1876	0.7076	0.5235	0.369	0.1584	0.877	uncharacterized LOC4336422
LOC4341225	LOC_Os06g34830	-1.724	6.704e-05	-0.3352	0.3863	0.0596	0.9296	-0.128	0.9612	0.6245	0.183	0.3948	0.5553	0.7525	0.3649	cationic amino acid transporter 8, vacuolar
LOC107276607	LOC_Os02g58370	-1.723	0.005027	1.199	0.04284	2.819	0.001329	-0.05149	0.9912	-0.3718	0.7201	1.62	0.08791	-0.3203	0.8662	uncharacterized LOC107276607
LOC4333585	LOC_Os03g44740	-1.722	0.02354	-0.2894	0.748	0.2104	0.8885	0.1475	0.9787	-0.5197	0.7232	0.4998	0.7619	-0.6672	0.7731	flavonoid 3'-monooxygenase
LOC4333648	LOC_Os03g46060	-1.722	0.003529	0.7552	0.2032	-0.5195	0.5068	0.9997	0.4284	-0.4321	0.5885	-1.275	0.1767	-1.432	0.2739	protein P21
LOC4328742	LOC_Os02g12680	-1.721	0.02792	-0.8452	0.3367	0.2108	0.8824	-0.9103	0.7208	0.638	0.5825	1.056	0.4728	1.548	0.4133	allene oxide synthase 3-like
LOC4330982	LOC_Os02g54980	-1.721	5.319e-05	-0.7797	0.04005	0.01973	0.9789	-0.3877	0.7364	-0.01211	0.9875	0.7994	0.1771	0.3756	0.6766	protein TIC 55, chloroplastic
LOC4337016	LOC_Os04g52780	-1.721	2.473e-05	-0.4795	0.1619	-0.6218	0.1529	-0.1325	0.9538	0.2802	0.5421	-0.1423	0.8396	0.4127	0.6105	LRR receptor-like serine/threonine-protein kinase FLS2
LOC112938629	NA	-1.72	0.02899	-0.6896	0.4229	0.8471	0.4695	-0.007584	1	0.2957	0.8422	1.537	0.2708	0.3032	0.9092	putative disease resistance protein RGA3
LOC4329722	LOC_Os02g36070	-1.718	0.000663	1.102	0.02187	-0.03049	0.9751	1.088	0.1667	0.9108	0.1255	-1.133	0.1421	-0.1773	0.9023	oryzalexin D synthase-like
LOC4333447	LOC_Os03g41920	-1.717	0.00647	-0.4234	0.5315	1.023	0.2156	-0.5441	0.8098	1.353	0.097	1.446	0.1629	1.897	0.2015	uncharacterized LOC4333447
LOC4342400	LOC_Os07g05420	-1.717	1.448e-05	-1.067	0.00333	0.2047	0.6493	-0.03114	0.9904	0.04499	0.936	1.272	0.01707	0.07613	0.9428	anthocyanidin 3-O-glucosyltransferase
LOC4335958	LOC_Os04g36770	-1.716	0.0003017	-0.9268	0.0416	0.04047	0.9616	-0.1031	0.9737	0.2424	0.7107	0.9673	0.1776	0.3454	0.7623	uncharacterized LOC4335958
LOC9272501	LOC_Os11g34870	-1.716	5.241e-06	-1.196	0.0007675	0.3572	0.3321	-0.2127	0.8602	0.1249	0.7773	1.553	0.002953	0.3376	0.6318	uncharacterized LOC9272501
LOC4336629	LOC_Os04g46980	-1.715	6.671e-09	-0.1192	0.48	0.3878	0.04472	-0.0463	0.9653	0.4998	0.01616	0.507	0.04355	0.5461	0.1531	cis-zeatin O-glucosyltransferase 1
LOC4332175	LOC_Os03g13210	-1.714	6.416e-05	-0.4145	0.2656	-0.6827	0.1175	-0.2818	0.8494	-0.3513	0.4369	-0.2683	0.6862	-0.06952	0.9567	peroxidase A2
LOC4335177	LOC_Os04g13220	-1.714	2.928e-08	-0.2298	0.2134	0.9169	0.0004659	0.1832	0.7582	0.8317	0.001611	1.147	0.0007455	0.6485	0.1456	ABC transporter C family member 4
LOC4336260	LOC_Os04g41560.2	-1.712	2.355e-05	-0.3822	0.2643	-0.1798	0.7101	-0.2899	0.813	-0.1117	0.8264	0.2024	0.7531	0.1782	0.8499	B-box zinc finger protein 24
LOC4328496	LOC_Os02g08230	-1.711	0.0001772	-2.681	4.535e-05	-0.9111	0.07539	-0.05632	0.986	0.1046	0.8706	1.77	0.01284	0.1609	0.8963	protein ECERIFERUM 3
LOC4333291	LOC_Os03g37640	-1.71	2.209e-09	-0.8051	6.122e-05	0.1429	0.4282	-0.2619	0.3753	0.07635	0.7047	0.9479	0.0005382	0.3383	0.2791	protein DETOXIFICATION 40
LOC4334701	LOC_Os03g61960	-1.71	4.262e-09	-1.181	3.522e-06	0.2594	0.1479	-0.4209	0.08586	0.1938	0.2836	1.44	3.835e-05	0.6146	0.1047	ferredoxin-3, chloroplastic
LOC4348901	LOC_Os10g33760	-1.71	1.915e-06	-1.587	4.803e-05	0.2224	0.5156	-0.4934	0.3534	-0.05326	0.9006	1.81	0.000455	0.4401	0.4517	protein CUP-SHAPED COTYLEDON 1
LOC4330953	LOC_Os02g54560	-1.709	0.0008217	-1.723	0.00294	-0.491	0.4741	0.2016	0.9501	0.3207	0.6489	1.232	0.1375	0.1191	0.9414	pathogenesis-related protein PRB1-3
LOC4333896	LOC_Os03g50490	-1.709	0.0004498	-0.8859	0.05893	0.06553	0.9364	-1.103	0.1603	0.1895	0.7888	0.9514	0.2054	1.292	0.2267	glutamine synthetase cytosolic isozyme 1-3-like
LOC112939325	NA	-1.708	5.011e-05	-0.434	0.2384	0.1477	0.788	-0.12	0.962	0.4896	0.2655	0.5817	0.3296	0.6096	0.4473	disease resistance protein PIK6-NP-like
LOC107279206	NA	-1.707	0.01724	1.039	0.114	0.679	0.5381	0.425	0.8904	0.286	0.826	-0.3604	0.8203	-0.1391	0.9644	uncharacterized LOC107279206
LOC4336156	LOC_Os04g40070	-1.707	0.0004695	-0.7352	0.1145	-0.4555	0.47	0.0429	0.9904	-0.2729	0.6898	0.2798	0.7602	-0.3158	0.8014	C2 and GRAM domain-containing protein At5g50170
LOC107277717	LOC_Os05g36240	-1.706	0.01404	0.4247	0.5868	0.6022	0.555	-0.2131	0.9651	0.916	0.3185	0.1774	0.907	1.129	0.4939	uncharacterized LOC107277717
LOC4326463	LOC_Os01g01160	-1.705	2.674e-08	-0.8423	0.0002627	0.1258	0.6084	-0.03241	0.9817	0.138	0.5648	0.9681	0.002412	0.1704	0.7003	chaperone protein dnaJ 20, chloroplastic
LOC4327487	LOC_Os01g60060	-1.704	1.574e-07	-0.1614	0.4696	-0.117	0.6856	0.1935	0.7916	-0.08045	0.7903	0.04437	0.9188	-0.2739	0.565	probable leucine-rich repeat receptor-like protein kinase At5g49770
LOC4331984	LOC_Os03g10640	-1.704	1.692e-06	-0.2467	0.3577	-0.1131	0.7659	0.02848	0.9884	-0.1107	0.7649	0.1335	0.7888	-0.1392	0.8453	calcium-transporting ATPase 2, plasma membrane-type
LOC9266402	LOC_Os03g11780	-1.704	3.568e-05	-0.1095	0.7892	-0.2234	0.6703	0.02373	0.9932	0.06371	0.9182	-0.1139	0.8767	0.03998	0.9786	hapless 2
LOC107278476	NA	-1.703	0.0001849	-0.06569	0.9002	1.217	0.02104	-0.365	0.8046	0.1906	0.7625	1.282	0.05137	0.5556	0.5678	leucine-rich repeat protein soc-2 homolog
LOC4326116	LOC_Os01g02160	-1.703	0.0001226	-0.4716	0.239	-0.4271	0.3961	-0.1661	0.9497	0.0849	0.8947	0.04452	0.9607	0.251	0.8153	leucine-rich repeat extensin-like protein 3
LOC4347242	LOC_Os09g28050	-1.703	1.912e-07	-0.6796	0.00413	0.1395	0.6248	-0.1588	0.8579	-0.06316	0.8421	0.8192	0.01783	0.09568	0.8767	probable N-succinyldiaminopimelate aminotransferase DapC
LOC4343654	LOC_Os07g38250	-1.701	0.0001607	-0.8218	0.04901	-0.5758	0.2797	-0.1996	0.9333	-0.2208	0.7201	0.2459	0.7653	-0.02119	0.9912	L-type lectin-domain containing receptor kinase IX.1
LOC4326010	LOC_Os01g03530	-1.7	0.001099	-0.2203	0.6999	-0.3677	0.5946	0.7671	0.4913	-0.2895	0.6857	-0.1474	0.887	-1.057	0.339	NA
LOC4340640	LOC_Os06g13720	-1.698	0.00859	-1.194	0.08535	0.4245	0.6674	0.7925	0.6464	0.877	0.3003	1.619	0.143	0.08448	0.9738	pyruvate dehydrogenase E1 component subunit alpha-2, mitochondrial-like
LOC4325542	LOC_Os01g54370	-1.697	8.982e-09	0.1159	0.501	0.03568	0.8902	0.0619	0.955	0.3419	0.07922	-0.08023	0.7983	0.28	0.4285	dihydroorotase, mitochondrial-like
LOC4325662	LOC_Os01g09220	-1.697	0.009939	0.2752	0.7239	2.93	0.003494	-0.273	0.9516	1.307	0.1166	2.655	0.01923	1.58	0.2909	protein ANTAGONIST OF LIKE HETEROCHROMATIN PROTEIN 1
LOC4328553	LOC_Os02g09510	-1.697	2.87e-07	-0.4266	0.05888	0.5012	0.06263	-0.1352	0.9	0.06369	0.8537	0.9277	0.01154	0.1989	0.7192	gallate 1-beta-glucosyltransferase
LOC4339516	LOC_Os05g47540	-1.696	0.01805	-0.4417	0.5993	-0.06308	0.9634	-0.09133	0.987	1.607	0.0873	0.3786	0.796	1.698	0.3094	phosphomethylethanolamine N-methyltransferase
LOC4347255	LOC_Os09g28280	-1.696	5.399e-07	-0.941	0.0008519	0.05969	0.8748	-0.3335	0.5542	0.1658	0.6048	1.001	0.011	0.4993	0.3335	tuliposide A-converting enzyme b1, amyloplastic
LOC4328143	LOC_Os02g03210	-1.694	0.0005693	-1.029	0.03476	-0.04234	0.9624	0.06067	0.9862	-0.08387	0.9194	0.9866	0.1979	-0.1445	0.9236	probable L-gulonolactone oxidase 6
LOC4345992	LOC_Os08g39830	-1.694	4.082e-06	0.06714	0.846	0.6468	0.06136	0.1161	0.9504	0.4766	0.1628	0.5797	0.1963	0.3605	0.5822	ETHYLENE INSENSITIVE 3-like 3 protein
LOC4325938	LOC_Os01g51570	-1.692	2.801e-06	-0.7083	0.0131	-0.7418	0.02553	-0.1062	0.9528	-0.08445	0.8302	-0.03358	0.9544	0.0217	0.9847	glucan endo-1,3-beta-glucosidase GII
LOC4326675	LOC_Os01g44120	-1.691	4.449e-05	0.01523	0.9743	0.1383	0.8056	-0.4547	0.6239	-0.5791	0.2173	0.1231	0.8672	-0.1244	0.9121	uncharacterized LOC4326675
LOC4341258	LOC_Os06g35630	-1.69	3.413e-07	-1.198	9.913e-05	-0.08224	0.8101	-0.2647	0.6778	0.01039	0.9809	1.115	0.004217	0.2751	0.6014	berberine bridge enzyme-like 22
LOC4326690	LOC_Os01g43650	-1.688	2.212e-07	-0.2041	0.3586	-0.1531	0.6143	0.3366	0.4714	0.2525	0.3513	0.051	0.9113	-0.08416	0.898	WRKY transcription factor 71
LOC9269485	NA	-1.688	0.0002487	-0.5029	0.2406	-0.02887	0.9721	0.2547	0.8993	0.2107	0.7281	0.474	0.5137	-0.04397	0.9804	putative 12-oxophytodienoate reductase 9
LOC4329751	LOC_Os02g36570	-1.687	0.009614	-1.422	0.04728	0.6043	0.4908	-0.4344	0.8897	0.4696	0.6045	2.026	0.06568	0.9039	0.5596	protein ACTIVITY OF BC1 COMPLEX KINASE 8, chloroplastic
LOC4332446	LOC_Os03g17300	-1.687	7.318e-08	-0.6768	0.002197	0.4359	0.06568	-0.1536	0.8435	0.4038	0.0895	1.113	0.001538	0.5574	0.2141	receptor-like protein kinase HERK 1
LOC112936110	NA	-1.686	8.779e-06	-0.2361	0.4528	0.1898	0.6646	-0.2554	0.8146	0.1466	0.7485	0.4259	0.4008	0.402	0.5703	uncharacterized LOC112936110
LOC4342609	LOC_Os07g09050	-1.686	3.571e-06	-0.5618	0.04712	-0.4544	0.192	-0.3263	0.6758	-0.313	0.3802	0.1074	0.8521	0.01324	0.9924	probable glycosyltransferase At5g03795
LOC4345952	LOC_Os08g39150	-1.686	5.089e-07	-0.9948	0.000508	0.6418	0.02276	-0.05665	0.9724	0.4454	0.1002	1.637	0.0003237	0.502	0.3126	uncharacterized LOC4345952
LOC4336306	LOC_Os04g42250.2	-1.685	2.895e-09	-1.058	6.897e-06	-0.09428	0.6289	-0.4668	0.03675	-0.2233	0.1887	0.9641	0.0004931	0.2435	0.4468	NA
LOC4348474	LOC_Os10g22570	-1.682	3.805e-09	-0.2541	0.09091	-0.2769	0.1123	-0.09808	0.887	-0.1934	0.2689	-0.02279	0.9434	-0.09528	0.8106	uncharacterized LOC4348474
LOC4352488	LOC_Os12g36850	-1.681	0.02484	-1.313	0.1154	-1.742	0.08728	-0.5599	0.8741	-0.5	0.6467	-0.4292	0.783	0.05998	0.9866	major pollen allergen Bet v 1-D/H
LOC4344589	LOC_Os08g03630	-1.679	7.509e-08	0.04689	0.8437	-0.3069	0.2026	-0.04401	0.9751	0.04002	0.9014	-0.3538	0.2633	0.08402	0.884	2-succinylbenzoate--CoA ligase, chloroplastic/peroxisomal
LOC9268845	LOC_Os02g37290	-1.679	0.0002537	0.04443	0.935	1.537	0.006318	-0.1894	0.9418	0.3695	0.5078	1.493	0.02747	0.559	0.567	heavy metal-associated isoprenylated plant protein 47
LOC4341816	LOC_Os06g46140	-1.678	6.213e-08	-0.1804	0.3617	-0.3268	0.1632	0.02162	0.9882	-0.1176	0.6622	-0.1464	0.6794	-0.1392	0.78	uncharacterized LOC4341816
LOC4337675	NA	-1.677	0.01147	-0.7492	0.2883	-0.721	0.5146	-0.3887	0.9076	0.8203	0.3687	0.02824	0.9935	1.209	0.4383	probable serine/threonine-protein kinase PBL26
LOC4337739	LOC_Os05g04584	-1.677	0.0006687	-1.698	0.002301	-0.3505	0.5666	-0.389	0.8237	0.041	0.9591	1.347	0.07034	0.43	0.7043	acyl transferase 4-like
LOC4346117	LOC_Os08g41730	-1.677	2.099e-05	-1.06	0.003813	0.1332	0.7842	-0.2737	0.8219	0.1447	0.7583	1.193	0.0245	0.4184	0.5777	proteasome subunit beta type-1-like
LOC9270033	LOC_Os10g22890	-1.677	4.229e-06	-0.5755	0.04437	0.7657	0.02918	-0.1959	0.8701	0.9687	0.01094	1.341	0.005379	1.165	0.1018	probable LRR receptor-like serine/threonine-protein kinase At3g47570
LOC4324585	LOC_Os01g11940	-1.676	0.02323	0.008285	0.994	2.169	0.02632	0.523	0.8629	1.615	0.09682	2.161	0.07579	1.092	0.5295	protein RICE FLOWERING LOCUS T 1-like
LOC4348533	LOC_Os10g25290	-1.676	9.702e-05	-0.1729	0.6904	1.044	0.02812	-0.4775	0.6395	0.5249	0.2601	1.217	0.045	1.002	0.2422	protein TIFY 11d-like
LOC4328879	LOC_Os02g15120	-1.675	0.001487	-1.532	0.008322	-0.1342	0.8779	-0.6283	0.6594	-0.3185	0.6815	1.397	0.1036	0.3098	0.8344	E3 ubiquitin-protein ligase EL5-like
LOC4339646	LOC_Os05g49300	-1.675	8.649e-07	-0.4328	0.07704	-0.02989	0.9462	0.09022	0.9572	0.2233	0.4806	0.4029	0.3146	0.1331	0.8449	iron-sulfur cluster assembly scaffold protein IscU
LOC4344291	LOC_Os07g48170	-1.675	5.146e-06	-1.468	0.0001471	-0.4684	0.1935	-0.6827	0.1591	-0.2438	0.5293	1	0.03522	0.4389	0.5052	uncharacterized LOC4344291
LOC4351350	LOC_Os12g02700	-1.675	1.309e-07	-1.267	3.154e-05	-0.05823	0.8566	-0.1616	0.8433	-0.05064	0.8763	1.209	0.00129	0.111	0.8462	uncharacterized LOC4351350
LOC4326149	LOC_Os01g01660	-1.672	0.0001577	0.8113	0.04319	0.2088	0.7052	0.5839	0.5159	0.495	0.2931	-0.6025	0.3455	-0.08892	0.9449	isoflavone reductase homolog IRL
LOC4334805	LOC_Os03g63480	-1.672	4.944e-06	-0.7652	0.01162	0.4106	0.2287	-0.2615	0.7906	0.5136	0.1295	1.176	0.01217	0.7751	0.2259	ankyrin repeat domain-containing protein 2A
LOC4341294	LOC_Os06g36320	-1.672	1.369e-07	-0.659	0.003628	0.2768	0.2712	-0.2131	0.7396	0.3599	0.1468	0.9358	0.007188	0.573	0.2196	receptor-like protein kinase 5
LOC4335903	LOC_Os04g35570	-1.671	2.148e-06	0.1231	0.6737	0.5477	0.07521	0.3636	0.5588	1.031	0.004935	0.4246	0.3074	0.667	0.2435	ultraviolet-B receptor UVR8
LOC4330709	LOC_Os02g51070	-1.67	0.0001268	-0.7038	0.07431	-0.1696	0.7719	-0.3126	0.8353	0.6927	0.1365	0.5341	0.4099	1.005	0.245	soluble starch synthase 2-2, chloroplastic/amyloplastic-like
LOC4325927	LOC_Os01g45900	-1.669	2.333e-07	-0.76	0.001983	0.1911	0.4936	-0.07436	0.9615	-0.04074	0.9079	0.9511	0.008431	0.03361	0.9672	uncharacterized LOC4325927
LOC4339450	LOC_Os05g46000	-1.669	0.01134	-0.3429	0.6541	-0.8575	0.3953	0.7235	0.7127	-1.335	0.1964	-0.5146	0.7088	-2.059	0.2339	ras-related protein Rab7
LOC4338934	LOC_Os05g37190	-1.668	9.729e-06	-0.5298	0.08167	-0.7713	0.04283	0.03117	0.9898	-0.6885	0.06896	-0.2415	0.6629	-0.7196	0.2785	protein TRANSPARENT TESTA 1
LOC107277625	LOC_Os02g29450	-1.664	0.002013	-1.064	0.05472	0.1305	0.8869	-0.5199	0.7715	-0.4368	0.5788	1.194	0.1776	0.08319	0.9713	antifreeze protein Maxi
LOC9272651	LOC_Os06g04350	-1.664	8.774e-06	0.04681	0.9021	0.04113	0.9375	-0.003622	1	0.2317	0.5624	-0.00568	0.9941	0.2353	0.7577	uncharacterized LOC9272651
LOC4351333	LOC_Os12g02530	-1.662	0.0006164	-0.3439	0.4818	0.6582	0.2547	-0.138	0.9643	1.024	0.07619	1.002	0.1755	1.162	0.2578	root phototropism protein 2
LOC4326220	LOC_Os01g08110	-1.659	2.445e-09	-0.2716	0.05609	-0.05007	0.8156	-0.01727	0.9867	-0.1218	0.5031	0.2215	0.3364	-0.1046	0.774	UDP-glycosyltransferase 73C6
LOC112937820	NA	-1.657	0.0005102	-1.539	0.003154	-0.4939	0.3659	-1.022	0.1997	-0.3027	0.6067	1.045	0.1379	0.7191	0.465	uncharacterized LOC112937820
LOC112937494	NA	-1.655	1.531e-07	-0.4888	0.02118	0.426	0.08833	0.1149	0.9118	0.8318	0.004466	0.9148	0.008109	0.7169	0.1479	rust resistance kinase Lr10-like
LOC4333649	LOC_Os03g46070	-1.655	0.02375	-0.1352	0.8911	-1.335	0.2012	0.3451	0.9419	-0.1033	0.941	-1.2	0.3773	-0.4485	0.8368	alpha-amylase/trypsin inhibitor
LOC4344507	LOC_Os08g02210	-1.655	0.001489	-1.506	0.008719	-0.8821	0.1917	-1.224	0.1724	-1.571	0.03782	0.6241	0.5074	-0.347	0.8179	beta-carotene isomerase D27, chloroplastic-like
LOC4340751	LOC_Os06g16420	-1.654	1.084e-09	-0.5701	0.0004239	-0.08754	0.6194	-0.06486	0.932	-0.184	0.2368	0.4825	0.02177	-0.1192	0.7114	amino acid transporter AVT6A
LOC112938177	LOC_Os03g21450	-1.653	0.01832	-0.07139	0.9387	0.05589	0.9721	0.1317	0.9806	1.007	0.2932	0.1273	0.939	0.8748	0.6179	uncharacterized LOC112938177
LOC4326959	LOC_Os01g70310	-1.653	0.007998	-1.719	0.01751	-0.2678	0.8043	-0.3512	0.9148	0.5813	0.5077	1.451	0.1959	0.9325	0.5341	transcription factor ICE1
LOC4332041	LOC_Os03g11420	-1.652	1.115e-05	-0.3307	0.2745	0.0383	0.9389	-0.1191	0.9522	0.07482	0.8684	0.369	0.4518	0.1939	0.8042	beta-glucosidase 6-like
LOC4344009	LOC_Os07g43950	-1.652	1.82e-07	-0.8975	0.000493	1.041	0.000494	-5.231e-05	1	0.819	0.005009	1.938	4.382e-05	0.8191	0.1151	serine/arginine-rich SC35-like splicing factor SCL33
LOC4332804	LOC_Os03g22360	-1.651	0.0008587	-0.4721	0.3376	-0.4585	0.4987	-0.1422	0.9643	-0.1632	0.8343	0.01358	0.9925	-0.02099	0.9926	uncharacterized LOC4332804
LOC4340201	LOC_Os06g06490	-1.649	4.061e-06	-1.24	0.0003882	0.7272	0.02896	0.0157	0.9955	0.4032	0.2081	1.967	0.0003133	0.3875	0.5248	U-box domain-containing protein 70-like
LOC107278677	NA	-1.648	5.002e-07	-0.5752	0.0161	0.6692	0.01962	-0.1692	0.8557	0.9247	0.004209	1.244	0.002059	1.094	0.08765	UDP-glucose 6-dehydrogenase 3-like
LOC4345201	LOC_Os08g19980	-1.648	0.001698	0.2504	0.6619	0.1318	0.8773	0.2939	0.9096	1.625	0.01795	-0.1186	0.9132	1.331	0.2442	disease resistance protein RGA2
LOC4329955	LOC_Os02g39790	-1.647	6.006e-10	-0.6205	0.0001338	0.3375	0.02436	-0.2136	0.4149	0.3193	0.03601	0.958	0.0001489	0.5328	0.09871	S-adenosylmethionine decarboxylase proenzyme-like
LOC4325688	LOC_Os01g04280	-1.646	1.576e-08	0.3898	0.02313	0.4026	0.04523	0.4684	0.07679	-0.00664	0.9837	0.01279	0.9719	-0.4751	0.2113	protein SAR DEFICIENT 1
LOC4326106	LOC_Os01g02400	-1.644	5.322e-08	-0.3908	0.03742	0.4047	0.07039	-0.1021	0.9146	0.5587	0.02004	0.7955	0.009682	0.6608	0.1439	rust resistance kinase Lr10
LOC107279826	NA	-1.643	0.0001662	-0.7754	0.05267	0.07182	0.9102	0.0752	0.9805	-0.3015	0.5576	0.8472	0.1703	-0.3767	0.6916	uncharacterized LOC107279826
LOC107280672	NA	-1.641	0.02408	0.3033	0.7294	-0.9193	0.4246	-0.07157	0.9904	0.4859	0.6695	-1.223	0.3764	0.5575	0.7878	30S ribosomal protein S7, chloroplastic
LOC4336438	NA	-1.641	9.834e-08	-1.17	4.224e-05	0.189	0.4452	-0.7635	0.008835	-0.2274	0.3407	1.359	0.0003702	0.5361	0.2276	UDP-glycosyltransferase 73C6-like
LOC4350668	LOC_Os11g33394	-1.64	0.01995	-0.9457	0.2194	0.2516	0.8449	0.1323	0.9807	0.0696	0.9629	1.197	0.363	-0.06275	0.9858	putative UPF0481 protein At3g02645
LOC107282089	NA	-1.639	0.0002552	-0.4024	0.3468	-1.151	0.04298	-0.07079	0.983	-0.6606	0.2186	-0.7482	0.2912	-0.5898	0.5453	uncharacterized LOC107282089
LOC4326495	NA	-1.639	0.04354	-5.282	0.001823	-2.38	0.1445	-0.6363	0.8587	0.3446	0.8133	2.902	0.3247	0.9809	0.6592	uncharacterized LOC4326495
LOC107278621	LOC_Os01g03940	-1.638	1.196e-07	-0.1895	0.3549	0.07249	0.8138	0.04193	0.9766	-0.2716	0.2714	0.262	0.4309	-0.3135	0.4864	protein NEGATIVE REGULATOR OF RESISTANCE-like
LOC4349725	LOC_Os11g04350	-1.638	2.136e-05	0.04307	0.9154	-0.3619	0.3529	0.2047	0.8872	-0.2116	0.6175	-0.4049	0.4415	-0.4163	0.5636	probable carboxylesterase 17
LOC9272192	NA	-1.638	0.02561	0.06782	0.9434	0.6412	0.5723	0.02947	0.9989	1.506	0.1163	0.5734	0.6951	1.477	0.3765	uncharacterized LOC9272192
LOC4325384	LOC_Os01g72760	-1.637	0.03902	-0.4127	0.6627	-0.8923	0.5113	0.001812	1	-0.05417	0.976	-0.4796	0.7916	-0.05598	0.9894	premnaspirodiene oxygenase
LOC4327473	LOC_Os01g62850	-1.637	1.316e-08	-0.653	0.000764	-0.2582	0.185	-0.2996	0.359	-0.2293	0.2412	0.3947	0.1231	0.07025	0.8829	CASP-like protein 5B1
LOC4344146	LOC_Os07g46280	-1.636	0.01922	0.3538	0.6675	0.2963	0.7954	1.03	0.5597	1.261	0.1607	-0.05749	0.9721	0.231	0.9184	beta-glucosidase 26-like
LOC4346779	LOC_Os09g16950	-1.636	0.03506	0.8541	0.2977	0.7476	0.5121	0.9443	0.6715	1.602	0.1177	-0.1065	0.9553	0.6579	0.7495	probable kinase CHARK
LOC4332665	LOC_Os03g20380	-1.635	1.037e-06	-0.8029	0.003119	-0.2081	0.5123	-0.5238	0.2278	0.4323	0.1346	0.5948	0.1211	0.956	0.1159	CBL-interacting protein kinase 31-like
LOC4348196	LOC_Os10g09850	-1.635	0.01299	-1.078	0.1312	0.5096	0.6012	0.8065	0.6625	-0.8531	0.3826	1.588	0.161	-1.66	0.3029	uncharacterized LOC4348196
LOC4340470	LOC_Os06g10990	-1.634	0.004286	-0.1316	0.8529	0.5729	0.4605	-0.05066	0.9911	1.563	0.03674	0.7045	0.4799	1.613	0.2202	luminal-binding protein 4
LOC9269795	LOC_Os06g44450	-1.633	0.00513	-0.6574	0.2849	0.06207	0.9545	-0.4962	0.8267	0.6033	0.4165	0.7194	0.4767	1.099	0.4015	zinc finger protein CONSTANS-LIKE 5
LOC112939570	NA	-1.632	0.4426	2.788	0.06661	1.793	0.5466	5.438	0.008835	7.27	0.001645	-0.9949	0.8404	1.832	0.6754	uncharacterized LOC112939570
LOC9266596	LOC_Os02g41610	-1.63	7.105e-07	-0.6253	0.01162	-0.1984	0.5244	0.4265	0.3584	1.181	0.0006464	0.4269	0.2596	0.7545	0.1639	uncharacterized LOC9266596
LOC107275596	LOC_Os11g42390	-1.629	0.002121	1.038	0.03945	-0.2124	0.8131	0.2467	0.9333	0.3021	0.7085	-1.25	0.1473	0.05547	0.9799	serine carboxypeptidase-like 2
LOC107281554	NA	-1.628	0.007013	-1.602	0.02179	-1.181	0.252	-0.8558	0.5679	0.743	0.3733	0.4205	0.8015	1.599	0.2631	uncharacterized LOC107281554
LOC112936103	NA	-1.628	0.04014	-0.3285	0.7291	1.104	0.3152	-0.0241	0.9995	1.117	0.305	1.433	0.3048	1.141	0.5546	ethylene-responsive transcription factor 14-like
LOC4344783	LOC_Os08g07730	-1.627	3.442e-05	0.4531	0.1678	0.8222	0.0478	0.7024	0.2251	0.9911	0.02363	0.3691	0.5156	0.2887	0.726	anthocyanin 5-aromatic acyltransferase
LOC112936152	LOC_Os08g32430	-1.626	0.003106	-0.1878	0.7638	1.81	0.01091	-0.07114	0.9895	0.2564	0.8297	1.998	0.02268	0.3276	0.8728	uncharacterized LOC112936152
LOC4326914	LOC_Os01g17402	-1.626	0.002464	-0.02935	0.9671	0.05576	0.9577	-0.3173	0.9017	0.7344	0.2774	0.08511	0.9434	1.052	0.3765	cyclin-B1-3-like
LOC107279401	NA	-1.625	0.001132	-0.6215	0.2078	0.9217	0.1267	-0.1272	0.969	0.9565	0.1149	1.543	0.04997	1.084	0.3104	uncharacterized LOC107279401
LOC4347278	LOC_Os09g28560	-1.624	9.098e-05	-0.08656	0.8451	0.4487	0.338	-0.2031	0.9124	0.1312	0.8222	0.5353	0.3818	0.3343	0.7193	probable protein phosphatase 2C 69
LOC9269297	LOC_Os05g48930	-1.622	0.0001053	-0.09326	0.8366	-0.09007	0.881	0.1471	0.9526	0.06295	0.92	0.003196	0.9989	-0.0841	0.9462	monothiol glutaredoxin-S9-like
LOC4338597	LOC_Os05g30940	-1.621	0.009961	-0.09458	0.9083	-0.5158	0.6194	-0.197	0.9637	-0.729	0.4681	-0.4213	0.7523	-0.532	0.7721	serrate RNA effector molecule homolog
LOC4352564	LOC_Os12g38051	-1.62	0.001036	-0.03291	0.9591	-0.6696	0.238	0.04861	0.9903	-0.3107	0.6216	-0.6367	0.4194	-0.3593	0.768	metallothionein-like protein 4B
LOC4344324	LOC_Os07g48550	-1.619	7.405e-08	-0.8909	0.0002488	-0.113	0.6584	0.03948	0.9771	-0.1395	0.5664	0.7779	0.01166	-0.179	0.6954	NAC domain-containing protein 87
LOC4329805	LOC_Os02g37320	-1.618	4.935e-05	0.04871	0.9108	1.392	0.003118	-0.2961	0.8115	0.5357	0.1916	1.344	0.01604	0.8318	0.2672	disease resistance protein RGA5-like
LOC9270706	LOC_Os07g47960	-1.618	0.0005592	-0.09944	0.8559	0.1674	0.8064	-0.3937	0.8063	0.1456	0.8312	0.2669	0.7547	0.5393	0.6089	uncharacterized LOC9270706
LOC4333858	LOC_Os03g49940	-1.617	9.969e-08	-0.6759	0.002089	-0.2822	0.2302	-0.2982	0.4908	-0.09353	0.7366	0.3937	0.2028	0.2047	0.661	uncharacterized LOC4333858
LOC4334186	LOC_Os03g55260	-1.617	4.94e-06	0.7105	0.01368	0.2627	0.4616	0.05897	0.9761	0.1192	0.7693	-0.4478	0.3184	0.06021	0.949	isoflavone 2'-hydroxylase
LOC4341168	LOC_Os06g32990	-1.617	0.008025	-0.8228	0.2065	-0.4739	0.5954	-0.4173	0.8857	-0.08752	0.9378	0.3489	0.782	0.3298	0.8554	peroxidase 2-like
LOC4344624	LOC_Os08g04340	-1.617	0.0001025	-0.3126	0.4227	0.4729	0.2994	-0.6621	0.393	0.3056	0.5326	0.7855	0.1829	0.9677	0.2463	mavicyanin
LOC4333872	LOC_Os03g50160	-1.616	3.118e-05	-1.131	0.002673	-0.2981	0.495	-0.5253	0.4714	-0.1651	0.7299	0.8331	0.1154	0.3602	0.6536	chemocyanin
LOC107276750	NA	-1.615	0.05547	0.4715	0.6089	2.54	0.0223	-0.8111	0.7926	0.9291	0.4637	2.069	0.13	1.74	0.4013	E3 ubiquitin-protein ligase EL5
LOC4335091	LOC_Os04g09920	-1.615	0.01782	-1.035	0.1647	-1.595	0.08589	-0.1829	0.9713	-0.1874	0.8678	-0.5597	0.678	-0.004498	1	9-beta-pimara-7,15-diene oxidase-like
LOC4344192	LOC_Os07g46790	-1.615	1.056e-08	-0.7018	0.0003763	0.111	0.5931	-0.1009	0.8899	0.3792	0.04802	0.8128	0.002884	0.4801	0.1841	4-alpha-glucanotransferase DPE2-like
LOC9271264	LOC_Os11g44990	-1.613	8.267e-05	-0.01025	0.9841	-0.05967	0.9232	0.4886	0.5777	0.5107	0.244	-0.04942	0.9509	0.02209	0.9894	putative disease resistance RPP13-like protein 3
LOC9271506	LOC_Os02g42160	-1.613	3.334e-05	-0.9489	0.008112	0.165	0.7428	-0.05489	0.9842	0.0614	0.9144	1.114	0.03919	0.1163	0.9091	wall-associated receptor kinase 1
LOC4326070	LOC_Os01g02830	-1.612	0.0008606	0.8973	0.05339	0.27	0.687	0.3249	0.8678	0.8762	0.1211	-0.6273	0.4187	0.5513	0.6124	rust resistance kinase Lr10
LOC107275786	LOC_Os09g25960	-1.611	0.001002	-0.05377	0.9302	0.0549	0.9509	0.1963	0.9501	0.4535	0.4632	0.1087	0.9138	0.2572	0.8465	glutamate receptor 2.8
LOC107276052	LOC_Os07g46550	-1.61	0.0002773	-0.2234	0.6143	0.06615	0.9294	-0.1426	0.9584	0.4871	0.3618	0.2896	0.7134	0.6297	0.499	annexin D3
LOC4342200	LOC_Os07g01620	-1.61	0.0001457	-0.09462	0.8373	0.6214	0.1902	0.3036	0.8308	0.4247	0.3886	0.7161	0.2462	0.121	0.9184	dirigent protein 23
LOC4347928	LOC_Os09g39950	-1.61	0.01621	-1.886	0.0208	0.3264	0.7785	-0.7067	0.7535	-0.1292	0.9257	2.212	0.07511	0.5775	0.7685	pollen-specific protein C13
LOC107279784	NA	-1.609	0.0001401	-0.2282	0.5871	-0.417	0.4087	0.1511	0.9525	0.2996	0.5614	-0.1888	0.8053	0.1485	0.8981	uncharacterized LOC107279784
LOC107278422	NA	-1.607	6.565e-07	0.1234	0.625	-0.02082	0.9599	-0.02285	0.9903	0.08852	0.79	-0.1443	0.7365	0.1114	0.8628	fatty acyl-CoA reductase 1
LOC4335630	LOC_Os04g31120	-1.606	1.915e-05	-0.1576	0.643	-0.7324	0.04866	-0.07793	0.9711	-0.8318	0.03228	-0.5748	0.2345	-0.7538	0.261	F-box/kelch-repeat protein At1g67480
LOC4336760	LOC_Os04g49130	-1.606	5.594e-06	0.1571	0.6051	-0.2436	0.5175	-0.1106	0.9522	0.4411	0.1904	-0.4006	0.3877	0.5517	0.3643	SUMO-conjugating enzyme SCE1
LOC107278896	NA	-1.605	0.0003396	-0.2662	0.5557	1.183	0.02499	0.002947	1	1.587	0.007041	1.449	0.03088	1.584	0.1243	uncharacterized LOC107278896
LOC4339045	LOC_Os05g38980	-1.604	0.009765	-1.743	0.01762	0.3951	0.6905	-0.4587	0.8602	0.6581	0.4541	2.138	0.05657	1.117	0.4466	putative respiratory burst oxidase homolog protein H
LOC4347916	LOC_Os09g39720	-1.604	0.004182	0.3479	0.5712	0.1881	0.8378	-0.02602	0.9981	1.106	0.1134	-0.1599	0.8937	1.132	0.3643	flavanone 3-dioxygenase 3-like
LOC107279666	NA	-1.603	0.02527	-0.4476	0.5942	0.44	0.714	0.02338	0.9995	1.314	0.1696	0.8876	0.5165	1.291	0.4468	uncharacterized LOC107279666
LOC4324083	LOC_Os01g06340	-1.603	0.008117	-0.1933	0.7898	0.461	0.6194	0.192	0.9629	0.8355	0.3075	0.6543	0.5573	0.6434	0.6723	uncharacterized LOC4324083
LOC9269190	LOC_Os09g16330	-1.603	6.088e-06	0.2351	0.4121	0.3473	0.2851	0.1193	0.9458	0.1041	0.7904	0.1121	0.8357	-0.01517	0.9899	ABC transporter G family member 53-like
LOC9267697	NA	-1.6	0.001478	-1.5	0.007041	-0.4604	0.4629	-0.9329	0.3531	-0.2003	0.7775	1.04	0.1848	0.7327	0.5062	uncharacterized LOC9267697
LOC4331239	NA	-1.599	6.744e-10	-0.2773	0.02662	0.07753	0.6343	-0.06237	0.9273	0.08523	0.5894	0.3548	0.06177	0.1476	0.5979	uncharacterized LOC4331239
LOC4352582	LOC_Os12g38300	-1.599	9.773e-06	-0.1509	0.65	-0.4043	0.2436	-0.1153	0.9544	-0.293	0.4122	-0.2534	0.6264	-0.1777	0.8236	metallothionein-like protein 4C
LOC4327181	LOC_Os01g12740	-1.598	0.0001585	-0.08296	0.8669	1.404	0.005995	-0.3149	0.8212	1.408	0.008269	1.487	0.01659	1.723	0.09319	cytochrome P450 71A1
LOC9269357	NA	-1.597	0.01325	-0.5249	0.4619	0.8632	0.3219	0.3117	0.9342	0.9101	0.2888	1.388	0.2074	0.5984	0.7214	uncharacterized LOC9269357
LOC107281407	NA	-1.596	0.01538	-0.1818	0.8259	0.4492	0.6692	-0.2277	0.9615	0.3743	0.7328	0.631	0.6229	0.602	0.739	uncharacterized LOC107281407
LOC4339870	LOC_Os06g01780	-1.596	0.001757	-0.1505	0.8019	0.03566	0.9729	0.1222	0.9715	1.023	0.1018	0.1862	0.8605	0.9012	0.4184	deubiquitinase DESI2
LOC9271196	LOC_Os01g73005	-1.596	2.789e-06	-0.9588	0.001422	0.1755	0.6302	-0.05746	0.9751	0.3823	0.2286	1.134	0.009688	0.4398	0.4444	uncharacterized LOC9271196
LOC9271258	LOC_Os03g10710	-1.595	0.0004567	-0.5997	0.1696	0.1659	0.8063	-0.2266	0.9227	0.08766	0.9055	0.7656	0.2815	0.3142	0.7835	uncharacterized LOC9271258
LOC4335471	LOC_Os04g25380	-1.593	0.01531	0.7328	0.2709	0.7363	0.4294	0.4399	0.88	0.7204	0.4391	0.003501	0.9971	0.2805	0.8921	7-deoxyloganetin glucosyltransferase
LOC107276170	LOC_Os05g31510	-1.592	0.0002065	-0.6646	0.09257	0.5575	0.2562	0.05339	0.9857	0.6682	0.1661	1.222	0.05383	0.6148	0.4858	uncharacterized LOC107276170
LOC4325024	LOC_Os01g67820	-1.591	4.282e-06	0.04769	0.8859	1.259	0.0009515	-0.06605	0.9713	0.5937	0.0749	1.211	0.006932	0.6597	0.2632	exocyst complex component EXO70A1
LOC4332755	LOC_Os03g21710	-1.591	2.517e-05	-0.1362	0.7089	0.7416	0.05548	-0.1159	0.9576	0.3493	0.3778	0.8778	0.07979	0.4652	0.518	probable WRKY transcription factor 53
LOC4340142	LOC_Os06g05700	-1.591	4.105e-08	-0.5362	0.005271	0.05241	0.8447	-0.3979	0.195	-0.2319	0.2653	0.5886	0.0348	0.166	0.6986	cysteine synthase-like
LOC4350605	LOC_Os11g31900	-1.591	8.799e-05	-1.289	0.002051	0.2526	0.5967	-0.4826	0.5948	-0.04604	0.9399	1.542	0.01027	0.4366	0.5996	acyl carrier protein 1, chloroplastic
LOC4334294	LOC_Os03g56580	-1.59	5.544e-06	-0.5655	0.04329	-0.488	0.1533	-0.4452	0.4547	0.3016	0.3805	0.07756	0.8938	0.7468	0.2305	transcription factor JUNGBRUNNEN 1
LOC107278191	NA	-1.589	0.0004497	0.4093	0.3368	1.874	0.001614	0.5255	0.629	1.507	0.009915	1.465	0.02934	0.9813	0.2839	ribonuclease 1-like
LOC4330022	LOC_Os02g40900	-1.588	1.937e-06	-1.292	0.000128	1.061	0.001898	-0.1217	0.9336	0.6995	0.02845	2.353	4.263e-05	0.8212	0.1615	RNA-binding protein 42
LOC4340994	LOC_Os06g25010	-1.588	0.0003116	0.2619	0.5554	0.7405	0.1371	-0.3897	0.7804	0.4038	0.4444	0.4785	0.4907	0.7935	0.3821	xylanase inhibitor protein 1
LOC4348974	LOC_Os10g34930	-1.588	9.111e-06	-0.5262	0.07049	-0.9302	0.01407	-0.1586	0.9157	-0.2105	0.5874	-0.404	0.4037	-0.05187	0.961	uncharacterized LOC4348974
LOC107276953	LOC_Os04g07600	-1.587	0.03506	-2.028	0.02693	-2.085	0.1002	-0.7254	0.8061	-0.396	0.7597	-0.0571	0.9701	0.3294	0.8992	myosin-9
LOC107278046	LOC_Os02g37280	-1.586	0.0003182	-0.2834	0.5168	0.7354	0.144	-0.1169	0.9653	0.2338	0.6999	1.019	0.1179	0.3507	0.7374	disease resistance protein Pik-1-like
LOC4339989	LOC_Os06g03810	-1.586	3.025e-05	0.4874	0.1246	0.8832	0.02851	-0.3553	0.7068	0.4312	0.2796	0.3958	0.4616	0.7864	0.2689	uncharacterized LOC4339989
LOC4344034	LOC_Os07g44280	-1.586	0.0003586	0.2361	0.6009	-0.226	0.694	0.09239	0.9751	0.6875	0.1578	-0.4621	0.5056	0.5951	0.5166	dirigent protein 5
LOC9268108	LOC_Os01g54950	-1.585	0.0001517	-1.195	0.005031	0.5744	0.2178	-0.4872	0.6261	0.1067	0.8614	1.77	0.00695	0.5939	0.493	OPA3-like protein
LOC107275828	LOC_Os06g19300	-1.584	0.00147	-0.8498	0.08914	-0.8232	0.2131	-0.4248	0.8106	-0.4519	0.5159	0.02669	0.9857	-0.02713	0.9899	uncharacterized LOC107275828
LOC4326828	LOC_Os01g70770	-1.583	3.998e-06	-0.4822	0.07147	-0.1623	0.6672	-0.05757	0.9757	0.3718	0.2491	0.3199	0.4815	0.4293	0.4673	glutathione S-transferase 3
LOC4340490	LOC_Os06g11280	-1.579	0.0002343	-0.9259	0.02607	-0.5114	0.315	-0.2038	0.9273	0.394	0.4401	0.4144	0.5597	0.5978	0.5062	putative 12-oxophytodienoate reductase 2
LOC4343798	LOC_Os07g40630	-1.579	3.588e-07	-0.01039	0.971	0.1017	0.7451	-0.1595	0.8543	0.04069	0.9068	0.1121	0.7853	0.2002	0.7017	probable LRR receptor-like serine/threonine-protein kinase At1g74360
LOC4341627	LOC_Os06g43384	-1.577	0.0002498	0.08926	0.8539	0.993	0.04469	-0.3077	0.8473	0.9242	0.06409	0.9037	0.1493	1.232	0.1838	cytochrome P450 71D7
LOC4335778	LOC_Os04g33610	-1.576	0.004515	0.1525	0.8183	0.2816	0.7533	-0.04215	0.9923	0.7616	0.2858	0.1291	0.9138	0.8037	0.5357	uncharacterized LOC4335778
LOC4346849	LOC_Os09g19710	-1.575	0.0005845	-0.6609	0.1352	-0.02716	0.9752	0.04759	0.9884	0.02869	0.9722	0.6337	0.3935	-0.0189	0.993	hypersensitive-induced response protein-like protein 2
LOC4351384	LOC_Os12g03260	-1.575	2.227e-07	-0.2638	0.1975	0.007868	0.9847	-0.1842	0.7968	0.3734	0.1241	0.2717	0.4202	0.5576	0.2248	protein DETOXIFICATION 21
LOC4340988	LOC_Os06g24730	-1.574	6.913e-09	-0.7935	8.003e-05	0.1194	0.5317	-0.2894	0.3107	0.04185	0.8511	0.9129	0.0007988	0.3313	0.3008	pheophytinase, chloroplastic
LOC4335580	LOC_Os04g29580	-1.573	0.0003874	-0.2878	0.5183	-0.2644	0.6519	0.0886	0.9761	0.01587	0.9849	0.02338	0.9803	-0.07273	0.9626	wall-associated receptor kinase 2
LOC9271821	LOC_Os09g12650	-1.573	0.008168	-1.26	0.05235	0.8506	0.2683	-0.3292	0.9206	0.8003	0.2987	2.11	0.03799	1.129	0.4132	pyrophosphate--fructose 6-phosphate 1-phosphotransferase subunit alpha
LOC4336427	LOC_Os04g44100	-1.572	9.812e-06	-1.191	0.0006871	1.064	0.005219	-0.05105	0.9818	0.5398	0.1207	2.255	0.0001662	0.5908	0.345	uncharacterized LOC4336427
LOC4349328	LOC_Os10g40490	-1.572	9.106e-09	-0.2063	0.1716	0.3736	0.04102	0.166	0.7096	0.07911	0.7084	0.58	0.0173	-0.08685	0.8321	U-box domain-containing protein 36
LOC9269147	LOC_Os07g03920	-1.572	0.01373	-0.4918	0.4844	0.8157	0.3518	0.1041	0.9849	0.8001	0.3611	1.307	0.2329	0.696	0.666	L-type lectin-domain containing receptor kinase IV.1
LOC107276275	LOC_Os04g57090	-1.571	0.001142	-0.3047	0.5518	-0.3153	0.6527	0.4417	0.7788	0.521	0.3864	-0.01062	0.9925	0.07927	0.9637	indole-3-acetate O-methyltransferase 1-like
LOC112939557	NA	-1.571	0.2182	2.88	0.006453	4.349	0.003828	0.3678	0.9636	3.598	0.01865	1.469	0.4467	3.23	0.2413	uncharacterized LOC112939557
LOC4343380	LOC_Os07g33270	-1.57	3.16e-05	0.2945	0.3727	-0.01537	0.9812	-0.03432	0.9887	-0.1017	0.8374	-0.3099	0.5808	-0.06733	0.952	eukaryotic translation initiation factor 4B1
LOC9272329	NA	-1.57	0.01936	0.6931	0.3187	0.6006	0.5532	-0.2679	0.9555	0.7868	0.4074	-0.09249	0.9575	1.055	0.5248	uncharacterized LOC9272329
LOC4345841	LOC_Os08g37370	-1.568	2.75e-09	0.01765	0.9195	0.8005	9.867e-05	0.07588	0.9124	0.5477	0.003893	0.7828	0.001265	0.4718	0.1471	mitochondrial uncoupling protein 5
LOC4349698	LOC_Os11g03970	-1.567	0.01303	0.1769	0.814	-0.5406	0.6169	0.1325	0.9761	-0.8286	0.4212	-0.7175	0.5619	-0.9611	0.565	CBL-interacting protein kinase 33-like
LOC4348531	LOC_Os10g25230	-1.565	0.0443	0.7932	0.3271	2.529	0.0163	-0.7062	0.8162	1.392	0.1793	1.735	0.1743	2.098	0.2612	protein TIFY 11e-like
LOC4343479	LOC_Os07g35310	-1.564	1.381e-07	-0.6056	0.004454	-0.2145	0.3721	-0.04234	0.9757	-0.04815	0.8741	0.3911	0.2038	-0.005808	0.9953	cysteine-rich receptor-like protein kinase 6
LOC4331157	LOC_Os02g57350	-1.562	4.695e-05	0.5717	0.08311	-0.18	0.7138	0.3196	0.7719	-0.1661	0.7361	-0.7516	0.1553	-0.4857	0.5248	uncharacterized LOC4331157
LOC4338112	NA	-1.562	0.01956	-1.937	0.0185	-4.243	0.01085	-1.216	0.4358	-0.1771	0.9155	-2.307	0.2039	1.039	0.5556	BURP domain-containing protein 2-like
LOC4331115	LOC_Os02g56900	-1.561	2.857e-05	-1.181	0.001403	0.5615	0.1253	-0.1514	0.9336	0.1336	0.7601	1.743	0.001946	0.285	0.7054	desumoylating isopeptidase 1
LOC4349144	LOC_Os10g37710	-1.559	5e-07	-0.9073	0.0005984	-0.06466	0.8487	-0.09087	0.9499	-0.06161	0.8559	0.8426	0.01758	0.02926	0.9732	uncharacterized LOC4349144
LOC4324597	LOC_Os01g41660	-1.558	2.071e-07	-0.5205	0.01368	-0.05221	0.8686	-0.1349	0.8798	-0.1715	0.5068	0.4683	0.1373	-0.03666	0.9595	thiamine phosphate phosphatase-like protein
LOC4326761	LOC_Os01g14510	-1.558	0.04554	0.5214	0.5505	-0.06638	0.9706	0.2721	0.9615	0.2348	0.8717	-0.5878	0.7214	-0.03729	0.9934	receptor-like serine/threonine-protein kinase At1g78530
LOC4346800	LOC_Os09g17630	-1.558	1.266e-05	-0.507	0.08472	0.07721	0.8687	0.0004353	1	0.9647	0.01283	0.5842	0.2118	0.9643	0.1578	probable LRR receptor-like serine/threonine-protein kinase At1g07650
LOC107277949	LOC_Os11g06234	-1.557	1.402e-07	0.1428	0.484	0.2261	0.3404	0.3368	0.397	0.2079	0.3841	0.08332	0.8271	-0.1289	0.8007	disease resistance protein RGA2
LOC112936005	LOC_Os03g55030	-1.556	0.0106	-2.081	0.00695	-0.3682	0.7309	-1.026	0.4629	0.07945	0.9487	1.713	0.1419	1.106	0.4679	UDP-glycosyltransferase 83A1-like
LOC107279948	NA	-1.555	0.001042	-0.9962	0.03852	-0.4115	0.5369	-0.1213	0.9693	0.3807	0.5496	0.5847	0.4819	0.5019	0.6569	WD repeat-containing protein RUP2
LOC4328929	LOC_Os02g15860	-1.555	4.126e-05	-0.9841	0.006194	0.08247	0.8739	-0.1741	0.921	-0.1241	0.7994	1.067	0.04217	0.05007	0.9683	uncharacterized LOC4328929
LOC4352236	LOC_Os12g30170	-1.553	0.0001355	0.3481	0.351	0.2801	0.5578	0.5399	0.5136	0.3167	0.4899	-0.06801	0.9291	-0.2232	0.819	putative cysteine-rich receptor-like protein kinase 39
LOC4344422	LOC_Os08g01150	-1.551	4.364e-05	-0.8567	0.01361	-0.5015	0.2014	-0.1408	0.9458	0.4536	0.2412	0.3552	0.5226	0.5944	0.401	protein O-glucosyltransferase 1
LOC107277284	LOC_Os10g09160	-1.55	0.0001077	-1.284	0.002051	0.6034	0.1547	-0.1995	0.9124	0.1116	0.8356	1.887	0.002913	0.3111	0.7245	premnaspirodiene oxygenase
LOC4329483	LOC_Os02g31867	-1.55	0.003666	-0.07624	0.9109	-0.9068	0.2301	-0.4778	0.8017	-0.5889	0.4481	-0.8306	0.3863	-0.1111	0.9551	formin-like protein 16
LOC9270734	NA	-1.549	0.002435	0.8732	0.06535	0.676	0.3042	-0.03282	1	0.6214	0.3504	-0.1973	0.8532	0.6542	0.5816	uncharacterized LOC9270734
LOC112937413	NA	-1.545	0.02352	-0.1192	0.8944	-1.344	0.2266	0.05545	0.9919	-0.3112	0.8027	-1.225	0.3663	-0.3666	0.8684	uncharacterized LOC112937413
LOC4335826	LOC_Os04g34270	-1.545	0.0001708	0.03408	0.9437	1.011	0.02843	-0.2324	0.893	0.5776	0.1926	0.9773	0.09424	0.81	0.3184	G-type lectin S-receptor-like serine/threonine-protein kinase At2g19130
LOC107276488	LOC_Os08g01960	-1.544	0.0007662	0.6427	0.1338	0.2022	0.7713	0.3042	0.8672	-0.3306	0.6109	-0.4405	0.573	-0.6348	0.5411	uncharacterized acetyltransferase At3g50280
LOC107276721	LOC_Os01g70590	-1.544	2.198e-06	-0.1135	0.683	0.4742	0.1104	-0.08684	0.9596	0.01254	0.9788	0.5877	0.1284	0.09938	0.8943	protein LURP-one-related 11
LOC4346085	LOC_Os08g41290	-1.544	9.263e-06	-0.4868	0.08201	0.1524	0.6911	-0.3848	0.5699	-0.03284	0.9443	0.6392	0.1413	0.352	0.5801	auxin-induced in root cultures protein 12
LOC4349351	LOC_Os10g40740	-1.543	0.00372	0.6619	0.2216	-0.1592	0.8533	0.05594	0.9895	0.3984	0.5805	-0.8211	0.3576	0.3424	0.8149	transcription factor UNE10
LOC4338398	LOC_Os05g25350	-1.542	4.573e-08	-0.621	0.001646	-0.01066	0.9738	-0.003742	1	0.04666	0.8595	0.6104	0.02671	0.0504	0.9248	receptor-like protein kinase FERONIA
LOC4343201	LOC_Os07g28850	-1.541	2.947e-06	-0.3459	0.1673	-0.09688	0.7919	0.09396	0.9567	-0.002735	0.9967	0.2491	0.5598	-0.09669	0.8968	protein argonaute 18-like
LOC4341678	LOC_Os06g44010	-1.54	0.007247	0.5528	0.3641	0.4016	0.6317	-0.4807	0.8348	0.6266	0.4129	-0.1512	0.9036	1.107	0.4049	WRKY transcription factor WRKY28-like
LOC4328454	NA	-1.539	1.09e-05	-0.3736	0.1948	-0.02427	0.9633	-0.2129	0.8553	-0.3226	0.3646	0.3493	0.4683	-0.1097	0.8987	uncharacterized LOC4328454
LOC107275357	LOC_Os08g03270	-1.538	9.584e-06	-0.6079	0.03476	-0.2817	0.439	0.1209	0.9458	-0.1447	0.7219	0.3262	0.4988	-0.2657	0.7027	E3 ubiquitin-protein ligase WAV3
LOC107276011	LOC_Os06g17260	-1.538	0.001743	0.6787	0.1492	0.4069	0.5482	-0.09415	0.9794	-0.6318	0.3498	-0.2718	0.7752	-0.5377	0.663	UDP-glycosyltransferase 89B2
LOC4346250	LOC_Os08g43620	-1.538	0.006788	-0.4181	0.5024	0.2822	0.7638	0.3369	0.9023	0.6669	0.3829	0.7003	0.4973	0.3299	0.8383	uncharacterized LOC4346250
LOC9270874	LOC_Os04g47220	-1.538	9.975e-08	-1	8.386e-05	0.01079	0.9751	-0.05172	0.9686	-0.08913	0.7289	1.011	0.001968	-0.03741	0.9535	probable aquaporin PIP1-2
LOC4337494	LOC_Os04g59380	-1.537	7.866e-06	-0.3507	0.2083	-0.03647	0.939	-0.07381	0.9692	0.08838	0.8325	0.3142	0.5035	0.1622	0.8295	uncharacterized LOC4337494
LOC9271281	LOC_Os04g42590	-1.537	0.0001733	-0.3965	0.2984	-0.2824	0.5999	-0.5681	0.4946	0.3782	0.4383	0.1141	0.8869	0.9463	0.2596	uncharacterized LOC9271281
LOC107277491	NA	-1.533	9.316e-05	-0.5619	0.1088	0.693	0.1054	-0.0595	0.9829	0.7589	0.08131	1.255	0.02701	0.8184	0.2834	uncharacterized LOC107277491
LOC4348527	LOC_Os10g25180	-1.532	0.0415	0.6455	0.4163	2.379	0.0181	0.7076	0.7838	1.106	0.2792	1.734	0.1588	0.3985	0.8589	phosphoinositide phosphatase SAC2
LOC4349188	LOC_Os10g38470	-1.532	3.392e-05	0.5607	0.07498	0.178	0.6949	0.1794	0.9108	0.2841	0.49	-0.3827	0.4742	0.1048	0.9153	uncharacterized LOC4349188
LOC4338026	NA	-1.531	0.0003105	0.1317	0.7778	-0.4767	0.3395	-0.3492	0.8064	0.1224	0.8402	-0.6083	0.3538	0.4716	0.6141	acid phosphatase 1-like
LOC4338032	LOC_Os05g10620	-1.53	0.0007169	-0.9555	0.03425	0.08495	0.9038	-0.3895	0.7998	0.01776	0.9833	1.04	0.1293	0.4072	0.7009	NAC domain-containing protein 75
LOC4348253	LOC_Os10g12290	-1.529	7.265e-07	-0.5929	0.01135	0.1936	0.5008	-0.3733	0.4245	-0.03811	0.9183	0.7865	0.02682	0.3352	0.499	uncharacterized LOC4348253
LOC4350424	LOC_Os11g25510	-1.529	0.01383	-0.8954	0.1854	-0.575	0.5585	-0.3908	0.9022	-0.03124	0.9818	0.3204	0.8221	0.3596	0.8508	LEAF RUST 10 DISEASE-RESISTANCE LOCUS RECEPTOR-LIKE PROTEIN KINASE-like 2.2
LOC9268428	LOC_Os10g22070	-1.529	3.739e-06	0.004268	0.9908	0.02185	0.9616	-0.04298	0.9834	-0.3094	0.3084	0.01758	0.9748	-0.2664	0.6587	probable glutathione S-transferase GSTU6
LOC4335448	LOC_Os04g24460	-1.527	0.02768	0.8757	0.2163	-0.3434	0.7878	0.8438	0.6588	0.8962	0.3517	-1.219	0.3436	0.05238	0.986	uncharacterized LOC4335448
LOC4330026	LOC_Os02g41480	-1.526	0.003489	-0.07888	0.9334	1.514	0.02301	-0.5067	0.7668	1.146	0.0859	1.593	0.05342	1.653	0.1782	wall-associated receptor kinase 5
LOC4333874	LOC_Os03g50210	-1.526	1.641e-07	-0.4436	0.02495	0.5071	0.03112	-0.02409	0.9862	0.139	0.5872	0.9507	0.003901	0.1631	0.7331	uncharacterized LOC4333874
LOC9266391	NA	-1.526	0.0009306	-1.1	0.02072	-0.03503	0.9691	0.06496	0.9857	0.253	0.7047	1.065	0.1493	0.1881	0.8895	GDSL esterase/lipase At1g28600-like
LOC4344495	LOC_Os08g02094	-1.525	0.004321	-0.01398	0.9852	0.6068	0.3972	-0.5169	0.7773	0.3169	0.7029	0.6208	0.5084	0.8338	0.5116	GDSL esterase/lipase At1g71691
LOC4336524	LOC_Os04g45480	-1.524	0.0001429	-2.078	8.565e-05	0.9796	0.02904	0.04093	0.9882	0.6519	0.1338	3.058	0.0001232	0.6109	0.4462	hsp70-Hsp90 organizing protein
[truncated: 3,958 more rows]

## Sheet: S5
Table S5. DNA oligos used in this study
[truncated: 55 more rows]

## Sheet: S6
Table S6. Strain selection criteria for the construction of SynCom11 from SynCom22.
[truncated: 23 more rows]
